# Supplementary material for: Deciphering the Origin of DNA Viruses (Replication-Associated Parvo-NS1) That Infect Vertebrates from Invertebrate-Infecting Viruses
Source: Microbiol Spectr. 2023 Jun 22;11(4):e04570-22. doi: 10.1128/spectrum.04570-22 (PMC10433990; doi:10.1128/spectrum.04570-22)
Supplement: Supplemental file 1 — Data Set S1. Download spectrum.04570-22-s0002.xlsx, XLSX file, 0.8 MB [file spectrum.04570-22-s0002.xlsx]

## Sheet: Sheet1
	CDI96766.2_non_capsid_protein_NS_1_Echinococcus_multilocularis
	------------------------------------------------------------
	------------------------------------------------------------
	------------------------------------------------------------
	------------------------------------------------------------
	------------------------------------------------------------
	------------------------------------------------------------
	------------------------------------------------------------
	------------------------------------------------------------
	------------------------------------------------------------
	------------------------------------------------------------
	------------------------------------------------------------
	------------------------------------------------------------
	------------------------------------------------------------
	------------------------------------------------------------
	------------------------------------------------------------
	------------------------------------------------------------
	------------------------------------------------------------
	------------------------------------------------------------
	------------------------------------------------------------
	------------------------------------------------------------
	------------------------------------------------------------
	-----------------MM--VGG-VLD----QQYAIQRATDYMDLLK-------EELDD
	VRNGCPSH--L---CA-YPK----------------------------NHSGPSRK-E-S
	I--QWLEDMFSANEIA----VVDFA-ITLRIIMN-CEDE-------KINTLVLY-GPTNT
	GKSLICRL-TTSFLEHGSVMR---RQEASAFAYE-NLLNR-KVALMEEPKICAA------
	-------NQQDLKQILGGE-P-F----EVHI-K--YQN----PDLLERLPVIVTTNEPLG
	VR------LSDVDAAAIEGR-CKIYTLDKQ-ICN---ANID---------GSV-------
	------------PAPPYKLCACDMAHLLLPI-----------------------------
	------------------------------------------------------------
	------------------------------------------Y-----------------
	------------------EL-LAL------------------------------------
	------------------------------------------------------------
	------------------------------------------------------------
	------------------------------------------------------------
	------------------------------------------------------------
	------------------------------------------------------------
	------------------------------------------------------------
	------------------------------------------------------------
	----------------------------------
	VDO06318.1_unnamed_protein_product_Rodentolepis_nana
	------------------------------------------------------------
	------------------------------------------------------------
	------------------------------------------------------------
	------------------------------------------------------------
	------------------------------------------------------------
	------------------------------------------------------------
	------------------------------------------------------------
	------------------------------------------------------------
	------------------------------------------------------------
	------------------------------------------------------------
	------------------------------------------------------------
	------------------------------------------------------------
	------------------------------------------------------------
	------------------------------------------------------------
	------------------------------------------------------------
	------------------------------------------------------------
	------------------------------------------------------------
	------------------------------------------------------------
	------------------------------------------------------------
	------------------------------------------------------------
	------------------------------------------------------------
	------------------------------------------------------------
	------------------------------------------------------------
	------------------------------------------------------------
	---------------------------------------------MEEPRITMT------
	-------TKNVYKCLLEGD-R-F----EIDV-T-------------------GTTNEDLG
	AL------LTAIDKAALYSR-VKQYNLNEQ-ISS---ELIQ---------GTI-------
	------------SKCPVTLCACH-RERFKRYGF---------------------------
	---------------YG-------------------------------------------
	------------------------DQIERI---QVPEGTEFIH-----------------
	------------------TT-PRR------------------------------------
	------------------------------------------------------------
	------------------------------------------------------------
	------------------------------------------------------------
	------------------------------------------------------------
	-----------------------SSTDEYET---EEDGVIIRL-----------------
	PPNA--------------------------------------------------------
	------------------------------------------------------------
	----------------------------------
	CUU98180.1_hypothetical_transcript_Hymenolepis_microstoma
	------------------------------------------------------------
	------------------------------------------------------------
	------------------------------------------------------------
	------------------------------------------------------------
	------------------------------------------------------------
	------------------------------------------------------------
	------------------------------------------------------------
	------------------------------------------------------------
	------------------------------------------------------------
	------------------------------------------------------------
	------------------------------------------------------------
	------------------------------------------------------------
	------------------------------------------------------------
	------------------------------------------------------------
	------------------------------------------------------------
	------------------------------------------------------------
	------------------------------------------------------------
	------------------------------------------------------------
	------------------------------------------------------------
	------------------------------------------------------------
	------------------------------------------------------------
	------------------------------------------------------------
	------------------------------------------------MDL----E-L-G
	T--NWLMPMLNQNGIN----INELS-TDIINIMD-KKTT-------EVDTLCFK-DQTNT
	AKTLLANL-ITSHLTLGTACR---RGDRTAFHFD-NLLN---------------------
	---------------------------------------------------IIVKREQLG
	---------------RLYP-----------------------------------------
	------------------------------------------------------------
	------------------------------------------------------------
	------------------------------------------N-----------------
	------------------KV-S--------------------------------------
	------------------------------------------------------------
	------------------------------------------------------------
	------------------------------------------------------------
	------------------------------------------------------------
	------------------------------------------------------------
	------------------------------------------------------------
	------------------------------------------------------------
	----------------------------------
	VUZ43728.1_unnamed_protein_product_Hymenolepis_diminuta
	------------------------------------------------------------
	------------------------------------------------------------
	------------------------------------------------------------
	------------------------------------------------------------
	------------------------------------------------------------
	------------------------------------------------------------
	------------------------------------------------------------
	------------------------------------------------------------
	------------------------------------------------------------
	------------------------------------------------------------
	------------------------------------------------------------
	------------------------------------------------------------
	------------------------------------------------------------
	------------------------------------------------------------
	------------------------------------------------------------
	------------------------------------------------------------
	------------------------------------------------------------
	------------------------------------------------------------
	------------------------------------------------------------
	------------------------------------------------------------
	------------------------------------------------------------
	---------------------MKL------------------------------------
	------RH-------TTPPP-----------------------------------E-L-R
	E--AALYSRVKEYNLN----EQ-------------ISSE-------IIQGTIGK-CPVTV
	CACHLREL-FKRFGFYGDRVQ---R--------I-NIPED-MECIYATPKRTST------
	-------EEYEIEE----D-G-F-------------------------------------
	---------------------------------------------------MI-------
	------------RAPPRK------------------------------------------
	------------------------------------------------------------
	------------------------------------------------------------
	------------------------------------------------------------
	------------------------------------------------------------
	------------------------------------------------------------
	------------------------------------------------------------
	------------------------------------------------------------
	------------------------------------------------------------
	------------------------------------------------------------
	------------------------------------------------------------
	----------------------------------
	VDO09806.1_unnamed_protein_product_Rodentolepis_nana
	------------------------------------------------------------
	------------------------------------------------------------
	------------------------------------------------------------
	------------------------------------------------------------
	------------------------------------------------------------
	------------------------------------------------------------
	------------MQKF--------------------------------F-----------
	---------N-HL-------EELR-----------------------IR-----------
	------------------------------------------------------------
	------------------------------------------------------------
	------------------------------------------------------------
	------------------------------------------------------------
	------------------------------------------------------------
	------------------------------------------------------------
	------------------------------------------------------------
	------------------------------------------------------------
	------------------------------------------------------------
	------------------------------------------------------------
	------------------------------------------------------------
	------------------------------------------------------------
	----------------------------------HVR-SLDEVFH----K--FNAYETTF
	MNSSIGVQL-------GEV--ARQ-QIRALNNERLAKGKTNTYLRNLR-------EL---
	------QH--F---YHAKHR----------------------------EDI----E-L-C
	A--SWLIVMLNANIV------GQ----------------------------------TNI
	GKALLPNL-ITSNLLIGTMCR---RGDQTVFHFD-NLLSG-TFAPNGGTKDYNS------
	-------GKE--------------------------------------------------
	------------------------------------------------------------
	------------------------------------------------------------
	------------------------------------------------------------
	------------------------------------------------------------
	------------------------------------------------------------
	------------------------------------------------------------
	------------------------------------------------------------
	------------------------------------------------------------
	------------------------------------------------------------
	------------------------------------------------------------
	------------------------------------------------------------
	------------------------------------------------------------
	----------------------------------
	CDI96635.2_non_capsid_protein_NS_1_Echinococcus_multilocularis
	------------------------------------------------------------
	------------------------------------------------------------
	------------------------------------------------------------
	------------------------------------------------------------
	------------------------------------------------------------
	------------------------------------------------------------
	------------------------------------------------------------
	------------------------------------------------------------
	------------------------------------------------------------
	------------------------------------------------------------
	------------------------------------------------------------
	------------------------------------------------------------
	------------------------------------------------------------
	------------------------------------------------------------
	------------------------------------------------------------
	------------------------------------------------------------
	------------------------------------------------------------
	------------------------------------------------------------
	------------------------------------------------------------
	------------------------------------------------------------
	------------------------------------------------------------
	------------------------------------------------------------
	------------------------------------------------------------
	------------------------------------------------------------
	---------MTSFLEHGSVMR---RQEASAFAYE-NLLNR-KVALMEEPKICAA------
	-------NQQDLKQILGGE-P-F----EVHT-K--YQN----PDLLERLPVVVTTNEPLG
	VR------LSDVDAAATEGR-CKIYTLDKQ-ICN---ANID---------ETV-------
	------------PAPPYKLCACDMAHLLLPI-----------------------------
	------------------------------------------------------------
	------------------------------------------Y-----------------
	------------------EL-LAF------------------------------------
	------------------------------------------------------------
	------------------------------------------------------------
	------------------------------------------------------------
	------------------------------------------------------------
	------------------------------------------------------------
	------------------------------------------------------------
	------------------------------------------------------------
	----------------------------------
	CDI96635.2_non_capsid_protein_NS_1_Echinococcus_multilocularis(2)
	------------------------------------------------------------
	------------------------------------------------------------
	------------------------------------------------------------
	------------------------------------------------------------
	------------------------------------------------------------
	------------------------------------------------------------
	------------------------------------------------------------
	------------------------------------------------------------
	------------------------------------------------------------
	------------------------------------------------------------
	------------------------------------------------------------
	------------------------------------------------------------
	------------------------------------------------------------
	------------------------------------------------------------
	------------------------------------------------------------
	------------------------------------------------------------
	------------------------------------------------------------
	------------------------------------------------------------
	------------------------------------------------------------
	------------------------------------------------------------
	------------------------------------------------------------
	------------------------------------------------------------
	------------------------------------------------------------
	------------------------------------------------------------
	---------MTSFLEHGSVMR---RQEASAFAYE-NLLNR-KVALMEEPKICAA------
	-------NQQDLKQILGGE-P-F----EVHT-K--YQN----PDLLERLPVVVTTNEPLG
	VR------LSDVDAAATEGR-CKIYTLDKQ-ICN---ANID---------ETV-------
	------------PAPPYKLCACDMAHLLLPI-----------------------------
	------------------------------------------------------------
	------------------------------------------Y-----------------
	------------------EL-LAF------------------------------------
	------------------------------------------------------------
	------------------------------------------------------------
	------------------------------------------------------------
	------------------------------------------------------------
	------------------------------------------------------------
	------------------------------------------------------------
	------------------------------------------------------------
	----------------------------------
	MBV96144.1_Protein_Rep40_Eschrichtius_robustus
	------------------------------------------------------------
	------------------------------------------------------------
	------------------------------------------------------------
	------------------------------------------------------------
	------------------------------------------------------------
	------------------------------------------------------------
	------------------------------------------------------------
	------------------------------------------------------------
	------------------------------------------------------------
	------------------------------------------------------------
	------------------------------------------------------------
	------------------------------------------------------------
	------------------------------------------------------------
	------------------------------------------------------------
	------------------------------------------------------------
	------------------------------------------------------------
	------------------------------------------------------------
	------------------------------------------------------------
	------------------------------------------------------------
	------------------------------------------------------------
	------------------------------------------------------------
	---------------------------------MLLTKSAEDYLLGKL-------PV---
	------------------------------------------------GD-------T-T
	K--NKVFQRFQVNRYD----HVLAA-NILVRWAR-WEFN-------KCNAIWFY-RPATT
	SKTSIVEA-IARAVPFYGCGN---WTNE-NFPFN-DWVDK-MVIWWEEGKMTSK------
	-------IVESAKAILGGL-A-V----RG-------------------------------
	------------------------------------------------------------
	------------------------------------------------------------
	------------------------------------------------------------
	------------------------------------------------------------
	------------------------------------------------------------
	------------------------------------------------------------
	------------------------------------------------------------
	------------------------------------------------------------
	------------------------------------------------------------
	------------------------------------------------------------
	------------------------------------------------------------
	------------------------------------------------------------
	----------------------------------
	CDI96635.2_non_capsid_protein_NS_1_Echinococcus_multilocularis(3)
	------------------------------------------------------------
	------------------------------------------------------------
	------------------------------------------------------------
	------------------------------------------------------------
	------------------------------------------------------------
	------------------------------------------------------------
	------------------------------------------------------------
	------------------------------------------------------------
	------------------------------------------------------------
	------------------------------------------------------------
	------------------------------------------------------------
	------------------------------------------------------------
	------------------------------------------------------------
	------------------------------------------------------------
	------------------------------------------------------------
	------------------------------------------------------------
	------------------------------------------------------------
	------------------------------------------------------------
	------------------------------------------------------------
	------------------------------------------------------------
	------------------------------------------------------------
	------------------------------------------------------------
	------------------------------------------------------------
	------------------------------------------------------------
	---------MTSFLEHGSVMR---RQEASAFAYE-NLLNR-KVALMEEPKICAA------
	-------NQQDLKQILGGE-P-F----EVHT-K--YQN----PDLLERLPVVVTTNEPLG
	VR------LSDVDAAATEGR-CKIYTLDKQ-ICN---ANID---------ETV-------
	------------PAPPYKLCACDMAHLLLPI-----------------------------
	------------------------------------------------------------
	------------------------------------------Y-----------------
	------------------EL-LAF------------------------------------
	------------------------------------------------------------
	------------------------------------------------------------
	------------------------------------------------------------
	------------------------------------------------------------
	------------------------------------------------------------
	------------------------------------------------------------
	------------------------------------------------------------
	----------------------------------
	VDL58481.1_unnamed_protein_product_Hymenolepis_diminuta
	------------------------------------------------------------
	------------------------------------------------------------
	------------------------------------------------------------
	------------------------------------------------------------
	------------------------------------------------------------
	------------------------------------------------------------
	------------------------------------------------------------
	------------------------------------------------------------
	------------------------------------------------------------
	------------------------------------------------------------
	------------------------------------------------------------
	------------------------------------------MA----------------
	---YVEH-----------------------------------------------------
	------------------------------------------------------DNH---
	---------MHV----------------V-FA-SSP----------------------T-
	------------------NSTRRAKRILE-----------NLLV----------------
	--------------------------PAEEWSSILRTK----------QLVRNI---AA-
	----------LFRYM------N-----S------------RGKV----------------
	----VRTDGTCD----------------VVY---------TPG----------QLLW---
	-------------------PDC-------SS--IPSENRRRADAETE-I-----------
	-------------ARKRSRIEKTYDLARVLLD-RRIT-HPAQLNE----K--FSLEEMAQ
	LIVDFGNSYKETV---AMI--IAN-----LRQSRLKEEREKSYSELLN-------RELCM
	SLTGKARH--E---CSQYP-----------------------------------------
	------------------------------------------------------------
	------------------------------------------------------------
	------------------------------------------------------------
	--------IP--------------------------------------------------
	------------------------------------------------------------
	------------------------------------------------------------
	------------------------------------------------------------
	------------------------------------------------------------
	------------------------------------------------------------
	------------------------------------------------------------
	------------------------------------------------------------
	------------------------------------------------------------
	------------------------------------------------------------
	------------------------------------------------------------
	------------------------------------------------------------
	----------------------------------
	XP_022163380.1_uncharacterized_protein_LOC111028904_partial_Myzus_persicae
	------------------------------------------------------------
	------------------------------------------------------------
	------------------------------------------------------------
	------------------------------------------------------------
	------------------------------------------------------------
	------------------------------------------------------------
	------------------------------------------------------------
	------------------------------------------------------------
	------------------------------------------------------------
	------------------------------------------------------------
	------------------------------------------------------------
	------------------------------------------------------------
	------------------------------------------------------------
	------------------------------------------------------------
	------------------------------------------------------------
	------------------------------------------------------------
	------------------------------------------------------------
	------------------------------------------------------------
	------------------------------------------------------------
	------------------------------------------------------------
	----------------------------NLLYQYPCC-PPDAFTNIKEFY--LNSRLNTI
	LEEDKK---------C------KV-ALRNWCAIIRDWSINEFVEYYNK-------PNV--
	------KP--YF--NA-YARGP--------------------------GTVYYDID-E-S
	V--SIASELLMYQFENNEGLICRFL-QTLVNILD-KKIP-------KRNSMLIH-SPPSA
	GKNYFFDAVAAFFLNYGMFGT---ANKTNNFSFS-DGAGK-RLVIWNEPNY---------
	------------------------------------------------------------
	------------------------------------------------------------
	------------------------------------------------------------
	------------------------------------------------------------
	------------------------------------------------------------
	------------------------------------------------------------
	------------------------------------------------------------
	------------------------------------------------------------
	------------------------------------------------------------
	------------------------------------------------------------
	------------------------------------------------------------
	------------------------------------------------------------
	------------------------------------------------------------
	----------------------------------
	KAF0691258.1_SF3_helicase_domain-containing_protein_Aphis_craccivora
	------------------------------------------------------------
	------------------------------------------------------------
	------------------------------------------------------------
	------------------------------------------------------------
	------------------------------------------------------------
	------------------------------------------------------------
	------------------------------------------------------------
	------------------------------------------------------------
	------------------------------------------------------------
	------------------------------------------------------------
	------------------------------------------------------------
	------------------------------------------------------------
	------------------------------------------------------------
	------------------------------------------------------------
	------------------------------------------------------------
	------------------------------------------------------------
	------------------------------------------------------------
	------------------------------------------------------------
	------------------------------------------M-IP--------TGK---
	----------------YLQNIC-------AG--LKSIGQS----WEA-NF---TDI----
	------------IDGSF----PVT--IEDLFKYYPTC-PPDGFINIKEFY--LNPILNKY
	DETDRN---------I------RL-QLRNWCNVVRDWDIFDFNTYYHT-------SGV--
	------KP--YF--NA-YSRTS--------------------------TSVYYSVE-N-S
	L--RIANELLLYQFENDEILIKHFL-NTLYNVLD-KKIP----------------NPPSA
	GKNFFFVAVASYFLNYGMFGT---ANKNNNFTWA-DGEGK-RLVIWNEPNSLFT------
	-------YRKNERTIRGG------------------------------------------
	------------------------------------------------------------
	-------------------YY---------------------------------------
	------------------------------------------------------------
	------------------------------------------------------------
	------------------------------------------------------------
	------------------------------------------------------------
	------------------------------------------------------------
	------------------------------------------------------------
	------------------------------------------------------------
	------------------------------------------------------------
	------------------------------------------------------------
	------------------------------------------------------------
	----------------------------------
	KAF0717695.1_SF3_helicase_domain-containing_protein_Aphis_craccivora
	------------------------------------------------------------
	------------------------------------------------------------
	------------------------------------------------------------
	------------------------------------------------------------
	------------------------------------------------------------
	------------------------------------------------------------
	------------------------------------------------------------
	------------------------------------------------------------
	------------------------------------------------------------
	------------------------------------------------------------
	------------------------------------------------------------
	------------------------------------------------------------
	------------------------------------------------------------
	------------------------------------------------------------
	------------------------------------------------------------
	------------------------------------------------------------
	------------------------------------------------------------
	------------------------------------------------------------
	------------------------------------------------------------
	------------------------------------------------------------
	------------------------------------------------------------
	------------------------------------------------------------
	------------------------------------------------------------
	--------------------------------------------------MLIH-SPPSA
	GKNFFFDAVAAFFLNYGMFGT---ANKTNNFSFS-DGAGK-RLVIWNEPNYEVY------
	-------HLEKMKELLGGD-T-T----RVHV-K--YKN----DVPLQGPPIILLTNHY--
	--------LSIINDPSFKDR-LSVYSWISA-PFL---KM---------------------
	------------------------------------------------------------
	------------------------------------------------------------
	------------------------------------------------------------
	------------------------------------------------------------
	------------------------------------------------------------
	------------------------------------------------------------
	------------------------------------------------------------
	------------------------------------------------------------
	------------------------------------------------------------
	------------------------------------------------------------
	------------------------------------------------------------
	----------------------------------
	XP_029835188.1_uncharacterized_protein_LOC115319384_Ixodes_scapularis
	------------------------------------------------------------
	------------------------------------------------------------
	------------------------------------------------------------
	------------------------------------------------------------
	------------------------------------------------------------
	------------------------------------------------------------
	------------------------------------------------------------
	------------------------------------------------------------
	------------------------------------------------------------
	------------------------------------------------------------
	------------------------------------------------------------
	------------------------------------------------------------
	------------------------------------------------------------
	------------------------------------------------------------
	------------------------------------------------------------
	------------------------------------------------------------
	------------------------------------------------------M--EA-
	----------LFGTF------SS--TS---------------------------------
	-----LCEDCS----------------RTTD------GHKDAM-SH------C-------
	--S------------GKTTPH---------E--AKGCRKA----HAE-ES---LYN----
	--------------------------ILI---SNPVL-PLTSITRTPLWL--ESPDLCFI
	RLDDKR---------LQRT---IQ-ILNE---HMCNWTTLDYISLYSN---------T--
	------NP--RF--EA-PHVNI--------------------------SSYYMDVT-S-S
	F--QAIVHLLEYQFGDQV---PVFV-QDLYNLLE-RRIP-------QKNCMEVV-SPPSA
	GKNCFFDAIVGFYINRGTIHN---FNRCSNFPLQ-DAVGK-RLLVWNKPNCGSA------
	-------AFETIKKIVGGD-V-D----NVSV-K--NSP----DMIVIRTPAIVLSSSK--
	--------T-IPRDEAFNHC-MFCYKWTAC-PAL---KIY------------D-------
	------------KKVHLLTIINLFDKYL--------------------------------
	------------------------------------------------------------
	------------------------------------------------------------
	------------------DD-EEYCI----------------------------------
	------------------------------------------------------------
	------------------------------------------------------------
	------------------------------------------------------------
	------------------------------------------------------------
	------------------------------------------------------------
	------------------------------------------------------------
	----QR----------------------------------NLVQ----------------
	----------------------------------
	XP_029831624.1_uncharacterized_protein_LOC115316371_Ixodes_scapularis
	------------------------------------------------------------
	------------------------------------------------------------
	------------------------------------------------------------
	------------------------------------------------------------
	------------------------------------------------------------
	------------------------------------------------------------
	-------------------------------MD---D-----LV-EKVTQDL--------
	------------------------------------------------------------
	------------------------------------------------------------
	------------------------------------------------------------
	------------------------------------------------------------
	------------------------------------------------------------
	------------------------------------------------------------
	--------------------------------------------------------P---
	---------LR-------------------------------------------------
	-------------------------ADWR-----------EHLG----------------
	-----------------------T-APGEHG--GH----------T-GCGGSRTV--ET-
	----------LLVAF------PS--TT---------------------------------
	-----ACEDCS----------------RSIG------GNQDAV-SL------R-------
	--P------------GTSTAG---------Q--TRGRQNA----HTK-ES---LYR----
	--------------------------VIV---QNPVS-PLNSIIRTPVWL--DSPDLRFI
	RLDDKR---------LQRA---IQ-VFNE---QLCNWTTLDYIQLYST---------T--
	------NP--LF--DA-PHGNI--------------------------SAYYIDVS-T-S
	Y-GEAMVRLLEYQLGEGV---PEFV-HDLYNLLE-LRVP-------KKNCMEVV-SPPSA
	GKHFFFDA-RQLLFNRGTIDN---FNRYSNFLLQ-DAVGK-RWLIWNEPNGESA------
	-------AYETIKKLFGDD-V-D----NVAV-K--YSP----DMIVTRTPVIVLSNNE--
	--------T-FPRDEAFNHR-MLRYKWRSC-PAL---KQY------------D-------
	------------KKILPLALILLFDNYL--------------------------------
	------------------------------------------------------------
	------------------------------------------------------------
	------------------ND-QEYKL----------------------------------
	------------------------------------------------------------
	------------------------------------------------------------
	------------------------------------------------------------
	------------------------------------------------------------
	------------------------------------------------------------
	------------------------------------------------------------
	----QR----------------------------------NLK-----------------
	----------------------------------
	WP_036788004.1_hypothetical_protein_partial_Pontibacillus_chungwhensis
	------------------------------------------------------------
	------------------------------------------------------------
	------------------------------------------------------------
	------------------------------------------------------------
	------------------------------------------------------------
	------------------------------------------------------------
	------------------------------------------------------------
	------------------------------------------------------------
	------------------------------------------------------------
	------------------------------------------------------------
	------------------------------------------------------------
	------------------------------------------------------------
	------------------------------------------------------------
	------------------------------------------------------------
	------------------------------------------------------------
	------------------------------------------------------------
	------------------------------------------------------------
	------------------------------------------------------------
	------------------------------------------------------------
	------------------------------------------------------------
	------------------------------------------------------------
	------------------------------------------------------------
	------------------------------------------------------------
	------------------------------------------------------------
	--------IKDYYINVGQMQN---PNKYNTFAYQ-DCHNR-RLLIWNEPNYEPR------
	-------ETENLKMLFGGD-N-L----SANV-K--CKP----QANVKRTPVICMSNVV--
	--------PRFANHEAFADR-VITYYWNAA-PFL---KEV------------I-------
	------------KKPRPDSVMNLL--YEIY------------------------------
	------------------------------------------------------------
	------------------------------------------------------------
	------------------------------------------------------------
	------------------------------------------------------------
	------------------------------------------------------------
	------------------------------------------------------------
	------------------------------------------------------------
	------------------------------------------------------------
	------------------------------------------------------------
	------------------------------------------------------------
	----------------------------------
	XP_009177798.1_hypothetical_protein_T265_16044_partial_Opisthorchis_viverrini
	------------------------------------------------------------
	------------------------------------------------------------
	------------------------------------------------------------
	------------------------------------------------------------
	------------------------------------------------------------
	------------------------------------------------------------
	------------------------------------------------------------
	------------------------------------------------------------
	------------------------------------------------------------
	------------------------------------------------------------
	------------------------------------------------------------
	------------------------------------------------------------
	------------------------------------------------------------
	------------------------------------------------------------
	------------------------------------------------------------
	------------------------------------------------------------
	------------------------------------------------------------
	------------------------------------------------------------
	------------------------------------------------------------
	------------------------------------------------------------
	------------------------------------------------------------
	------------------------------------------------------------
	------------------------------------------------------------
	--------------------------------MN-KLCT-------RKNAFVIE-GPTTT
	GKTLFVKL-VAENYVYGTVQR---SGDHSQFFLM-NLLNK-TLALMEEPRITQL------
	-------TVNDFKELLGGN-A-F----DIHV-K--HQK----DERLDRLPVLITTNNPLT
	YY------VMDADGKAILER-CFYFKFHVK-VGS---P-------------DL-------
	------------PEPP--------------------------------------------
	------------------------------------------------------------
	------------------------------------------------------------
	------------------------------------------------------------
	------------------------------------------------------------
	------------------------------------------------------------
	------------------------------------------------------------
	------------------------------------------------------------
	------------------------------------------------------------
	------------------------------------------------------------
	------------------------------------------------------------
	----------------------------------
	CDI96635.2_non_capsid_protein_NS_1_Echinococcus_multilocularis(4)
	------------------------------------------------------------
	------------------------------------------------------------
	------------------------------------------------------------
	------------------------------------------------------------
	------------------------------------------------------------
	------------------------------------------------------------
	------------------------------------------------------------
	------------------------------------------------------------
	------------------------------------------------------------
	------------------------------------------------------------
	------------------------------------------------------------
	------------------------------------------------------------
	------------------------------------------------------------
	------------------------------------------------------------
	------------------------------------------------------------
	------------------------------------------------------------
	------------------------------------------------------------
	------------------------------------------------------------
	------------------------------------------------------------
	------------------------------------------------------------
	------------------------------------------------------------
	------------------------------------------------------------
	------------------------------------------------------------
	------------------------------------------------------------
	---------MTSFLEHGSVMR---RQEASAFAYE-NLLNR-KVALMEEPKICAA------
	-------NQQDLKQILGGE-P-F----EVHT-K--YQN----PDLLERLPVVVTTNEPLG
	VR------LSDVDAAATEGR-CKIYTLDKQ-ICN---ANID---------ETV-------
	------------PAPPYKLCACDMAHLLLPI-----------------------------
	------------------------------------------------------------
	------------------------------------------Y-----------------
	------------------EL-LAF------------------------------------
	------------------------------------------------------------
	------------------------------------------------------------
	------------------------------------------------------------
	------------------------------------------------------------
	------------------------------------------------------------
	------------------------------------------------------------
	------------------------------------------------------------
	----------------------------------
	KAA3669840.1_uncharacterized_protein_DEA37_0012820_Paragonimus_westermani
	------------------------------------------------------------
	------------------------------------------------------------
	------------------------------------------------------------
	------------------------------------------------------------
	------------------------------------------------------------
	------------------------------------------------------------
	------------------------------------------------------------
	------------------------------------------------------------
	------------------------------------------------------------
	------------------------------------------------------------
	------------------------------------------------------------
	------------------------------------------------------------
	------------------------------------------------------------
	------------------------------------------------------------
	------------------------------------------------------------
	-----------------------MHRIIH-----------AGHL----------------
	--------------------------DVHQNIPILSTL----------QPIVNW---DK-
	----------FAAYL------V-----R-------------TNSPT--------------
	----ICVGQKLL----------------HLA------TNLKVV----------PREQ---
	-------------------RDC-------AT--LLRNDR-----ASK-T-----------
	-------------KFDNMKRKRRIDLMSDLVEQNDTR-TLNELKN----A--LTYEDRKN
	LYAEHGQQW-------KEA--AEL-CIEAYCEKLRREQQASLFQHYIH-------QN---
	------NH--T---RICQRP----------------------------HDV----T-R-G
	L--IWLDNLLVQNNIK----KDDFL-GDLTKVMN-KKET-------RKNAFVIE-GPTTT
	GKSLMLKM-ICDNYIYSTVQR---SGDHSQFF----------------------------
	------------------------------------------------------------
	------------------------------------------------------------
	------------------------------------------------------------
	------------------------------------------------------------
	------------------------------------------------------------
	------------------------------------------------------------
	------------------------------------------------------------
	------------------------------------------------------------
	------------------------------------------------------------
	------------------------------------------------------------
	------------------------------------------------------------
	------------------------------------------------------------
	------------------------------------------------------------
	----------------------------------
	CDI96461.2_non_capsid_protein_NS_1_Echinococcus_multilocularis
	------------------------------------------------------------
	------------------------------------------------------------
	------------------------------------------------------------
	------------------------------------------------------------
	------------------------------------------------------------
	------------------------------------------------------------
	------------------------------------------------------------
	------------------------------------------------------------
	------------------------------------------------------------
	------------------------------------------------------------
	------------------------------------------------------------
	------------------------------------------------------------
	------------------------------------------------------------
	------------------------------------------------------------
	------------------------------------------------------------
	------------------------------------------------------------
	------------------------------------------------------------
	------------------------------------------------------------
	------------------------------------------------------------
	------------------------------------------------------------
	------------------------------------------------------------
	------------------------------------------------------------
	------------------------------------------------------------
	--------------------------------MN-CEDE-------KINTLVLY-GPTNT
	GKSLICKL-MTSFLEHGSVMR---RQEASAFAYE-NLLNR-KVALMEEPKICAA------
	-------NQQDLKQILGGE-P-F----EVHI-K--YQN----PDLLERLPVVVTTNEPLG
	VR------LSDVDAAATEGR-CKIYTLDKQ-ICN---ANID---------ETV-------
	------------PAPPYKLCSCDMAHLLLPI-----------------------------
	------------------------------------------------------------
	------------------------------------------Y-----------------
	------------------EL-LALA-----------------------------------
	------------------------------VDSIQKA-------------------SAED
	RLASLAMLSDAATSFSGV---T-PIGSVGTS------------NQANAA-----------
	-----------------------------LSVGLLR---ARGVNSISPL----VALPAAN
	MNVHSQA----SMTALLAAAQQQQW-----------------------------------
	----------------------LASAMR----------------Q--------------Q
	PGSLV-SGAL--------------------------------------------------
	----PDIN--------------------------------LNTTP--LRM-------HFS
	VCDQQS-KELMRRKHDLPLKLVTLPVFGTGLLNH
	VUZ50601.1_unnamed_protein_product_Hymenolepis_diminuta
	------------------------------------------------------------
	------------------------------------------------------------
	------------------------------------------------------------
	------------------------------------------------------------
	------------------------------------------------------------
	------------------------------------------------------------
	------------------------------------------------------------
	------------------------------------------------------------
	------------------------------------------------------------
	------------------------------------------------------------
	------------------------------------------------------------
	------------------------------------------------------------
	------------------------------------------------------------
	------------------------------------------------------------
	------------------------------------------------------------
	----------------------------------------MLI-----------------
	------------------------------PPEII-------------------------
	------------------------------------------------------------
	------------------------------------------------------------
	-------------------EEC-------SS--PTTLRRM----NMN-K-----------
	-----------EQALRTRNKFEREKSLFDLFKSLTIQ-SEEEFNEW--LK--MDPNQLPE
	IWAKYGQNWRIKL---REY--IEI-CVKTKRGRFHKPFYEITYLDMVF-------KT---
	------EC--P---DTMH-----------------------------DPNP----I-E-G
	A--RHFYAIFKENDIN----ITEFL-FNVNSIIC-MHHS-------RMNALVLR-GPTTT
	GKSLIAKN-IVSLDS--ARGR---GGDAK-HWLA-N-------PSSEIPE----------
	-------NDQHKPNLVASR-P-Q----TIRC-SNPNSS----RWFARRAEMLRHVRQDHG
	AA------QKDQTRESLTKL---------P-TCR--------------------------
	--------------LP--------------------------------------------
	------------------------------------------------------------
	------------------------------------------------------------
	------------------------------------------------------------
	------------------------------------------------------------
	------------------------------------------------------------
	------------------------------------------------------------
	------------------------------------------------------------
	------------------------------------------------------------
	------------------------------------------------------------
	------------------------------------------------------------
	----------------------------------
	CUU98524.1_hypothetical_transcript_Hymenolepis_microstoma
	------------------------------------------------------------
	------------------------------------------------------------
	------------------------------------------------------------
	------------------------------------------------------------
	------------------------------------------------------------
	------------------------------------------------------------
	-----------MAQKE-----------------------------VDIF-----------
	---------G-GL-------RCSD-----------------------ESC----------
	------------------------------------------------------------
	-------------------------------------------------------NYTM-
	V------------V--------------------------TE---Y-------------F
	IRPSS------------------------------A-----KIA----------------
	---YVEH-----------------------------------------------------
	------------------------------------------------------NDH---
	---------MHI----------------V-FS-SSP----------------------S-
	------------------NSTRRAKRLLE-----------EMNV----------------
	--------------------------PAEQWATWIRTK----------QLVRNI---SA-
	----------LF------------------------------------------------
	------------------------------------------------------------
	------------------------------------------------------------
	------------------------------------------------------------
	----------------HII--Y------FMESVKAGEHTSKFHS---------------M
	SVYG--------------------------------------------------------
	------------------------------------------------------------
	----MC------------------------------------------------------
	-----------------------------------YS-----------------------
	------------------------------------------------------------
	------------------------------------------------------------
	------------------------------------------------------------
	------------------------------------------------------------
	------------------------------------------------------------
	------------------------------------------------------------
	------------------------------------------------------------
	------------------------------------------------------------
	------------------------------------------------------------
	------------------------------------------------------------
	------------------------------------------------------------
	------------------------------------------------------------
	----------------------------------
	KAA3679444.1_uncharacterized_protein_DEA37_0001197_Paragonimus_westermani
	------------------------------------------------------------
	------------------------------------------------------------
	------------------------------------------------------------
	------------------------------------------------------------
	------------------------------------------------------------
	------------------------------------------------------------
	------------------------------------------------------------
	------------------------------------------------------------
	------------------------------------------------------------
	------------------------------------------------------------
	------------------------------------------------------------
	------------------------------------------------------------
	------------------------------------------------------------
	------------------------------------------------------------
	------------------------------------------------------------
	-----------------------MQRIIA-----------AGHL----------------
	--------------------------DVHQNIPILSTL----------QPVINW---DR-
	----------FAAYL------V-----R-------------ANSPT--------------
	----VCIGQKLL----------------HYA------TNLKVV----------PREQ---
	-------------------RDC-------AT--LLRNDR-----ATK-T-----------
	-------------KFDNLKRKRRIDLMSELVEQNDTR-TLNELKN----A--LTYEDRKN
	LYAEHGQQW-------KEA--AEL-CIEAYCERLRKDQDCALFQHYIQ-------HN---
	------NH--T---RICQRP----------------------------HDV----T-K-G
	L--IWLDNLLTQNNIK----KDDFL-GDLTKVMN-KKEQ-------RKNAFVIE-GPTTT
	GKSLMLKL-ICDNYIYGTVQR---SGDHSQFFLM-NLINK-SIALMEEPCFTPI------
	-------TVNDFKELLGGT-P-F----DIHV-K--HQK----DERLPRIPVLVSTNNDLT
	AY------CLSEDAKAIKAR-CFTYKLFVP-IPS---P-------------EL-------
	------------PLPPCTMCPCF----FSAW-----------------------------
	------------------------------------------------------------
	----------------------------------------YKN-----------------
	------------------WL-N--------------------------------------
	------------------------------------------------------------
	------------------------------------------------------------
	------------------------------------------------------------
	------------------------------------------------------------
	------------------------------------------------------------
	------------------------------------------------------------
	------------------------------------------------------------
	----------------------------------
	KAA3670127.1_uncharacterized_protein_DEA37_0000242_Paragonimus_westermani
	------------------------------------------------------------
	------------------------------------------------------------
	------------------------------------------------------------
	------------------------------------------------------------
	------------------------------------------------------------
	------------------------------------------------------------
	------------------------------------------------------------
	------------------------------------------------------------
	------------------------------------------------------------
	------------------------------------------------------------
	------------------------------------------------------------
	------------------------------------------------------------
	------------------------------------------------------------
	------------------------------------------------------------
	------------------------------------------------------------
	------------------------------------------------------------
	------------------------------------------------------------
	------------------------------------------------------------
	------------------------------------------------------------
	----------------------------------MRNDR-----ATK-T-----------
	-------------KFDNLKRKRRIDLMSELVEQNDTR-TLNELKN----A--LTYDDRKN
	LYAEHGQQW-------KEA--AEL-CIEAYCEKLRREQEASPFQHYIQ-------AN---
	------NH--S---RICRHP----------------------------KDM----T-R-G
	L--IWLDNLLIQNNIN----KDQFL-GDLTKVMN-KVET-------RKNAFVIE-GPTTT
	GKSLMLKL-ICDNYIYGTVQR---SGDHSQFFLM-NLINK-TVALMEEPRITSL------
	-------TVNDFKELLGGT-P-F----DIHV-K--HQK----DERLPRIPVLISTNNDLT
	FY------CLSEDAKAIKAR-CFIYKFFVP-IPS---P-------------EL-------
	------------PIPPFTMCPCC----FSAW-----------------------------
	------------------------------------------------------------
	----------------------------------------YKS-----------------
	------------------WL-NYS------------------------------------
	------------------------------------------------------------
	------------------------------------------------------------
	------------------------------------------------------------
	------------------------W-----------------------------------
	-----------------------CSI----------------------------------
	------------------------------------------------------------
	------------------------------------------------------------
	----------------------------------
	XP_009173661.1_hypothetical_protein_T265_09356_Opisthorchis_viverrini
	------------------------------------------------------------
	------------------------------------------------------------
	------------------------------------------------------------
	------------------------------------------------------------
	------------------------------------------------------------
	------------------------------------------------------------
	----------MLDLSN--------------VWH---S-----RR-RELF-----------
	---------S-PE-------PS-T-----------------------QD-----------
	-------NK---------L-----------------------------------------
	--------------------------------------------------------WTF-
	I------------Y--------------------------RG---Q-------------Q
	PRFDRS-------------------T--------RA-----NCL----------------
	---YIDH-----------------------------------------------------
	------------------------------------------------------GDH---
	---------YHF----------------V-FE-CCP----------------------Q-
	------------------NKTRTIQRLIE-----------AGNL----------------
	--------------------------DRSQTISIMATV----------QPVINW---NH-
	----------FAAYL------V-----R------------AAQTPI--------------
	----VCIGKKLE----------------HLR------HDLYMV----------PRER---
	-------------------KDC-------AT--LLRDDR-----SSR-Q-----------
	-------------KHNNITRKRRLDLMRELVAAYDAR-SYNELYM----R--LSVEHTDD
	IYAEYGPTW-------KET--ADH-CIANYCKKIIIEQQTMTFEEILR-------SN---
	------HH--S---RTCQHP----------------------------SNT----I-A-G
	E--QWLDRLFQVNNIN----KRDLL-MSLTIIMN-KLCN-------RKNAFVIE-GPTTT
	GKTLFVKL-IAENYVYGTVQR---SGDHSQFFLM-NLLNK-TLALMEEPRITQL------
	-------TVNDFKELLGGN-P-F----DIHV-K--HQK----DERLERLPVLITTNNSLT
	YY??--??VVFSSSAVVMVV----------------------------------------
	------------------------------------------------------------
	------------------------------------------------------------
	------------------------------------------------------------
	------------------------------------------------------------
	------------------------------------------------------------
	------------------------------------------------------------
	------------------------------------------------------------
	------------------------------------------------------------
	------------------------------------------------------------
	------------------------------------------------------------
	------------------------------------------------------------
	----------------------------------
	VDP42119.1_unnamed_protein_product_partial_Echinostoma_caproni
	------------------------------------------------MS----------
	-----------------------------------------------------S------
	------------------------------------------------------------
	--------------------------PV--------------------------------
	--------------------FDN-------------------------------TVLLPT
	P-SY-S------------------------------------------------------
	---------TPAILPH--------------PSE---I-----PS-PDLFE----------
	------DDTP-PQ-------SSQR-----------------------MD-----------
	-------DR---------IR----------------------------------------
	-----KAF---------------------GQ------------------------PWTP-
	---------------------------------------------S-------------P
	PPTPRK-------------------E--------YQ-----PWW----------------
	---NANH-----------------------------------------------------
	------------------------------------------------------AH----
	-----------------------------------P----------------------IP
	---------------------RTITRIIQ-----------AANL----------------
	--------------------------DTAQSVSIFSTC----------QPVINW---DK-
	----------FAAYL------V-----R------------NNRNAI--------------
	----FSIGGDLQ----------------SLA------ADARST----------TRVE---
	-------------------QDC-------AT--LLRNDR-----AQG-Q-----------
	-------------KFTNLKRKARVDLIKELVETYDAR-TLAELKD----A--LSYDDRLN
	LYAEHGPSW-------KET--AEL-ACEAYVERLRKEQETTTLHEYIS-------RN---
	------NH--N---RTCQKP----------------------------RST----D-E-G
	C--RWLDRLLAVNNID----KNRFL-TQLTNIMN-KKEQ-------RINAFVIQ-GPTTT
	GKSLMLNL-LTENYIYGTVQR---SGDHSQFYLM-NLLNK-AVALMEEPRITPL------
	-------TVNDFKELLGGR-Q-F----DIHV-K--HQP----DARLRRLPVLISTNTDIC
	QY------LQSEDAKAIKAR-CFYHHFTVP-IPS---A-------------LL-------
	------------PEPPCMMCACH----FRA------------------------------
	------------------------------------------------------------
	------------------------------------------------------------
	------------------------------------------------------------
	------------------------------------------------------------
	------------------------------------------------------------
	------------------------------------------------------------
	------------------------------------------------------------
	------------------------------------------------------------
	------------------------------------------------------------
	------------------------------------------------------------
	----------------------------------
	KAA3679442.1_uncharacterized_protein_DEA37_0001195_Paragonimus_westermani
	------------------------------------------------------------
	------------------------------------------------------------
	------------------------------------------------------------
	------------------------------------------------------------
	------------------------------------------------------------
	------------------------------------------------------------
	------------------------------------------------------------
	------------------------------------------------------------
	------------------------------------------------------------
	------------------------------------------------------------
	------------------------------------------------------------
	------------------------------------------------------------
	------------------------------------------------------------
	------------------------------------------------------------
	------------------------------------------------------------
	-----------------------MQRIIA-----------AGHL----------------
	--------------------------DVHQNIPILSTL----------QPVINW---DR-
	----------FAAYL------V-----R-------------ANSPT--------------
	----VCIGQKLL----------------HYA------TNLKVV----------PREQ---
	-------------------RDC-------AT--LLRNDR-----ATK-T-----------
	-------------KFDNLKRKRRIDLMSELVEQNDTR-TLNELKN----A--LTYEDRKN
	LYAEHGQQW-------KEA--AEL-CIEAYCERLRKDQDCALFQHYIQ-------HN---
	------NH--T---RICQRP----------------------------HDV----T-K-G
	L--IWLDNLLTQNNIK----KDDFL-GDLTKVMN-KKEQ-------RKNAFVIE-GPTTT
	GKSLMLK-------------R---S-----------------------------------
	------------------------------------------------------------
	------------------------------------------------------------
	------------------------------------------------------------
	------------------------------------------------------------
	------------------------------------------------------------
	------------------------------------------------------------
	------------------------------------------------------------
	------------------------------------------------------------
	------------------------------------------------------------
	------------------------------------------------------------
	------------------------------------------------------------
	------------------------------------------------------------
	------------------------------------------------------------
	----------------------------------
	KAA3669974.1_uncharacterized_protein_DEA37_0005825_Paragonimus_westermani
	------------------------------------------------------------
	------------------------------------------------------------
	------------------------------------------------------------
	------------------------------------------------------------
	------------------------------------------------------------
	------------------------------------------------------------
	------------------------------------------------------------
	------------------------------------------------------------
	------------------------------------------------------------
	------------------------------------------------------------
	------------------------------------------------------------
	------------------------------------------------------------
	------------------------------------------------------------
	------------------------------------------------------------
	------------------------------------------------------------
	-----------------------MQRIIA-----------AGHL----------------
	--------------------------DVHQNIPILSTL----------QPVINW---DR-
	----------FAAYL------V-----R-------------ANSPT--------------
	----VCIGQKLL----------------HYA------TNLKVV----------PREQ---
	-------------------RDC-------AT--LLRNDR-----ATK-T-----------
	-------------KFDNLKRKRRIDLMSELVEQNDTR-TLNELKN----A--LTYEDRKN
	LYAEHGQQW-------KEA--AEL-CIEAYCERLRKDQDCALFQHYIQ-------HN---
	------NH--T---RICQRP----------------------------HDV----T-K-G
	L--IWLDNLLTQNNIK----KDDFL-GDLTKVMN-KKEQ-------RKNAFVIE-GPTTT
	-?SLMLK-------------R---S-----------------------------------
	------------------------------------------------------------
	------------------------------------------------------------
	------------------------------------------------------------
	------------------------------------------------------------
	------------------------------------------------------------
	------------------------------------------------------------
	------------------------------------------------------------
	------------------------------------------------------------
	------------------------------------------------------------
	------------------------------------------------------------
	------------------------------------------------------------
	------------------------------------------------------------
	------------------------------------------------------------
	----------------------------------
	GAA56553.1_hypothetical_protein_CLF_111092_Clonorchis_sinensis
	------------------------------------------------MAGSPG------
	----------------------------------------------------RS------
	------------------------------------------------------------
	--------------------------PV--------------------------------
	--------------------FQG-------------------------------TQPSPT
	L-SY-NHWVEHQNAQPQSPDLFSDSAVDEEFWTSHQPNPAETDTIPVPETPPIQYRP---
	-------ALTPLDLSN--------------VWH---S-----KR-RQLF-----------
	---------S-PE-------PSQT-----------------------ED-----------
	-------NK---------L-----------------------------------------
	--------------------------------------------------------WTF-
	V------------Y--------------------------RG---T-------------P
	PRFDRS-------------------T--------RA-----NCL----------------
	---YVDH-----------------------------------------------------
	------------------------------------------------------GDH---
	---------FHF----------------V-FE-CCP----------------------Q-
	------------------NKNRTIQRLIE-----------AGNL----------------
	--------------------------DRRQTMSIMATV----------QPVINW---NN-
	----------FAAYL------V-----R------------AAQTPI--------------
	----ICVGKKLQ----------------HLR------DDLYMI----------PRER---
	-------------------KDC-------AT--LMRDDR-----GAR-Q-----------
	-------------KMSNITRKRRLDLLRNLVETYDAR-SFNELNL----A--LTYDERDD
	IYGEYGPQW-------KET--AEH-CIQNYTMRILVEQQTSRFEDHIR-------TN---
	------SH--N---RDCQHP----------------------------RDT----L-D-G
	E--HWLDLLLFVNRIN----KQQFL-ADLTRVMN-KEVD-------RKNAFVLE-GPTTT
	GKTLFVKL-IADSYIYGTVQR---SGDHSQFFLM-NLLNK-ALALMEEPRITQL------
	-------TVNDFK-----------------------------------------------
	------------------------------------------------------------
	------------------------------------------------------------
	------------------------------------------------------------
	------------------------------------------------------------
	------------------------------------------------------------
	------------------------------------------------------------
	------------------------------------------------------------
	------------------------------------------------------------
	------------------------------------------------------------
	------------------------------------------------------------
	------------------------------------------------------------
	------------------------------------------------------------
	----------------------------------
	TGZ70322.1_hypothetical_protein_CRM22_003264_partial_Opisthorchis_felineus
	------------------------------------------------------------
	------------------------------------------------------------
	------------------------------------------------------------
	------------------------------------------------------------
	------------------------------------------------------------
	------------------------------------------------------------
	------------------------------------------------------------
	------------------------------------------------------------
	------------------------------------------------------------
	------------------------------------------------------------
	------------------------------------------------------------
	------------------------------------------------------------
	------------------------------------------------------------
	------------------------------------------------------------
	------------------------------------------------------------
	------------------------------------------------------------
	----------------------------------MATV----------QPVVNW---NH-
	----------FAAYL------V-----R------------AAQTPI--------------
	----ICIGKKLQ----------------HLK------EDLYMV----------PRER---
	-------------------KDC-------AT--LLRDER-----GSR-Q-----------
	-------------KHNNITRKRRLDLMRELVTAYDAR-SYNELYM----R--LSVEHTDD
	IYAEYGPTW-------KET--ADH-AITNYCKKIIIEQQTMTFDEILH-------SN---
	------HH--S---RTCQHP----------------------------GNT----I-D-G
	E--RWLDQLMSVNNIN----KKEML-HSLTLVMN-KTMK-------RKNAFVIE-GPTTT
	GKTLFVKL-IAENYVYGTVQR---SGDHSQFFLM-NLLNK-TLALMEEPRITQL------
	-------TVNDFKELLGGN-P-F----DIHV-K--HQK----DERLETLPVLITTNNRLT
	YY------VLDNDAKAILER-CFYYKFTVK------------------------------
	------------------------------------------------------------
	------------------------------------------------------------
	------------------------------------------------------------
	------------------------------------------------------------
	------------------------------------------------------------
	------------------------------------------------------------
	------------------------------------------------------------
	------------------------------------------------------------
	------------------------------------------------------------
	------------------------------------------------------------
	------------------------------------------------------------
	----------------------------------
	XP_009177702.1_hypothetical_protein_T265_15985_partial_Opisthorchis_viverrini
	------------------------------------------------------------
	------------------------------------------------------------
	------------------------------------------------------------
	------------------------------------------------------------
	------------------------------------------------------------
	------------------------------------------------------------
	------------------------------------------------------------
	------------------------------------------------------------
	------------------------------------------------------------
	------------------------------------------------------------
	------------------------------------------------------------
	------------------------------------------------------------
	------------------------------------------------------------
	------------------------------------------------------------
	------------------------------------------------------------
	------------------------------------------------------------
	----------------------------------MATV----------QPVINW---NH-
	----------FAAYL------V-----R------------AAQTPI--------------
	----MCIGKKLE----------------HLR------DDLYMV----------PRER---
	-------------------KDC-------AT--LLRDER-----STR-Q-----------
	-------------KHNNITRKRRLDLMRELVRTYDAR-SFNELYK----R--LSVQDTDD
	IYAEYGPTW-------KET--AEH-SISNYCKEIILEQETMTFEQILN-------SN---
	------HH--S---RTCRHP----------------------------ADT----R-L-G
	E--EWLDQLIQVNNIN----KRELL-VCLTSVMN-KLCT-------RKNAFVIE-GPTTT
	GKTLFVKL-VAENYVYGTVQR---SGDHSQFFLM-NLLNK-TLALMEEPRITQL------
	-------TVNDFKELLGGN-P-F----DIHV-K--HQK----DERLERLPVLITTNNPLT
	YY------VMDADGKAIL------------------------------------------
	------------------------------------------------------------
	------------------------------------------------------------
	------------------------------------------------------------
	------------------------------------------------------------
	------------------------------------------------------------
	------------------------------------------------------------
	------------------------------------------------------------
	------------------------------------------------------------
	------------------------------------------------------------
	------------------------------------------------------------
	------------------------------------------------------------
	----------------------------------
	OON15293.1_hypothetical_protein_X801_08907_partial_Opisthorchis_viverrini
	------------------------------------------------------------
	------------------------------------------------------------
	------------------------------------------------------------
	------------------------------------------------------------
	------------------------------------------------------------
	------------------------------------------------------------
	-----------MEGS---------------------A-----GR-SPVYG----------
	--------GN-PP-------SP-T-----------------------LS-----------
	-------FE---------H-----------------------------------------
	--------------------------------------------------------WVE-
	Q------------Q--------------------------NH---Q-------------P
	PSPDLF-------------------S--------DA-----A------------------
	----VD------------------------------------------------------
	-------------------------------------------------------EE---
	---------FWT----------------S-HQ-YVP----------------------QE
	PDT-------------VPNKTRTIQRLIE-----------SGNL----------------
	--------------------------DRSQTMSIMATV----------QPVINW---NH-
	----------FAAYL------V-----R------------AAQTPI--------------
	----TCIGKKLE----------------HLR------DDLYMI----------PRER---
	-------------------KDC-------AT--LLRDER-----SSR-Q-----------
	-------------KHNNITRKRRLDLMRELVRSYDAR-SFNELYK----R--LSVQDTDD
	IYAEYGPTW-------KET--AEH-SIANYCKEIILEQETMTFEQILN-------SN---
	------HH--S---RTCQHP----------------------------ADT----T-L-G
	E--QWLDQLIRVNNIN----KRELL-ACLTSVMN-KLCT-------RKNAFVIE-GPTTT
	GKTLFVKL-VAENYVYGTVQR---SGDHSQFFLM-NLLNK-TLALMEEPRITQL------
	-------TVNDFKELLGGN-P-F----DIH------------------------------
	------------------------------------------------------------
	------------------------------------------------------------
	------------------------------------------------------------
	------------------------------------------------------------
	------------------------------------------------------------
	------------------------------------------------------------
	------------------------------------------------------------
	------------------------------------------------------------
	------------------------------------------------------------
	------------------------------------------------------------
	------------------------------------------------------------
	------------------------------------------------------------
	----------------------------------
	GAA57640.1_non-capsid_protein_NS-1_Clonorchis_sinensis
	------------------------------------------------------------
	------------------------------------------------------------
	------------------------------------------------------------
	------------------------------------------------------------
	------------------------------------------------------------
	------------------------------------------------------------
	------------------------------------------------------------
	------------------------------------------------------------
	------------------------------------------------------------
	------------------------------------------------------------
	------------------------------------------------------------
	------------------------------------------------------------
	------------------------------------------------------------
	------------------------------------------------------------
	------------------------------------------------------------
	------------------------------------------------------------
	------------------------------------------------------------
	------------------------------------------------------------
	-----------------------------------------MI----------PRER---
	-------------------KDC-------AT--LMRDER-----GAR-Q-----------
	-------------KMANITRKRRLDLLRNLVETYDAR-SFNELNL----A--LTYDERDD
	IYGEYGPQW-------KET--AEH-CIQNYTMRILVEQQTSRFEDHIR-------TN---
	------SH--N---RDCQHP----------------------------RDT----L-D-G
	E--DWLDRLLFVNRID----KQKFL-CDLTRVMN-KQVD-------RKNAFVLE-GPTTT
	GKTLFVKL-IADNYIYGTVQR---SGDHSQFFLM-NLLNK-ALALMEEPRITQL------
	-------TVNDFKELLGGN-A-F----DIHV-K--HQK----DERLTRLPVLITTNNDLT
	Y-----------------------------------------------------------
	------------------------------------------------------------
	------------------------------------------------------------
	------------------------------------------------------------
	------------------------------------------------------------
	------------------------------------------------------------
	------------------------------------------------------------
	------------------------------------------------------------
	------------------------------------------------------------
	------------------------------------------------------------
	------------------------------------------------------------
	------------------------------------------------------------
	----------------------------------
	XP_009177808.1_hypothetical_protein_T265_16052_partial_Opisthorchis_viverrini
	------------------------------------------------------------
	------------------------------------------------------------
	------------------------------------------------------------
	------------------------------------------------------------
	------------------------------------------------------------
	------------------------------------------------------------
	------------------------------------------------------------
	------------------------------------------------------------
	------------------------------------------------------------
	------------------------------------------------------------
	------------------------------------------------------------
	------------------------------------------------------------
	------------------------------------------------------------
	------------------------------------------------------------
	------------------------------------------------------------
	------------------------------------------------------------
	-------------------------------MSIMATV----------QPVINW---NH-
	----------FAAYL------V-----R------------AAQTPI--------------
	----TCIGKKLE----------------HLR------DDLYMI----------PRER---
	-------------------KDC-------AT--LLRDER-----SSR-Q-----------
	-------------KHNNITRKRRLDLMRELVRSYDAR-SFNELYK----R--LSVQDTDD
	IYAEYGPTW-------KET--AEH-SIANYCKEIILEQETMTFEQILN-------SN---
	------HH--S---RTCQHP----------------------------ADT----T-L-G
	E--QWLDQLIRVNNIN----KRELL-ACLTSVMN-KLCT-------RKNAFVIE-GPTTT
	GKTLFVKL-VAENY--------------------------------EEPRITQL------
	-------TVNDFKELLGGN-P-F----DIHV-K--HQK----DERLDRLPVLITTNNPLT
	YY------VMDADGKAILER----------------------------------------
	------------------------------------------------------------
	------------------------------------------------------------
	------------------------------------------------------------
	------------------------------------------------------------
	------------------------------------------------------------
	------------------------------------------------------------
	------------------------------------------------------------
	------------------------------------------------------------
	------------------------------------------------------------
	------------------------------------------------------------
	------------------------------------------------------------
	----------------------------------
	GAA57952.1_hypothetical_protein_CLF_113387_Clonorchis_sinensis
	------------------------------------------------------------
	------------------------------------------------------------
	------------------------------------------------------------
	------------------------------------------------------------
	------------------------------------------------------------
	------------------------------------------------------------
	------------------------------MVE---T-----QS-RQLF-----------
	---------S-PE-------PSQT-----------------------DD-----------
	-------NK---------L-----------------------------------------
	--------------------------------------------------------WTF-
	V------------Y--------------------------RG---T-------------P
	PRFDRT-------------------T--------RA-----NCL----------------
	---YVDH-----------------------------------------------------
	------------------------------------------------------GDH---
	---------YHF----------------V-FE-CCP----------------------Q-
	------------------NKTRTIQRLIE-----------SGHL----------------
	--------------------------DKRQTMTIMSSV----------QPIINW---NN-
	----------FAAYL------V-----R------------AAQTPI--------------
	----ICVGKKLQ----------------HLR------DDLYMV----------PRER---
	-------------------KDC-------AT--LMRDER-----GSR-Q-----------
	-------------KMSNLTRKRRLDLLRNLVETYDAR-SFNELNL----A--LTYDERDD
	IYGEYGSQW-------KET--AEH-CIQNYTMRILVEQQTNRFEDHIR-------TN---
	------SH--N---RDCQHP----------------------------RDT----L-D-G
	E--HWLDLLLHVNRIN----KQNFL-TDLTRVMN-KQID-------RKNAFVLE-GPTTT
	GENIIRKTHCGQLHIWDRTEI---W--RSQSVLP-N-----------EP--TE-------
	------------------------------------------------------------
	------------------------------------------------------------
	------------------------------------------------------------
	------------------------------------------------------------
	------------------------------------------------------------
	------------------------------------------------------------
	------------------------------------------------------------
	------------------------------------------------------------
	------------------------------------------------------------
	------------------------------------------------------------
	------------------------------------------------------------
	------------------------------------------------------------
	------------------------------------------------------------
	----------------------------------
	VDP74479.1_unnamed_protein_product_Echinostoma_caproni
	------------------------------------------------MF----------
	-----------------------------------------------------N------
	------------------------------------------------------------
	--------------------------PL--------------------------------
	--------------------YD----------------------------------WLDS
	P-NL-AD-----------------------------------------------------
	---------TPIAQSS--------------MSE---H-----AV-VD-------------
	---------E-PS-------SSLT-----------------------DDILD--------
	-----VSEQ---------VEME--------------------------------------
	----VSVFH---------SCLR------QSK------------------------LLTF-
	V------------F--------------------------KG---P-------------I
	SGPDAH-------------------S--------RL-----NFL----------------
	---AVDH-----------------------------------------------------
	------------------------------------------------------GDH---
	---------HHI----------------I-FR-SDE----------------------R-
	------------------NKVRSVSNLLL-----------AFRA----------------
	--------------------------DPDVVISVQTSV----------QPVVNW---NR-
	----------FAAYL------V-----R------------NAFVNV--------------
	----QCFGRKVA----------------QLA------WELQNV----------TREE---
	-------------------NGC-------AN--ISRVLR-----SSS-Q-----------
	-------------KFESVKRKNRIDYLPDLVEEHDAR-SLLELKN----S--LTFADRKS
	LYSEIGNQW-------KEA--AEL-CIEAYCESLRQKQQTTRFETYIP-------EN---
	------NH--T---RICTYP----------------------------EDT----T-A-G
	M--LWLDTLLTVNNIE----KHDFL-TNLSSIMN-KGET-------RRNAFVLQ-GPKTT
	GKSP--------------------------------------------------------
	------------------------------------------------------------
	------------------------------------------------------------
	------------------------------------------------------------
	------------------------------------------------------------
	------------------------------------------------------------
	------------------------------------------------------------
	------------------------------------------------------------
	------------------------------------------------------------
	------------------------------------------------------------
	------------------------------------------------------------
	------------------------------------------------------------
	------------------------------------------------------------
	------------------------------------------------------------
	----------------------------------
	XP_009177942.1_hypothetical_protein_T265_16145_partial_Opisthorchis_viverrini
	------------------------------------------------------------
	------------------------------------------------------------
	------------------------------------------------------------
	------------------------------------------------------------
	------------------------------------------------------------
	------------------------------------------------------------
	------------------------------------------------------------
	------------------------------------------------------------
	------------------------------------------------------------
	------------------------------------------------------------
	------------------------------------------------------------
	------------------------------------------------------------
	------------------------------------------------------------
	------------------------------------------------------------
	------------------------------------------------------------
	------------------------------------------------------------
	------------------------------------------------------------
	------------------------------------------------------------
	------------------------------------------------------------
	------------------------------------------------------------
	--------------------------MRELVRSYDAR-SFNELYK----R--LSVQDTDD
	IYAEYGPTW-------KET--AEH-SIANYCKEIILEQETMTFEQILR-------SN---
	------HH--S---RTCQHP----------------------------ADT----L-A-G
	E--EWLDELIRVNNIN----KRDLL-VALTAVMN-KLCT-------RKNAFVIE-GPTTT
	GKTLFVKL-VAENYVYGTVQR---SGDHSQFFLM-NLLNK-TLALMEEPRITQL------
	-------TVNDFKELLGGN-P-F----DIHV-K--HQK----DE----------------
	------------------------------------------------------------
	------------------------------------------------------------
	------------------------------------------------------------
	------------------------------------------------------------
	------------------------------------------------------------
	------------------------------------------------------------
	------------------------------------------------------------
	------------------------------------------------------------
	------------------------------------------------------------
	------------------------------------------------------------
	------------------------------------------------------------
	------------------------------------------------------------
	----------------------------------
	RJW64117.1_hypothetical_protein_CSKR_14271s_Clonorchis_sinensis
	------------------------------------------------------------
	------------------------------------------------------------
	------------------------------------------------------------
	------------------------------------------------------------
	------------------------------------------------------------
	------------------------------------------------------------
	------------------------------------------------------------
	------------------------------------------------------------
	------------------------------------------------------------
	------------------------------------------------------------
	------------------------------------------------------------
	------------------------------------------------------------
	------------------------------------------------------------
	------------------------------------------------------------
	------------------------------------------------------------
	------------------------------------------------------------
	------------------------------------------------------------
	------------------------------------------------------------
	-----------------------------------------MI----------PRER---
	-------------------KDC-------AT--LMRDDR-----GAR-Q-----------
	-------------KMSNITRKRRLDLLRNLVETYDAR-SFNELNL----A--LTYDERDD
	IYGEYGPQW-------KET--AEH-CIQNYTMRILVEQQTSRFEDHIR-------TN---
	------SH--N---RDCQHP----------------------------RDT----L-D-G
	E--HWLDLLLFVNRIN----KQQFL-ADLTRVMN-KQID-------RKNAFVLE-GPTTT
	GKTLFVKL-IADNYIYGTVQR---SGDHSQFFLM-NLLTL-TGIFI------TI------
	-------TMYLF------------------------------------------------
	------------------------------------------------------------
	------------------------------------------------------------
	------------------------------------------------------------
	------------------------------------------------------------
	------------------------------------------------------------
	------------------------------------------------------------
	------------------------------------------------------------
	------------------------------------------------------------
	------------------------------------------------------------
	------------------------------------------------------------
	------------------------------------------------------------
	------------------------------------------------------------
	----------------------------------
	XP_018644826.1_unnamed_protein_product_Schistosoma_mansoni
	------------------------------------------------MTNN--------
	-----------------------------------------------------N------
	------------------------------------------------------------
	--------------------------IP--------------------------------
	--------------------FE---------------------------------TMLDA
	PLDL-IE-----------------------------------------DIPQIE------
	---------SPVTDPS--------------NSE---R-----PT-PT-------------
	--------PK-PI-------STLP-----------------------TGSFV--------
	-----ITDS---------DD----------------------------------------
	-----------------------------DN------------------------LWTF-
	I------------Y--------------------------RG---P-------------P
	PVFNNY----------------------------KG-----SVI----------------
	---SINH-----------------------------------------------------
	------------------------------------------------------IDH---
	---------YHF----------------V-FQ-GSQ----------------------K-
	------------------NRRRTIERIFH-----------GGNM----------------
	--------------------------PRSSLPDAIKTC----------IPVIKW---SK-
	----------FCAYL------A-----R------------RG-AQI--------------
	----ENHGKQLE----------------KYY------IDLLNV----------EPSD---
	-------------------MDC-------AD--LNRELR-----KN--N-----------
	-------------KPTQIMRKQRTDLILDMVRLNDTR-QMDAFEN----S--LSTQQRLD
	LYNDFGNQW-------QEV--AKL-CIKIYNEELVRAQIDTPYEQY---------EG---
	------SH--D----ECEYP----------------------------TNF----E-A-S
	D--AWFDMLMEKNDID----KKVFC-ASVSTIMN-KKVK-------RVNTLCLE-GPTTT
	GKSLLLKL-ICGEYNYGTVQR---SGDHSQFFLQ-NLLKK-LLPSWKNQE----------
	------------------------------------------------------------
	------------------------------------------------------------
	------------------------------------------------------------
	------------------------------------------------------------
	------------------------------------------------------------
	------------------------------------------------------------
	------------------------------------------------------------
	------------------------------------------------------------
	------------------------------------------------------------
	------------------------------------------------------------
	------------------------------------------------------------
	------------------------------------------------------------
	------------------------------------------------------------
	----------------------------------
	XP_009178033.1_hypothetical_protein_T265_16213_partial_Opisthorchis_viverrini
	------------------------------------------------------------
	------------------------------------------------------------
	------------------------------------------------------------
	------------------------------------------------------------
	------------------------------------------------------------
	------------------------------------------------------------
	------------------------------------------------------------
	------------------------------------------------------------
	------------------------------------------------------------
	------------------------------------------------------------
	------------------------------------------------------------
	------------------------------------------------------------
	------------------------------------------------------------
	------------------------------------------------------------
	------------------------------------------------------------
	------------------------------------------------------------
	------------------------------------------------------------
	------------------------------------------------------------
	-----------------------------------------MI----------PRER---
	-------------------KDC-------AT--LLRDER-----SSR-Q-----------
	-------------KHNNITRKRRLDLMRELVRTYDAR-SFNELYK----R--LSVQDTDD
	IYAEYGPTW-------KET--AEH-SISNYCKEIILEQETMTFEQILT-------SN---
	------HH--S---RTCQHP----------------------------SDT----T-Q-G
	E--EWLDELIRVNNIN----KRELL-VSLTAIMN-KLCT-------RKNAFVIE-GPTTT
	GKTLFVKL-IAENYVYGTVQR---SGDH--------------------------------
	------------------------------------------------------------
	------------------------------------------------------------
	------------------------------------------------------------
	------------------------------------------------------------
	------------------------------------------------------------
	------------------------------------------------------------
	------------------------------------------------------------
	------------------------------------------------------------
	------------------------------------------------------------
	------------------------------------------------------------
	------------------------------------------------------------
	------------------------------------------------------------
	------------------------------------------------------------
	----------------------------------
	RJW66853.1_hypothetical_protein_CSKR_4867s_Clonorchis_sinensis
	------------------------------------------------------------
	------------------------------------------------------------
	------------------------------------------------------------
	------------------------------------------------------------
	------------------------------------------------------------
	------------------------------------------------------------
	-------------------------------MQ---N-----HS-MSTF-----------
	---------G-H------------------------------------------------
	------------------------------------------------------------
	------------------------------------------------------------
	-------------Y--------------------------SG------------------
	------------------------------------------------------------
	---YIQH-----------------------------------------------------
	------------------------------------------------------------
	------------------------------------------------------------
	------------------NGTR--------------------------------------
	-------------------------------LSIMATI----------QPVINW---NN-
	----------FAAYL------V-----R------------AAQTPI--------------
	----ICVGKKLE----------------HLR------DDLYMI----------PREK---
	-------------------KDC-------AT--LMRDER-----GTR-Q-----------
	-------------KMANITRKRRLDLLRNLVETYDAR-SFNELNL----A--LTYDERDD
	IYGEYGPQW-------KET--AEH-CIQNYTMRILVEQQTSRFEDHIR-------TS---
	------SH--N---RDCQHP----------------------------ANT----L-D-G
	E--DWLDRLLFVNRIN----KQNFL-CDLTRVMN-KQID-------RKNAFVLE-GHAR-
	------------------------------------------------------------
	------------------------------------------------------------
	------------------------------------------------------------
	------------------------------------------------------------
	------------------------------------------------------------
	------------------------------------------------------------
	------------------------------------------------------------
	------------------------------------------------------------
	------------------------------------------------------------
	------------------------------------------------------------
	------------------------------------------------------------
	------------------------------------------------------------
	------------------------------------------------------------
	------------------------------------------------------------
	----------------------------------
	THD20207.1_Non-capsid_protein_NS-1_Fasciola_hepatica
	------------------------------------------------------------
	------------------------------------------------------------
	------------------------------------------------------------
	------------------------------------------------------------
	------------------------------------------------------------
	------------------------------------------------------------
	------------------------------------------------------------
	------------------------------------------------------------
	------------------------------------------------------------
	------------------------------------------------------------
	------------------------------------------------------------
	------------------------------------------------------------
	------------------------------------------------------------
	------------------------------------------------------------
	------------------------------------------------------------
	------------------------------------------------------------
	------------------------------------------------------------
	------------------------------------------------------------
	------------------------------------------------------------
	------------------------------------------------------------
	-------------------------MIIHLVEHRDAR-SLKDLKQ----K--LTMQERMD
	IYTEFGIQW-------TET--AKK-TIEAYTEQLVRLQKQQPFLQYIQ-------SN---
	------HH--Q---KECEHPT--------------------------TEQL----N-Q-G
	S--IWLDQLLYENNIN----NTQIK-HDIISIID-KHNT-------RINAFVLQ-GPPTT
	GKSLLLRL-ITRNYHYDTIHC---MERNFQF--Q-NLADK-TIALVEEPRITPT------
	-------QVDNFKKLLEGDGT-L----DVQV-K--HSG----DVRLPRIPIFISTNHDLG
	KY------VDNIDRMALYER-CIVYNFEKR-IGT---D--------------I-------
	------------PKPPHRPCACH-------------------------------------
	------------------------------------------------------------
	------------------------------------------------------------
	------------------------------------------------------------
	------------------------------------------------------------
	------------------------------------------------------------
	------------------------------------------------------------
	------------------------------------------------------------
	------------------------------------------------------------
	------------------------------------------------------------
	------------------------------------------------------------
	----------------------------------
	VDP40136.1_unnamed_protein_product_Echinostoma_caproni
	------------------------------------------------MS----------
	-----------------------------------------------------S------
	------------------------------------------------------------
	--------------------------PV--------------------------------
	--------------------FDN-------------------------------TVILPT
	P-SY-S------------------------------------------------------
	---------TPAILPH--------------PSE---I-----PS-PDLFE----------
	------DESP-PC-------SAQR-----------------------MD-----------
	-------ER---------IA----------------------------------------
	-----NAF---------------------GQ------------------------EWTP-
	-----------------------------------------------------------P
	PPTPAK-------------------Q--------YQ-----PWW----------------
	---NTGH-----------------------------------------------------
	------------------------------------------------------QN----
	-----------------------------------P----------------------IP
	------------------------------------------------------------
	------------------------------------------------------------
	------------------------------------------------------------
	-----SIGSELQ----------------SLA------NDARST----------TRAE---
	-------------------QDC-------AT--LLRNDR-----AQG-Q-----------
	-------------KFTNLKRKARVDLIKELVETYDAR-TLAELKD----A--LSYDDRLN
	LYAEHGPSW-------KET--AEL-TCEAYVERLRKEQETTSLHEYIS-------RN---
	------NH--S---RTCQKP----------------------------RST----E-E-G
	C--RWLDRLLAVNNID----KTRFL-TQISNIMN-KREQ-------RINALVIQ-GPTTT
	G----------------------------------NL-----------------------
	------------------------------------------------------------
	------------------------------------------------------------
	------------------------------------------------------------
	------------------------------------------------------------
	------------------------------------------------------------
	------------------------------------------------------------
	------------------------------------------------------------
	------------------------------------------------------------
	------------------------------------------------------------
	------------------------------------------------------------
	------------------------------------------------------------
	------------------------------------------------------------
	------------------------------------------------------------
	----------------------------------
	VDO96808.1_unnamed_protein_product_Schistosoma_mattheei
	------------------------------------------------------------
	------------------------------------------------------------
	------------------------------------------------------------
	------------------------------------------------------------
	------------------------------------------------------------
	------------------------------------------------------------
	------------------------------------------------------------
	------------------------------------------------------------
	------------------------------------------------------------
	------------------------------------------------------------
	------------------------------------------------------------
	------------------------------------------------------------
	------------------------------------------------------------
	------------------------------------------------------------
	------------------------------------------------------------
	------------------------------------------------------------
	------------------------------------------------------------
	------------------------------------------------------------
	------------------------------------------------------------
	------------------------------------------------------------
	------------------------------------------------------------
	------------------------------------------------------------
	------------------------------------------------------------
	--------------------------------MN-RQKF-------GINTLCIE-GPTTT
	GKTLILKL-ITQNYTFGTVRM---SGNHSKFFLQ-NLNNK-SVALMEQPRITPV------
	-------NVNDFKQLLGGS-S-L----DIHI-K--HQS----DVTLQRIPVLISTNSNLG
	LY------INSEDKKAIYKR-CITYHFTQS-IGS---S--------------L-------
	------------PEPPFRFCACHLYGFFREA-----------------------------
	------------------------------------------------------------
	----------------------------------------FAD-----------------
	------------------EG-GQ-------------------------------------
	------------------------------------------------------------
	------------------------------------------------------------
	------------------------------------------------------------
	------------------------------------------------------------
	------------------------------------------------------------
	------------------------------------------------------------
	------------------------------------------------------------
	----------------------------------
	XP_009177988.1_hypothetical_protein_T265_16177_partial_Opisthorchis_viverrini
	------------------------------------------------------------
	------------------------------------------------------------
	------------------------------------------------------------
	------------------------------------------------------------
	------------------------------------------------------------
	------------------------------------------------------------
	------------------------------------------------------------
	------------------------------------------------------------
	------------------------------------------------------------
	------------------------------------------------------------
	------------------------------------------------------------
	------------------------------------------------------------
	------------------------------------------------------------
	------------------------------------------------------------
	------------------------------------------------------------
	------------------------------------------------------------
	-------------------------------MSIMATV----------QPVINW---NH-
	----------FAAYL------V-----R------------AAQTPI--------------
	----CCVGKKLE----------------HLR------DDLYMI----------PRER---
	-------------------KDC-------AT--LLRDER-----SSR-Q-----------
	-------------KHNNITRKRRLDLMRELVRTYDAR-SYNELYK----R--LSVQDTDD
	IYAEYGPTW-------KET--AEH-SIANYCKEIILEQETMTFEQILN-------SN---
	------HH--S---RTCQHP----------------------------ADT----T-L-G
	E--QWLDLLVR-------------------------------------------------
	------------------------------------------------------------
	------------------------------------------------------------
	------------------------------------------------------------
	------------------------------------------------------------
	------------------------------------------------------------
	------------------------------------------------------------
	------------------------------------------------------------
	------------------------------------------------------------
	------------------------------------------------------------
	------------------------------------------------------------
	------------------------------------------------------------
	------------------------------------------------------------
	------------------------------------------------------------
	------------------------------------------------------------
	----------------------------------
	CDS35653.2_non_capsid_protein_NS_1_Echinococcus_multilocularis
	------------------------------------------------------------
	------------------------------------------------------------
	------------------------------------------------------------
	------------------------------------------------------------
	------------------------------------------------------------
	------------------------------------------------------------
	-----------MSQTT-----------------------------LSGF-----------
	-----------------------------------------------TRT----------
	------------------------------------------------------------
	-------------------------------------------------------YYTF-
	I------------L--------------------------RQ---Y-------------T
	GRPDAM-----------------------------S-----EVL----------------
	---YTEH-----------------------------------------------------
	------------------------------------------------------DDH---
	---------MHV----------------I-FQ-SST----------------------T-
	------------------NSPRKVERIIE-----------ECGV----------------
	--------------------------PPQAVIEVKMTK----------QLVRNV---TA-
	----------LIRYM------K-----G------------RGEV----------------
	----VATDDHYD----------------HFL------R-VATV----------SLEW---
	-------------------PNC-------SV--IPSEGRRMMKSAKE-E-----------
	-------------DKGEVKRQKYIDLAEEVMR-RKVR-SMNDMNK----K--FTYQETVR
	LMADYGQSY-------NMI--VRK-ALETVRMMNVAHQRATDYADLLK-------EELDN
	VRNGSPSH--L---CA-YPK----------------------------NHSGPSRK-E-S
	I--QWLEDMFSANAIA----VVDFA-ITLRIIMN-CEDE-------KINTLVLY-GPTNT
	GKSLICKL-MTSFLEHGSVMR---RQEASAFAYE-NLLNR-KVALMEEPKICAA------
	-------NQQDLKQILGGE-P-F----EVHI-K--YQN----PDLLERLPVVVTTNEPLG
	VR------LSDVDAAATEGR-CKSYTLDKQ-ICN---ANID---------ETV-------
	------------PAPPYKLCSCDMAHLLLPI-----------------------------
	------------------------------------------------------------
	------------------------------------------Y-----------------
	------------------EL-LAL------------------------------------
	------------------------------------------------------------
	------------------------------------------------------------
	------------------------------------------------------------
	------------------------------------------------------------
	------------------------------------------------------------
	------------------------------------------------------------
	------------------------------------------------------------
	----------------------------------
	CDI96499.1_non_capsid_protein_NS_1_Echinococcus_multilocularis
	------------------------------------------------------------
	------------------------------------------------------------
	------------------------------------------------------------
	------------------------------------------------------------
	------------------------------------------------------------
	------------------------------------------------------------
	-----------MSQTT-----------------------------LSGF-----------
	-----------------------------------------------TRT----------
	------------------------------------------------------------
	-------------------------------------------------------YYTF-
	I------------L--------------------------RQ---Y-------------T
	GRPDAM-----------------------------S-----EVL----------------
	---YTEH-----------------------------------------------------
	------------------------------------------------------DDH---
	---------MHV----------------I-FQ-SST----------------------T-
	------------------NSPRKVERIIE-----------ECGV----------------
	--------------------------PPQAVIEVKMTK----------QLVRNV---TA-
	----------LIRYM------K-----G------------RGEV----------------
	----VATDDHYD----------------HFL------R-VATV----------SLEW---
	-------------------PDC-------SV--IPSEGRRMMKSAKE-E-----------
	-------------DKGEVKRQKYIDLAEEVMR-RKVR-SMNDMNK----K--FTYQETFR
	LMADYGQSY-------NMI--VRK-ALETVRLMNVAHQRGTDYADLLK-------EELDN
	VRNGSPSH--L---CA-YPK----------------------------NHSGPSRK-E-S
	I--QWLEDRFSANEIA----VVDFA-ITLRIIMN-CEDE-------KINALVLY-GPTST
	GKSLICKL-TTTFLEHGSVMR---RQEASAFAHE-NLLNR-KVALMEEPKICAA------
	-------NQQDLKQILGGE-P-F----EVHI-K--YQN----PDLLERLPVIVTTNEPLG
	VR------LSDVDAAATEGR-CKIYTLDKQ-ICN---ANID---------GTV-------
	------------PAPPYKLCACDMAHLLLPI-----------------------------
	------------------------------------------------------------
	------------------------------------------Y-----------------
	------------------EL-LAL------------------------------------
	------------------------------------------------------------
	------------------------------------------------------------
	------------------------------------------------------------
	------------------------------------------------------------
	------------------------------------------------------------
	------------------------------------------------------------
	------------------------------------------------------------
	----------------------------------
	KAA3673503.1_uncharacterized_protein_DEA37_0009684_Paragonimus_westermani
	------------------------------------------------------------
	------------------------------------------------------------
	------------------------------------------------------------
	------------------------------------------------------------
	------------------------------------------------------------
	------------------------------------------------------------
	------------------------------------------------------------
	------------------------------------------------------------
	------------------------------------------------------------
	------------------------------------------------------------
	------------------------------------------------------------
	------------------------------------------------------------
	------------------------------------------------------------
	------------------------------------------------------------
	------------------------------------------------------------
	------------------------------------------------------------
	------------------------------------------------------------
	------------------------------------------------------------
	------------------------------------------------------------
	------------------------------------------------------------
	-----------------------MDLMSELVEANDSR-SINDFKN----S--LTFDDREN
	LYAEHGTQW-------KET--AEL-CIKAYCERLRRGQESTTFQNYIT-------LN---
	------NH--S---SVCQHP----------------------------RDT----T-V-G
	K--LWLDKLLTVNQIK----KTDFL-TTLTVIMN-KKV------------------PTEH
	FRTLG-------------------SGYHR-------------------------------
	------------------------------------------------------------
	------------------------------------------------------------
	------------------------------------------------------------
	------------------------------------------------------------
	------------------------------------------------------------
	------------------------------------------------------------
	------------------------------------------------------------
	------------------------------------------------------------
	------------------------------------------------------------
	------------------------------------------------------------
	------------------------------------------------------------
	------------------------------------------------------------
	------------------------------------------------------------
	----------------------------------
	CDS35660.1_non_capsid_protein_NS_1_Echinococcus_multilocularis
	------------------------------------------------------------
	------------------------------------------------------------
	------------------------------------------------------------
	------------------------------------------------------------
	------------------------------------------------------------
	------------------------------------------------------------
	-----------MSQTT-----------------------------LSGF-----------
	-----------------------------------------------TRT----------
	------------------------------------------------------------
	-------------------------------------------------------YYTF-
	I------------L--------------------------RQ---Y-------------T
	GRPDAM-----------------------------S-----EVL----------------
	---YTEH-----------------------------------------------------
	------------------------------------------------------DDH---
	---------MHV----------------I-FQ-SST----------------------T-
	------------------NSPRKVERIIE-----------ECGV----------------
	--------------------------PPQAVIEVKMTK----------QLVRNV---TA-
	----------LIRYM------K-----G------------RGEV----------------
	----VATDDHYD----------------HFL------R-VATV----------SLEW---
	-------------------PNC-------SV--IPSEGRRMMKSAKE-E-----------
	-------------DKGEVKRQKYIDLAEEVMR-RKVR-SMNDMNK----K--FTYQETVR
	LMADYGQSY-------NMI--VRK-ALETVRMMNVAHQRATDYADLLK-------EELDN
	VRNGSPSH--L---CA-YPK----------------------------NHSGPSRK-E-S
	I--QWLEDMFSANAIA----VVDFA-ITLRIIMN-CEDE-------KINTLVLY-GPTNT
	GKSLICKL-MTSFLEHGSVMR---RQEASAFAYE-NLLNR-KVALMEEPKICAA------
	-------NQQDLKQILGGE-P-F----EVHT-K--YQN----PDLLERLPVVVTTNEPLG
	VR------LSDVDAAATEGR-CKIYTLDKQ-ICN---ANID---------ETV-------
	------------PAPPYKLCACDMAHLLLPI-----------------------------
	------------------------------------------------------------
	------------------------------------------Y-----------------
	------------------EL-LAF------------------------------------
	------------------------------------------------------------
	------------------------------------------------------------
	------------------------------------------------------------
	------------------------------------------------------------
	------------------------------------------------------------
	------------------------------------------------------------
	------------------------------------------------------------
	----------------------------------
	CDI96769.1_non_capsid_protein_NS_1_Echinococcus_multilocularis
	------------------------------------------------------------
	------------------------------------------------------------
	------------------------------------------------------------
	------------------------------------------------------------
	------------------------------------------------------------
	------------------------------------------------------------
	-----------MSQTT-----------------------------LTGF-----------
	-----------------------------------------------TRT----------
	------------------------------------------------------------
	-------------------------------------------------------YYTF-
	I------------L--------------------------RQ---Y-------------T
	RRPNAI-----------------------------S-----EVL----------------
	---YTEH-----------------------------------------------------
	------------------------------------------------------DDH---
	---------MHV----------------I-FQ-SST----------------------S-
	------------------NSPRKMERIIE-----------ECGV----------------
	--------------------------PPQAVPDIKMTK----------QLVRNV---TA-
	----------LIRYM------R-----G------------RGEV----------------
	----VATDDHYD----------------HFL------R-VATS----------SLEW---
	-------------------PDC-------SV--IPSEGRRILKSAKE-E-----------
	-------------DRREVKRQKFLDLAEEIIR-RKVR-SMNDMNK----K--FTYQETFR
	LMADYGQSY-------NMI--VRK-ALETVRMMNVAHQRATDYMDLLK-------EELDD
	VRNGCPSH--L---CA-YPK----------------------------NHSGPSRK-E-S
	I--QWLEDMFSANEIA----VVDFA-ITLRIIMN-CEDE-------KINTLVLY-GPTNT
	GKSLICRL-TTSFLEHGSVMR---RQEASAFAYE-NLLNR-KVALMEEPKICAA------
	-------NQQDLKQILGGE-P-F----EVHI-K--YQN----PDLLERLPVIVTTNEPLG
	VR------LSDVDAAAIEGR-CKIYTLDKQ-ICN---ANID---------GSV-------
	------------PAPPYKLCACDMAHLLLPI-----------------------------
	------------------------------------------------------------
	------------------------------------------Y-----------------
	------------------EL-LAL------------------------------------
	------------------------------------------------------------
	------------------------------------------------------------
	------------------------------------------------------------
	------------------------------------------------------------
	------------------------------------------------------------
	------------------------------------------------------------
	------------------------------------------------------------
	----------------------------------
[truncated: 61,934 more rows]
