# Supplementary material for: Deciphering the Origin of DNA Viruses (Replication-Associated Parvo-NS1) That Infect Vertebrates from Invertebrate-Infecting Viruses
Source: Microbiol Spectr. 2023 Jun 22;11(4):e04570-22. doi: 10.1128/spectrum.04570-22 (PMC10433990; doi:10.1128/spectrum.04570-22)
Supplement: Supplemental file 2 — Data Set S2. Download spectrum.04570-22-s0003.xlsx, XLSX file, 0.2 MB [file spectrum.04570-22-s0003.xlsx]

## Sheet: Sheet1
	CDI96766.2_non_capsid_protein_NS_1_Echinococcus_multilocularis
	KINTLVLY-GPTN-TGKSLICRLTTS-FLEHGSVMRRQEASA---FAYENL-LNRKVALM
	EEPKIC------------AANQQDLKQIL-GGEP-FEVHI-KYQN----PDLLERLPVIV
	TTNEPLGVRLSD------VDAAAIEGR-CKIYTL
	CDI96635.2_non_capsid_protein_NS_1_Echinococcus_multilocularis
	-----------------------MTS-FLEHGSVMRRQEASA---FAYENL-LNRKVALM
	EEPKIC------------AANQQDLKQIL-GGEP-FEVHT-KYQN----PDLLERLPVVV
	TTNEPLGVRLSD------VDAAATEGR-CKIYTL
	KAF0717695.1_SF3_helicase_domain-containing_protein_Aphis_craccivora
	----MLIH-SPPS-AGKNFFFDAVAAFFLNYGMFGTANKTNN---FSFSDG-AGKRLVIW
	NEPNYE------------VYHLEKMKELL-GGDT-TRVHV-KYKN----DVPLQGPPIIL
	LTNHY----------LSIINDPSFKDR-LSVYSW
	XP_029835188.1_uncharacterized_protein_LOC115319384_Ixodes_scapularis
	QKNCMEVV-SPPS-AGKNCFFDAIVGFYINRGTIHNFNRCSN---FPLQDA-VGKRLLVW
	NKPNCG------------SAAFETIKKIV-GGDV-DNVSV-KNSP----DMIVIRTPAIV
	LSSSK-----------TIPRDEAFNHC-MFCYKW
	XP_029831624.1_uncharacterized_protein_LOC115316371_Ixodes_scapularis
	KKNCMEVV-SPPS-AGKHFFFDA-RQLLFNRGTIDNFNRYSN---FLLQDA-VGKRWLIW
	NEPNGE------------SAAYETIKKLF-GDDV-DNVAV-KYSP----DMIVTRTPVIV
	LSNNE-----------TFPRDEAFNHR-MLRYKW
	XP_009177798.1_hypothetical_protein_T265_16044_partial_Opisthorchis_viverrini
	RKNAFVIE-GPTT-TGKTLFVKLVAE-NYVYGTVQRSGDHSQ---FFLMNL-LNKTLALM
	EEPRIT------------QLTVNDFKELL-GGNA-FDIHV-KHQK----DERLDRLPVLI
	TTNNPLTYYVMD------ADGKAILER-CFYFKF
	CDI96461.2_non_capsid_protein_NS_1_Echinococcus_multilocularis
	KINTLVLY-GPTN-TGKSLICKLMTS-FLEHGSVMRRQEASA---FAYENL-LNRKVALM
	EEPKIC------------AANQQDLKQIL-GGEP-FEVHI-KYQN----PDLLERLPVVV
	TTNEPLGVRLSD------VDAAATEGR-CKIYTL
	KAA3670071.1_uncharacterized_protein_DEA37_0004280_Paragonimus_westermani
	RKNAFVIE-GPTT-TGKSLMLKLICD-NYIYGTVQRSGDHSQ---FFLMNL-INKSIALM
	EEPRIT------------SITVNDFKELL-GGTP-FDIHV-KHQK----DERLPRIPVLV
	STNNDLTAYCLS------EDGKAIKAR-CFI---
	KAA3679444.1_uncharacterized_protein_DEA37_0001197_Paragonimus_westermani
	RKNAFVIE-GPTT-TGKSLMLKLICD-NYIYGTVQRSGDHSQ---FFLMNL-INKSIALM
	EEPCFT------------PITVNDFKELL-GGTP-FDIHV-KHQK----DERLPRIPVLV
	STNNDLTAYCLS------EDAKAIKAR-CFTYKL
	KAA3670127.1_uncharacterized_protein_DEA37_0000242_Paragonimus_westermani
	RKNAFVIE-GPTT-TGKSLMLKLICD-NYIYGTVQRSGDHSQ---FFLMNL-INKTVALM
	EEPRIT------------SLTVNDFKELL-GGTP-FDIHV-KHQK----DERLPRIPVLI
	STNNDLTFYCLS------EDAKAIKAR-CFIYKF
	VDP40914.1_unnamed_protein_product_Echinostoma_caproni
	RVNAFVIQ-GPTT-TGKSLMLNLLTE-NYIYGTVQRSGDHSQ---FYLMNL-LNKAVALM
	EEPRIT------------PLTVNDFKELL-GGRQ-FDIHV-KHQP----DARLRRLPVLI
	STNTDICQYLQS------EDAKAIKAR-CFYYHF
	VDP42119.1_unnamed_protein_product_partial_Echinostoma_caproni
	RINAFVIQ-GPTT-TGKSLMLNLLTE-NYIYGTVQRSGDHSQ---FYLMNL-LNKAVALM
	EEPRIT------------PLTVNDFKELL-GGRQ-FDIHV-KHQP----DARLRRLPVLI
	STNTDICQYLQS------EDAKAIKAR-CFYHHF
	TGZ70322.1_hypothetical_protein_CRM22_003264_partial_Opisthorchis_felineus
	RKNAFVIE-GPTT-TGKTLFVKLIAE-NYVYGTVQRSGDHSQ---FFLMNL-LNKTLALM
	EEPRIT------------QLTVNDFKELL-GGNP-FDIHV-KHQK----DERLETLPVLI
	TTNNRLTYYVLD------NDAKAILER-CFYYKF
	XP_009177702.1_hypothetical_protein_T265_15985_partial_Opisthorchis_viverrini
	RKNAFVIE-GPTT-TGKTLFVKLVAE-NYVYGTVQRSGDHSQ---FFLMNL-LNKTLALM
	EEPRIT------------QLTVNDFKELL-GGNP-FDIHV-KHQK----DERLERLPVLI
	TTNNPLTYYVMD------ADGKAIL---------
	THD20207.1_Non-capsid_protein_NS-1_Fasciola_hepatica
	RINAFVLQ-GPPT-TGKSLLLRLITR-NYHYDTIHCMERNFQ---F--QNL-ADKTIALV
	EEPRIT------------PTQVDNFKKLLEGDGT-LDVQV-KHSG----DVRLPRIPIFI
	STNHDLGKYVDN------IDRMALYER-CIVYNF
	VDO96808.1_unnamed_protein_product_Schistosoma_mattheei
	GINTLCIE-GPTT-TGKTLILKLITQ-NYTFGTVRMSGNHSK---FFLQNL-NNKSVALM
	EQPRIT------------PVNVNDFKQLL-GGSS-LDIHI-KHQS----DVTLQRIPVLI
	STNSNLGLYINS------EDKKAIYKR-CITYHF
	CDS35653.2_non_capsid_protein_NS_1_Echinococcus_multilocularis
	KINTLVLY-GPTN-TGKSLICKLMTS-FLEHGSVMRRQEASA---FAYENL-LNRKVALM
	EEPKIC------------AANQQDLKQIL-GGEP-FEVHI-KYQN----PDLLERLPVVV
	TTNEPLGVRLSD------VDAAATEGR-CKSYTL
	CDI96499.1_non_capsid_protein_NS_1_Echinococcus_multilocularis
	KINALVLY-GPTS-TGKSLICKLTTT-FLEHGSVMRRQEASA---FAHENL-LNRKVALM
	EEPKIC------------AANQQDLKQIL-GGEP-FEVHI-KYQN----PDLLERLPVIV
	TTNEPLGVRLSD------VDAAATEGR-CKIYTL
	CDS35660.1_non_capsid_protein_NS_1_Echinococcus_multilocularis
	KINTLVLY-GPTN-TGKSLICKLMTS-FLEHGSVMRRQEASA---FAYENL-LNRKVALM
	EEPKIC------------AANQQDLKQIL-GGEP-FEVHT-KYQN----PDLLERLPVVV
	TTNEPLGVRLSD------VDAAATEGR-CKIYTL
	CDI96769.1_non_capsid_protein_NS_1_Echinococcus_multilocularis
	KINTLVLY-GPTN-TGKSLICRLTTS-FLEHGSVMRRQEASA---FAYENL-LNRKVALM
	EEPKIC------------AANQQDLKQIL-GGEP-FEVHI-KYQN----PDLLERLPVIV
	TTNEPLGVRLSD------VDAAAIEGR-CKIYTL
	CDI96547.1_non_capsid_protein_NS_1_Echinococcus_multilocularis
	KINTLVLY-GPTN-TGKSLICKLMTS-FLEHGSVMRRQEASA---FAYENL-LNRKVALM
	EEPKIC------------AANQQDLKQIL-GGEP-FEVHI-KYQN----PDLLERLPVVV
	TTNEPLGVRLSD------VDAAATEGR-CKIYTL
	CDS36723.1_non_capsid_protein_NS_1_Echinococcus_multilocularis
	KINTLVLY-GPTN-TGKSLICRLTTT-FLEHGSVMRRQEASA---FAYENL-LNRKVALM
	EEPRIC------------AANQQDLKQIL-GGEP-FEVHI-KYQN----PDLLERLPVIV
	TTNEPLGVRLSD------VDAAAIEGR-CKIYTL
	VUZ56641.1_unnamed_protein_product_partial_Hymenolepis_diminuta
	KINSIVLY-GPTN-TGKSLLCKIMTE-FLLTGTIIRRSENSN---FAYENL-LDRSVAIL
	EEPKIN------------AANVNDMKQLL-GGES-FEVAV-KYKP----MQFLHRIPVII
	TTNEYLGCRIPD------VDAAALESR-------
	CUU97699.1_hypothetical_transcript_Hymenolepis_microstoma
	KINTLCFQ-GQTN-TGKTLLANLITS-HLLIGTVCRRGDQTA---FHFDNL-LNRTVALM
	EEPRIT------------IGAKNDYKCLL-GGDR-FEVDV-KYGA----RQFLARMPVIA
	TTNEDLGVLLPP------IDQAALYSR-VKQYAL
	CDS35651.1_non_capsid_protein_NS_1_Echinococcus_multilocularis
	KINTLVLY-GPTN-TGKSLICKLMTS-FLEHGSVMRRQEASA---FAYENL-LNGKVALM
	EEPKIC------------AANQQDLKQIL-GGEP-FEVPV-KYQN----PDLLERLPVVV
	TTNEPLGVRLSD------VDAAATEGR-CKIYTL
	CUT98453.1_non_capsid_protein_NS_1_Echinococcus_multilocularis
	KINTLVLY-GPTN-TGKSLICRLTTS-FLEHGSVMRRQEASA---FAYENL-LNRKVALM
	EEPKIC------------AANQQDLKQIL-GGEP-FEVHI-KYQN----PDLLERLPVIV
	TTNEPLGVRLSD------VDAAAIEGR-CKIYTL
	VDB11175.1_non_capsid_protein_1_partial_Echinococcus_multilocularis
	KINTLVLY-GPTN-TGKSLICRLTTT-FLEHGSVMRRQEASA---FAYENL-LNRKVALM
	EEPRIC------------AANQQDLKQIL-GGEP-FEVHI-KYQS----PDLLERLPVIV
	TTNEPLGVRLSD------VDAAAIEGR-CKIYTL
	CDI96666.1_non_capsid_protein_NS_1_Echinococcus_multilocularis
	KINTLVLY-GPTN-TGKSLICRLTTT-FLEHGSVMRRQEASA---FAYENL-LNRKVALM
	EEPRIC------------AANQQDLKQIL-GGEP-FEVSV-KYQN----PDLLERLPVIV
	TTNEPLDVRLSD------VDAAAIEGR-CKIYTL
	CDS32658.2_non_capsid_protein_NS_1_Hymenolepis_microstoma
	KVNCIVLY-GPTN-TGKSLLCKIMTE-FLLTGTINRRSENSN---FAFENL-LDRSVAIL
	EEPKIN------------AANANDMKQLL-GGEA-FEVSV-KYKP----MQYLQRLPVIV
	TTNEYLGCRLPD------VDAAALESR-YYQYTF
	CDS36692.1_non_capsid_protein_NS_1_Echinococcus_multilocularis
	KINTLVLY-GPTN-TGKSLICKLMTS-FLEHGSVMRRQEASA---FAYEDL-LNRKVALM
	EEPKIC------------AANQQDLKQIL-GGEP-FEVHI-KYQN----PDLLERLPVVV
	TTNEPLGVRLSD------VDAAATEGR-CKSYTL
	VDL64675.1_unnamed_protein_product_Hymenolepis_diminuta
	KINCLVLY-GPTN-TGKSLLCKIMTE-FLLTGTISRRTENSS---FAYENL-LDRSVAIL
	EEPKVN------------AANINDMKQLL-GGEA-FEVAV-KYKP----MQYLQRLPVII
	TTNEYLGCRIPD------VDAAALESR-YYQYTV
	VUZ44505.1_unnamed_protein_product_Hymenolepis_diminuta
	KINCLVLY-GPTN-TGKSLLCKIMTE-FLLTGTISRRTENSS---FAYENL-LDRSVAIL
	EEPKVN------------AANINDMKQLL-GGEA-FEVAV-KYKP----MQYLQRLPVII
	TTNEYLGCRIPD------VDAAALESR-YYQYTV
	CDI96767.1_non_capsid_protein_NS_1_Echinococcus_multilocularis
	KINTLVLY-GPTN-TGKSLICRLTTS-FLEHGSVMRRQEASA---FAYENL-LNRKVALM
	EEPKIC------------AANQQDLKQIL-GGEP-FEVHI-KYQN----PDLLERLPVIV
	TTNEPLGVRLSD------VDAAAIEGR-CKIYTL
	VUZ50890.1_unnamed_protein_product_Hymenolepis_diminuta
	RINALVLR-GPTS-TGKTLIAKNIVK-PYNYGTVSRDGDATA---FYLQNL-LDHDVALM
	EEPHIS------------MTTVQNFKELF-AGSP-LIVQV-KNHA----PRELKRIPCII
	TTNQSLTDSLID------AESEPIKKR-IIEYLL
	CDS36816.1_non_capsid_protein_NS_1_Echinococcus_multilocularis
	KINTLVLY-GPTN-TGKSLICRLTTS-FLEHGSVMRRQEASA---FAYENL-LNRKVALM
	EEPKIC------------AANQQDLKQIL-GGEP-FEVHI-KYQN----PDLLERLPVIV
	TTNEPLGVRLSD------VDAAAIEGR-CKIYTL
	VUZ50892.1_unnamed_protein_product_partial_Hymenolepis_diminuta
	RINALVLR-GPTS-TGKTLIAKNIVK-PYNYETVSRDGDATA---FYLQNL-LDHDVALM
	EEPHIS------------MTTVQNFKELF-AGSP-LIVQV-KNHA----PRELKRIPCIV
	TTNQSLTDSLID------AESEPIRRR-IIEYLL
	VUZ44508.1_unnamed_protein_product_Hymenolepis_diminuta
	KMNTLCFL-GETN-TSKTLLANLITS-HLTVGTVNRRDDQSQ---FPFDNL-LNRTVGVM
	EEPKIT------------NATKNDFKALL-GGDR-FEIDV-KYGP----KEFLERIPIIA
	TTNEDLGVLIHH------IDRNPLYSR-VKQYEL
	CDS36689.1_non_capsid_protein_NS_1_Echinococcus_multilocularis
	KINTLVLY-GPTN-TGKSLICKLMTS-FLEHGSVMRRQEASA---FAYENL-LNRKVALM
	EEPKIC------------AANQQDLKQIL-GGEP-FEVHT-KYQN----PDLLERLPVVV
	TTNEPLGVRLSD------VDAAATEGR-CKIYTL
	XP_024346028.1_Non-capsid_protein_NS-1_Echinococcus_granulosus
	KINTLVLY-GPTN-TGKSLICKLTTT-FLEHGCVTRRQEASA---FAYENL-LNREVALM
	EEPRIC------------AANQQDLKQIL-GGEP-FEVSV-KYQN----PDLLERLPVIV
	TTNEPLGVRLSD------VDAAAIEGR-CKIYTL
	VUZ56482.1_unnamed_protein_product_Hymenolepis_diminuta
	RINALALR-GPTS-TGKTLIAKNIVK-PYNYGTVSRGGDATT---FYLQNL-LDHDVALM
	EEPHIS------------MTTVQNFKELF-AGSP-FIVQV-ENHA----PRELHRIPCIV
	TTNQSLTESLID------AESEPIKRPIIIEYLL
	CUU98512.1_hypothetical_transcript_Hymenolepis_microstoma
	KVNTLCFK-GPTN-TGKTLLAGLITS-HLTLGTVCRRGDQTA---FHFDNL-LNRTVAVM
	EEPRIT------------MTTKNDYKCLL-GGDR-FEIDV-KYGA----RRFLQRIPVIA
	TTNEDLGALLTS------IDKAALYSR-VKQYSL
	CDI96461.2_non_capsid_protein_NS_1_Echinococcus_multilocularis(2)
	KINTLVLY-GPTN-TGKSLICKLMTS-FLEHGSVMRRQEASA---FAYENL-LNRKVALM
	EEPKIC------------AANQQDLKQIL-GGEP-FEVHI-KYQN----PDLLERLPVVV
	TTNEPLGVRLSD------VDAAATEGR-CKIYTL
	CDI96546.1_non_capsid_protein_NS_1_Echinococcus_multilocularis
	KINTLVLY-GPTN-TGKSLICKLMTS-FLEHGSVMRRQEASA---FAYENL-LNRKVALM
	EEPKIC------------AANQQDLKQIL-GGEP-FEVHI-KYQN----PDLLERLPVVV
	TTNEPLGVRLSD------VDAAATEGR-CKIYTL
	XP_027228256.1_uncharacterized_protein_LOC113820177_Penaeus_vannamei
	KINTLVLQ-GPTG-TGKSLTLNALIG-QLNTGIVTRTGDANQ---FHLQNL-LGKSYGLF
	EEPRIS------------QITIDDFKLLF-VGAC-FEINV-EHQE----PEMLTRITIFV
	ST----------------------KIS-TTGYHH
	VUZ38810.1_unnamed_protein_product_Hymenolepis_diminuta
	KVNTLCFY-GETN-TGKTMLITLITS-HLTVGTINRRGDKSQ---FHFDNL-LNRTVGVM
	EEPRIT------------NVTKNDFKALL-DGDY-FEIDV-KYGP----KEFPERIPNIA
	TIKEDLGILLYH------INRNGLYLR-EKQYKL
	CDS34279.1_non_capsid_protein_NS_1_Hymenolepis_microstoma
	KVNSLCFK-GQTN-TGKKLLANFITP-HLTLGTVCRRGDRTA---FHFDNL-LNRTVTLM
	EEPKIT------------TTTKSAYKCLL-GGDR-FEIDV-NYGA----RRFLQRIPVVD
	TTNEDVGALLTS------IDRAALYSR-VKQYTL
	VUZ56231.1_unnamed_protein_product_Hymenolepis_diminuta
	KVNTLCFI-GETN-TSKTMLANLITS-HLTVGTINRRGDQSQ---FHFDNL-LNRTVGVM
	EVPRIT------------NATKNDFKALL-GGDR-FEID----GP----NEFLERIPIIA
	TTNEDLGVFLHH------IERNVLYSR-VKQCEL
	VUZ41148.1_unnamed_protein_product_Hymenolepis_diminuta
	KVNTLSFL-GETN-TGKMMLTNLNKS-HLTVGTINRRGDQSQ---FHFDNL-LNRTFGIM
	EEPRIT------------NATKN---ALL-GGDR-FEIGL-KYGS----KEFLERIPIIA
	AMNEDLDVPLHH------IDRNALLAL-------
	PNF30105.1_hypothetical_protein_B7P43_CG03137_Cryptotermes_secundus
	KINTLVIH-GQTN-TGKSLLLNLVLS-DTKPTTIARERDKSN---FHLDQL-PNSTAVLF
	EEPIID------------QTTIGTWKLLL-EGSP-IPTDM-KHSD----KEIINRLPVFI
	STNQPIWNWVSA------EDVSPLKQR-LFQFDL
	CDS32661.1_non_capsid_protein_NS_1_Hymenolepis_microstoma
	----------DAA-AGKSLLCKVMTE-FLLTGTISRQSENTN---FAFENL-LDRSVAIL
	EEPKIN------------ASNANDMKQLL-GGES-FEVAV-KYKP----MQFLPRLPVII
	TTNEYLGCRLPD------VDAAALESR-YYQFTF
	GBM79722.1_Non-capsid_protein_NS-1_Araneus_ventricosus
	KRNTFVVV-SPPS-SGKNYLFDAVRDYYLNSGQMNNPNKYNQ---FAYQDC-HNRRIIIW
	NEPNFE------------QREIENLKMLM-AGDN-LSANV-KCKP----QANVKRTPVIV
	LSNSE----------PSFCRNGAFNDR-IFRYYW
	XP_029844342.1_uncharacterized_protein_LOC115327465_Ixodes_scapularis
	KKNCMEVV-SPPS-AGKNFFFDAVVSFYINRGTIHNFNRYSN---FPLQDA-VGKRVLIW
	NEPNCE------------SAAYETIKKIF-GGDV-DNVAV-KYSP----DMIVTRTPVIV
	LSNNE-----------TFPRDEAFNHR-MFRYKW
	EEC02867.1_conserved_hypothetical_protein_Ixodes_scapularis
	KKNCMEVV-SPPS-AGKNFFFDAVVSFYINRGNIHNFNRYSN---FPLQDA-VGKRVLIW
	NEPNCE------------SAAYETIKKIF-GGDV-DNVAV-KYSP----DMIVTRTPVIV
	LSNNE-----------TFPRDEAFNHR-MFRYKW
	XP_029844754.1_uncharacterized_protein_LOC115327830_Ixodes_scapularis
	KKNCMEIV-SPPS-AGKNFFFDAVVSFYINRGTIHNFNKYSS---FPLQDA-VGKRILIW
	NEPNCE------------SSAFETIKKIF-GGDV-DSVAV-KYSS----DMTVTRTPVIV
	LSNHE-----------TFPRIPAFNHR-MFRYRW
	XP_029825302.1_uncharacterized_protein_LOC115310939_Ixodes_scapularis
	KKNCMEIV-SPPS-AGKNFFFDAVVSFYINRGTIHNFNKYSS---FPLQDA-VGKRILIW
	NEPNCE------------SSAFETIKKIF-GGDV-DSVAV-KYSS----DMTVTRTPVIV
	LSNHE-----------TFPRIPAFNHR-MFRYRW
	XP_029823087.1_uncharacterized_protein_LOC115309059_partial_Ixodes_scapularis
	KKNCMKVV-SPPS-AGKNFFFDAVVSFYINRGTIHNFNRCSN---FPLQDA-VGKRVLIW
	NEPNCE------------SAAYETIKKIF-GGDV-DNVAV-KYSP----DMIVTRTPVIV
	LSNNE-----------TFPRDEAFNHR-MFRYKW
	XP_029822432.1_uncharacterized_protein_LOC115308589_Ixodes_scapularis
	KKNCMEVV-SPPS-AGKNFFFDAVVSFYINRGTIHNFNRYSK---VPLPDA-VGKRVLIW
	NEPNCE------------SAAYETIKKIF-GGDV-DNVAV-KYSP----DMIVTRTPVIV
	LSNNE-----------TFPRDEAFNHR-MFRYKW
	VVC27469.1_Helicase_superfamily_3_DNA_virusP-loop_containing_nucleoside_triphosphate_hydrolaseParvovirus_Cinara_cedri
	KLNSICIY-SPPS-AGKNFFFDAVASYFLNYGMFGTANKNNN---FTWADG-AGKRLVIW
	NEPNYE------------QHHIEKMKELL-GGDT-TRVHV-KYKG----DQPLQGPPIIL
	LTNNY----------LSICNDSLFTDR-LRTYRW
	AAM93906.1_non-structural_protein_1_Penaeus_monodon_penstyldensovirus_2
	KINTLVLQ-GPTG-TGKSLTIGALLG-KLNTGLVTRTGDSNT---FHLQNL-IGKSYALF
	EEPRIS------------QITVDDFKLLF-EGSD-LEVNI-KHQE----SEIMGRIPIFI
	STNKDIDYWVPP------ADGKALQTR-TKTFHL
	AIY51521.1_nonstructural_protein_1_Decapod_penstyldensovirus_1
	KINTLVLQ-GPTG-TGKSLTIGALLG-KLNTGLVTRTGDSNT---FHLQNL-IGKSYALF
	EEPRIS------------QITVDDFKLLF-EGSD-LEVNI-KHQE----SEIMGRIPIFI
	STNKDIDYWVPP------ADGKALQTR-TKTFHL
	ABR23509.1_non-structural_protein_1_Decapod_penstyldensovirus_1
	KINTLVLQ-GPTG-TGKSLTIGALLG-KLNTGLVTRTGDSNT---FHLQNL-IGKSYALF
	EEPRIS------------QITVDDFKLLF-EGSD-LEVNI-KHQE----SEIMGRIPIFI
	STNKDIDYWVPP------ADGKALQTR-TKTFHL
	AIY51524.1_nonstructural_protein_1_Decapod_penstyldensovirus_1
	KINTLVLQ-GPTG-TGKSLTIGALLG-KLNTGLVTRTGDSNT---FHLQNL-IGKSYALF
	EEPRIS------------QITVDDFKLLF-EGSD-LEVNI-KHQE----SEIMGRIPIFI
	STNKDIDYWVPP------ADGKALQTR-TKTFHL
	AIY51515.1_nonstructural_protein_1_Decapod_penstyldensovirus_1
	KINTLVLQ-GPTG-TGKSLTIGALLG-KLNTGLVTRTGDSNT---FHLQNL-IGKSYALF
	EEPRIS------------QITVDDFKLLF-EGSD-LEVNI-KHQE----SEIMGRIPIFI
	STNKDIDYWVPP------ADGKALQTR-TKTFHL
	AIJ19291.1_non-structural_protein_1_Decapod_penstyldensovirus_1
	KINTLVLQ-GPTG-TGKSLTIGALLG-KLNTGLVTRTGDSNT---FHLQNL-IGKSYALF
	EEPRIS------------QITVDDFKLLF-EGSD-LEVNI-KHQE----SEIMGRIPIFI
	STNKDIDYWVPP------ADGKALQTR-TKTFHL
	AIY51518.1_nonstructural_protein_1_Decapod_penstyldensovirus_1
	KINTLVLQ-GPTG-TGKSLTIGALLG-KLNTGLVTRTGDSNT---FHLQNL-IGKSYALF
	EEPRIS------------QITVDDFKLLF-EGSD-LEVNI-KHQE----SEIMGRIPIFI
	STNKDIDYWVPP------ADGKALQTR-TKTFHL
	AEV46269.1_non-structural_protein_1_Decapod_penstyldensovirus_1
	KINTLVLQ-GPTG-TGKSLTIGALLG-KLNTGLVTRTGDSNT---FHLQNL-IGKSYALF
	EEPRIS------------QITVDDFKLLF-EGSD-LEVNI-KHQE----SEIMGRIPIFI
	STNKDIDYWVPP------ADGKALQTR-TKTFHL
	ANN89695.1_non-structural_protein_1_Decapod_penstyldensovirus_1
	KINTLVLQ-GPTG-TGKSLTIGALLG-KLNTGLVTRTGDSNT---FHLQNL-IGKSYALF
	EEPRIS------------QITVDDFKLLF-EGSD-LEVNI-KHQE----SEIMGRIPIFI
	STNKDIDYWVPP------ADGKALQTR-TKTFHL
	YP_003572961.1_non-structural_protein_Decapod_penstyldensovirus_1
	KINTLVLQ-GPTG-TGKSLTIGALLG-KLNTGLVTRTGDSNT---FHLQNL-IGKSYALF
	EEPRIS------------QITVDDFKLLF-EGSD-LEVNI-KHQE----SEIMGRIPIFI
	STNKDIDYWVPP------ADGKALQTR-TKTFHL
	AIJ28503.1_nonstructural_protein_1_Decapod_penstyldensovirus_1
	KINTLVLQ-GPTG-TGKSLTIGALLG-KLNTGLVTRTGDSNT---FHLQNL-IGKSYALF
	EEPRIS------------QITVDDFKLLF-EGSD-LEVNI-KHQE----SEIMGRIPIFI
	STNKDIDYWVPP------ADGKALQTR-TKTFHL
	AIY51527.1_nonstructural_protein_1_Decapod_penstyldensovirus_1
	KINTLVLQ-GPTG-TGKSLTIGALLG-KLNTGLVTRTGDSNT---FHLQNL-IGKSYALF
	EEPRIS------------QITVDDFKLLF-EGSD-LEVNI-KHQE----SEIMGRIPIFI
	STNKDIDYWVPP------ADGKALQTR-TKTFHL
	AAR11281.1_nonstructural_protein_1_Decapod_penstyldensovirus_1
	KINTLVLQ-GPTG-TGKSLTIGALLG-KLNTGLVTRTGDSNT---FHLQNL-IGKSYALF
	EEPRIS------------QITVDDFKLLF-EGSD-LEVNI-KHQE----SEIMGRIPIFI
	STNKDIDYWVPP------ADGKALQTR-TKTFHL
	AAR15379.1_nonstructural_protein_1_Decapod_penstyldensovirus_1
	KINTLVLQ-GPTG-TGKSLTIGALLG-KLNTGLVTRTGDSNT---FHLQNL-IGKSYALF
	EEPRIS------------QITVDDFKLLF-EGSD-LEVNI-KHQE----SEIMGRIPIFI
	STNKDIDYWVPP------ADGKALQTR-TKTFHL
	ALE60551.1_nonstructural_protein_1_Decapod_penstyldensovirus_1
	KINTLVLQ-GPTG-TGKSLTIGALLG-KLNTGLVTRTGDSNT---FHLQNL-IGKSYALF
	EEPRIS------------QITVDDFKLLF-EGSD-LEVNI-KHQE----SEIMGRIPIFI
	STNKDIDYWVPP------ADGKALQTR-TKTFHL
	ALE60546.1_nonstructural_protein_1_Decapod_penstyldensovirus_1
	KINTLVLQ-GPTG-TGKSLTIGALLG-KLNTGLVTRTGDSNT---FHLQNL-IGKSYALF
	EEPRIS------------QITVDDFKLLF-EGSD-LEVNI-KHQE----SEIMGRIPIFI
	STNKDIDYWVPP------ADGKALQTR-TKTFHL
	AIU96356.1_NS_1_Decapod_penstyldensovirus_1
	KINTLVLQ-GPTG-TGKSLTIGALLG-KLNTGLVTRTGDSNT---FHLQNL-IGKSYALF
	EEPRIS------------QVTVDDFKLLF-EGSD-LEVNI-KHQE----SEIMGRIPIFI
	STNKDIDYWVPP------ADGKALQTR-TKTFHL
	AGK30043.1_non-structural_protein_1_Decapod_penstyldensovirus_1
	KINTLVLQ-GPTG-TGKSLTIGALLG-KLNTGLVTRTGDSNT---FHLQNL-IGKSYALF
	EEPRIS------------QITVDDFKLLF-EGSD-LEVNI-KHQE----SEIMGRIPIFI
	STNKDIDYWVPP------ADGKALQTR-TKTFHL
	AKS11057.1_non-structural_protein_1_Decapod_penstyldensovirus_1
	KINTLVLQ-GPTG-TGKSLTIGALLG-KLNTGLVTRTGDSNT---FHLQNL-IGKSYALF
	EEPRIS------------QITVDDFKLLF-EGSD-LEVNI-KHQE----SEIMGRIPIFI
	STNKDIDYWVPP------ADGKALQTR-TKTFHL
	ALE60540.1_nonstructural_protein_1_Decapod_penstyldensovirus_1
	KINTLVLQ-GPTG-TGKSLTIGALLG-KLNTGLVTRTGDSNT---FHLQNL-IGKSYALF
	EEPRIS------------QITVDDFKLLF-EGSD-LEVNI-KHQE----SEIMGRIPIFI
	STNKDIDYWVPP------ADGKALQTR-TKTFHL
	AAM28234.1_nonstructural_protein_1_Decapod_penstyldensovirus_1
	KINTLVLQ-GPTG-TGKSLTIGALLG-KLNTGLVTRTGDSNT---FHLQNL-IGKSYALF
	EEPRIS------------QITVDDFKLLF-EGSD-LEVNI-KHQE----SEIMGRIPIFI
	STNKDIDYWVPP------ADGKALQTR-TKTFHL
	AAR11285.1_nonstructural_protein_1_Decapod_penstyldensovirus_1
	KINTLVLQ-GPTG-TGKSLTIGALLG-KLNTGLVTRTGDSNT---FHLQNL-IGKSYALF
	EEPRIS------------QITVDDFKLLF-EGSD-LEVNI-KHQE----SEIMGRIPIFI
	STNKDIDYWVPP------ADGKALQTR-TKTFHL
	ALE60548.1_nonstructural_protein_1_Decapod_penstyldensovirus_1
	KINTLVLQ-GPTG-TGKSLTIGALLG-KLNTGLVTRTGDPNT---FHLQNL-IGKSYALF
	EEPRIS------------QITVDDFKLLF-EGSD-LEVNI-KHQE----SEIMGRIPIFI
	STNKDIDYWVPP------ADGKALQTR-TKTFHL
	AAR15382.1_nonstructural_protein_1_Decapod_penstyldensovirus_1
	KINTLVLQ-GPTG-TGKSLTIGALLG-KLNTGLVTRTGDSNT---FHLQNL-IGKSYALF
	EEPRIS------------QITVDDFKLLF-EGSD-LEVNI-KHQE----SEIMGRIPIFI
	STNKDIDYWVPP------ADGKALQTR-TKTFHL
	QLG20174.1_nonstructural_protein_1_Decapod_penstyldensovirus_1
	KINTLVLQ-GPTG-TGKSLTIGALLG-KLNTGLVTRTGDSNT---FHLQNL-IGKSYALF
	EEPRIS------------QITVDDFKLLF-EGSD-LEVNI-KHQE----SEIMGRIPIFI
	STNKDIDYWVPP------ADGKALQTR-TKTFHL
	QLG20177.1_nonstructural_protein_1_Decapod_penstyldensovirus_1
	KINTLVLQ-GPTG-TGKSLTIGALLG-KLNTGLVTRTGDSNT---FHLQNL-IGKSYALF
	EEPRIS------------QITVDDFKLLF-EGSD-LEVNI-KHQE----SEIMGRIPIFI
	STNKDIDYWVPP------ADGKALQTR-TKTFHL
	AGW23423.1_NS1_Decapod_penstyldensovirus_1
	KINTLVLQ-GPTG-TGKSLTIGALLG-KLNTGLVTRTGDSNT---FHLQNL-IGKSYALF
	EEPRIS------------QITVDDFKLLF-EGSD-LEVNI-KHQE----SEIMGRIPIFI
	STNKDIDYWVPP------AGGKALQTR-TKTFHL
	AKE98354.1_non-structural_protein_1_Decapod_penstyldensovirus_1
	KINTLVLQ-GPTG-TGKSLTIGALLG-KLNTGLVTRTGDSNT---FHLQNL-IGKSYALF
	EEPRIS------------QITVDDSKLLF-EGSD-LEVNI-KHQE----SEIMGRIPIFI
	STNKDIDYWVPP------ADGKALQTR-TKTFHL
	AFR11649.1_non-structural_protein_1_Decapod_penstyldensovirus_1
	KINTLVLQ-GPTG-TGKSLTIGALLG-KLNTGLVTRTGDSNT---LHLQNL-IGKSYALF
	EEPRIS------------QITVDDFKLLF-EGSD-LEVNI-KHQE----SEIMGRIPIFI
	STNKDIDYWVPP------ADGKALQTR-TKTFHL
	ALE60543.1_nonstructural_protein_1_Decapod_penstyldensovirus_1
	KINTLVLQ-GPTG-TGKSLTIGALLG-KLNTGLVTRTGDSNT---FHLQNL-IGKSYALF
	EEPRIS------------QITVDDFKLLF-EGSD-LEVNI-KHQE----SEIMGRIPIFI
	STNKDIDYWVPP------ADGKALQTR-TKTFHL
	AOS51057.1_nonstructural_protein_1_partial_Decapod_penstyldensovirus_1
	KINTLVLQ-GPTG-TGKSLTIGALLG-KLNTGLVTRTGDSNT---FHLQNL-IGKSYALF
	EEPRIS------------QITVDDFKLLF-EGSD-LEVNI-KHQE----SEIMGRIPIFI
	STNKDIDYWVPP------ADGKALQTR-TKTFHL
	AFX58966.1_non-structural_protein_1_Decapod_penstyldensovirus_1
	KINTLVLQ-GPTG-TGKSLTIGALLG-KLNTGLVTRTGDSNT---FHLQNL-IGKSYALF
	EEPRIS------------QITVDDFKLLF-EGSD-LEVNI-THQE----SEIMGRIPIFI
	SINKDIDYWVPP------ADGKALQTR-TKTFHL
	ADB12609.1_non-structural_protein_1_Penaeus_stylirostris_penstyldensovirus_2
	KINTLVLQ-GPTG-TGKSLTIGALLG-KLNTGLVTRTGDSNT---FHLQNL-IGKSYALF
	EEPRIS------------QITVDDFKLLF-EGSD-LEVNI-KHQE----SEIMGRIPIFI
	STNKDIDYWVPP------ADGKALQTR-TKTFHL
	AFA36168.1_NS1_Decapod_penstyldensovirus_1
	KINTLVLQ-GPTG-TGKSLTIGALLG-KLNTGLVTRTGDSNT---FHLQNL-IGKSYALF
	EEPRIS------------QITVDDFKLLF-EGSD-LEVNI-KHQE----SEIMGRIPIFI
	STNKDIDYWVPP------ADGKALQTR-TKTFHL
	AJD76764.1_NS1-like_protein_2_Penaeus_stylirostris_densovirus
	KINTLVLQ-GPTG-TGKSLTIGALLG-KLNTGLVTRTGDSNT---FHLQNL-IGKSYALF
	EEPRIS------------QITVDDFKLLF-EGSD-LEVNI-KHQE----SEIMGRIPIFI
	STNKDIDYWVPP------ADGKALQTR-TITFHL
	QKE54967.1_nonstructural_protein_Parvoviridae_sp.
	KINGLVLE-GHTN-AGKSLIIDNTVG-PLKPEEIPRERDNNG---FHLDQL-PFAACALF
	EEPMIT------------PINVGTWKLLL-EGKQ-IKTDI-KHRD----KEGINRLPIFI
	TTATPLTMNVDT------KETEQINQR-IKVFNF
	YP_002887625.1_nonstructural_protein_NS-1_Culex_pipiens_densovirus
	KQNAFAVI-SPPS-SGKNFFFDMIMAICLNYGQLGQANRHNL---FAFQEA-PNKRLLLW
	NEPNYE------------SAMTDTIKMMM-GGDP-YTVRV-KYQG----DTHVTRTPVLI
	LTNNY----------VSFLQESAFKDR-IKVYKW
	AWV66980.1_Non-structural_ORF2_Ambidensovirus_sp.
	KRNSMCVV-SPPS-AGKNFFFDAIASFYLNYGMFGTVNKTNN---FSWADG-AGKRLVLW
	NEPNYE------------QYHIEKIKEIL-GGDS-TRIHV-KYKG----DQPLQGPPVFI
	LTNND----------LNICHDPAFADR-LVTYQW
	ABU94996.1_non-structural_protein_1_Culex_pipiens_pallens_densovirus
	KINGMVLE-GITN-AGKSLILDNLLA-MVKPEEIPRERDNSG---FHLDQV-PGAGLILF
	EEPMIT------------PVNVGTWKLLL-EGKT-IKTDV-KNKD----KEPIERTPTWI
	TTATPITNNIDM------NETSQILQR-IKLYIF
	QBJ04590.1_NS1_Tasmanian_devil-associated_chapparvovirus_4
	KKNTIILQ-GPSN-TGKSQFVQGLKQ-CCPYGEIVNG--QSG---FNYEAL-LGNPLALW
	EEPLIS------------PEGAEKFKQIA-EGMP-TMIPV-KYKK----PQHLPRTPVII
	TTNHNIWRFCTH-------EEEMFRNR-CSIFYF
	AXL93742.1_non_structural_protein_1_partial_Mosquito_densovirus
	KINGMVLE-GITN-AGKSLILDNLLA-MVKPEEIPRERDNSG---FHLDQV-PGAGSILF
	EEPMIT------------PVNVGTWKLLL-EGKT-IKTDV-KNKD----KEPIERTPTWI
	TTATPITNNIDM------NETSQILQR-IKLYIF
	QHN64367.1_NS1_protein_Ambidensovirus_sp.
	KLNTMVIH-SPPS-SGKNFFFDMVFAICLSYGQLGQANKHNV---FAFQEA-PNKRILLW
	NEPNYE------------SCLTDTIKMML-GGDP-YTVRV-KNKL----DAHVKRTPVIV
	LTNNV----------VNFMHEPAFYDR-IIKYNW
	ABU94987.1_non-structural_protein_1_Culex_pipiens_pallens_densovirus
	KINGMVLE-GITN-AGKSLILDNLLA-MVKPEEIPRERDNSG---FHLDQV-PGAGSILF
	EEPMIT------------PVNVGTWKLLL-EGKT-IKTDV-KNKD----KEPIERTPTWI
	TTATPITNNIDM------NETSQILQR-IKLYIF
	ABU94969.1_non-structural_protein_1_Culex_pipiens_pallens_densovirus
	KINGMVLE-GITN-AGKSLILDNLLA-MVKPEEIPRERDNSG---FHLDQV-PGAGSILF
	EEPMIT------------PVNVGTWKLLL-EGKT-IKTDV-KNKD----KEPIERTPTWI
	TTATPITNNIDM------NETSQILQR-IKLYIF
	ABU94978.1_non-structural_protein_1_Culex_pipiens_pallens_densovirus
	KINGMVLE-GITN-AGKSLILDNLLA-MVKPEEIPRERDNSG---FHLDQV-PGAGSILF
	EEPMIT------------PVNVGTWKLLL-EGKT-IKTDV-KNKD----KEPIERTPTWI
	TTATPITNNIDM------NETSQILQR-IKLYIF
	ABU94966.1_non-structural_protein_1_Culex_pipiens_pallens_densovirus
	KINGMVLE-GITN-AGKSLILDNLLA-MVKPEEIPRERDNSG---FHLDQV-PGAGSILF
	EEPMIT------------PVNVGTWKLLL-EGKT-IKTDV-KNKD----KEPIERTPTWI
	TTATPITNNIDM------NETSQILQR-IKLYIF
	AZU96659.1_NS1_Aedes_albopictus_densovirus_7
	KINGMVLE-GITN-AGKSLILDNLLA-MVKPEEIPRERDNSG---FHLDQV-PGAGSILF
	EEPMIT------------PVNVGTWKLLL-EGKT-IKTDV-KNKD----KEPIERTPTWI
	TTATPITNNIDM------NETSQILQR-IKLYIF
	ACS70953.1_non-structural_protein_1_Culex_densovirus_0507JS11
	KINGMVLE-GITN-AGKSLILDNLLA-MVKPEEIPRERDNSG---FHLDQV-PGAGSILF
	EEPMIT------------PVNVGTWKLLL-EGKA-IKTDV-KNKD----KEPIERTPTWI
	TTATPITNNIDM------NETSQILQR-IKLYIF
	AAM28943.1_non-structural_protein_1_Aedes_albopictus_C6/36_cell_densovirus
	KINGMVLE-GITN-AGKSLILDNLLA-MVKPEEIPRERDNSG---FHLDQV-PGAGSILF
	EEPMIT------------PVNVGTWKLLL-EGKT-IKTDV-KNKD----KEPIERTPTWI
	TTATPITNNIDM------NETSQILQR-IKLYIF
	AXQ04865.1_nonstructural_protein_1_Culex_densovirus
	KINGMVLE-GITN-AGKSLILDNLLA-MVKPEEIPRERDNSG---FHLDQV-PGAGSILF
	EEPMIT------------PVNVGTWKLLL-EGKT-IKTDV-KNKD----KEPIERTPTWI
	TTATPITNNIDM------NETSQILQR-IKLYIF
	AXQ04859.1_nonstructural_protein_1_Culex_densovirusP05842.1
	KINGMVLE-GITN-AGKSLILDNLLA-MVKPEEIPRERDNSG---FHLDQV-PGAGSILF
	EEPMIT------------PVNVGTWKLLL-EGKT-IKTDV-KNKD----KEPIERTPTWI
	TTATPITNNIDM------NETSQILQR-IKLYIF
	QMI57786.1_nonstructural_protein_1_partial_Pacific_black_duck_chaphamaparvovirus
	KKNTICIE-GPSN-TGKTSFFSGFRQ-ICPTGEIVNG---QS---FNFEGL-IDCYAGVW
	DEPLCA------------DEQAEKFKQIA-GGEP-CSIPV-KHKK----PYALGQIPIII
	TTNRPFWFWCPT-------QEMMFRNR-FEIYKF
	ABU94990.1_non-structural_protein_1_Culex_pipiens_pallens_densovirus
	KINGMVLE-GITN-AGKSLILDNLLA-MVKPEGISRERDNSG---FHLDQV-PGAGSILF
	EGPMIT------------PVNVGTWKLLL-EGKT-IKTDV-KNKD----KEPIERTPTWI
	TTATSITNNIDM------NETSQILQR-IKLYIF
	QKE54979.1_nonstructural_protein_Parvoviridae_sp.
	KKNTFIIQ-GPTN-TGKSQFISGFKG-IVPWGEIVNA---PV---FAWEGL-LEAQIGIW
	EEPCMG------------PEQAEKFKQVA-EGMT-TNIPV-KHKK----PVMLQRIPILI
	TTNHNIWRYCQQ-------EEPMIKNR-SWIFYF
	YP_002265406.1_non-structural_protein_1_Anopheles_gambiae_densovirus
	KINGMVLE-GITN-AGKSLILDNLLA-MVKPEEIPRERDNSG---FHLDQV-PGAGSILF
	EEPMIT------------PVNVGTWKLLL-EGKT-IKTDV-KNKD----KEPIERTPTWI
	TTATPITNNIDM------NETSQILQR-IKLYIF
	YP_007003823.1_nonstructural_protein_NS1_Pseudoplusia_includens_densovirus
	KLNAFLIL-SPPS-AGKNFFFDMIFGLLLSYGQLGQANRHNL---FAFQEA-PNKRVLLW
	NEPNYE------------SSLTDTIKMMF-GGDP-YTVRV-KNRM----DAHVKRTPVII
	LTNNT----------VPFMYETAFSDR-IIQYKW
	NP_694824.1_hypothetical_protein_Junonia_coenia_densovirus
	KLNAFLII-SPPS-AGKNFFFDMIFGLLLSYGQLGQANRHNL---FAFQEA-PNKRVLLW
	NEPNYE------------SSLTDTIKMMF-GGDP-YTVRV-KNRM----DAHVKRTPVII
	LTNNT----------VPFMYETAFSDR-IIQYKW
	AVM80379.1_non-structural_protein_1_Ambidensovirus_sp.
	KINGIVLE-GITN-AGKSLILDNLLA-EVRPEEIPRERDNSG---FHLDQI-PGAGSVLF
	EEPMIT------------PVNVGTWKLLL-EGKR-IKTDI-KNKD----KEPIDRTPTWI
	TTATPITNNVDI------NETAQILQR-IKLYKF
	NP_958099.1_NS1_Mythimna_loreyi_densovirus
	KLNAFLVM-SPPS-AGKNFFFDMIFGLLLSYGQLGQANRHNL---FAFQEA-PNKRVLLW
	NEPNYE------------SSLTDTIKMMF-GGDP-YTVRV-KNRM----DAHVKRTPVII
	LTNNT----------VPFMYETAFADR-IIQYKW
	NP_899650.1_nonstructural_protein_NS1_Galleria_mellonella_densovirus
	KLNAFLVM-SPPS-AGKNFFFDMIFGLLLSYGQLGQANRHNL---FAFQEA-PNKRVLLW
	NEPNYE------------SSLTDTIKMMF-GGDP-YTVRV-KNRM----DAHVKRTPVII
	LTNNT----------VPFMYETAFADR-IIQYKW
	APA19411.1_NS1_Aedes_albopictus_densovirus_5
	KINGMVLE-GITN-AGKSLILDNLLA-MVKPEEIPRERDNSG---FHLDQV-PGAGSILF
	EEPMIT------------PVNVGTWKLLL-EGKT-IKTDV-KNKD----KEPIERTPTWI
	TTATPITNNIDM------NETSQILQR-IKLYIF
	ALV85426.1_non-structural_protein_1_Diaphorina_citri_densovirus
	KKNTFFVL-SPSN-AGKNFFFDCIVHFYLNFGLIGNFNKYQN---FPLQEC-VHKRILLW
	NEPQAE------------PSAFETLKTLL-GGDQ-TVVRV-KYQG----DATVGRTPVII
	LSNHN-----------IFPNDAAFVNR-MFVYEW
	QJI53749.1_nonstructural_protein_1_Chapparvovirus_sp.
	KKNCICLL-GPSN-TGKSAFISGLKQ-CVVWGEIVNG---QT---FMFEGL-CDTVLGFW
	EEPLCS------------PEAAEKTKQVL-EGMP-CSIPV-KYKK----PFMLPRTPVFI
	TTNHDLWRYCTA-------EEQAFRNR-MWIFEF
	QFX66148.1_nonstructural_protein_NS1_partial_Macaca_fascicularis_protoparvovirus
	KKNTIVLQ-GPSN-TGKSAFIRGLRG-MFDTGEICNG---QI---FCFEGL-VGKKLGVW
	EEPLIS------------PESAEKCKQVF-EGAN-TTVPC-KYKK----PQPLERTPIII
	TTNHNLWRYCTA-------EENPFKNR-CWILPW
	QKE54947.1_nonstructural_protein_Parvoviridae_sp.
	KKNTIVIQ-GPSN-TGKSAFISGLKQ-CIMWGEITNG--NSG---FNFEGL-LEQNLGIW
	EEPLLS------------PELAEKAKQVF-EGMV-CSIAV-KYKK----PHMLPRTPIMI
	TTNHDVWRYCQS-------EEPMFKNR-MWIIYF
	QKE54955.1_nonstructural_protein_Parvoviridae_sp.
	KRNTICIQ-GPSN-TGKSAFISGLKQ-CLNWGEIVNA---PT---FAFEGL-VDSNIGIW
	EEPLIS------------AELAEKTKQVF-EGMT-TSIPI-KHKR----PQMLPRTPILI
	TTNHNLWRFCNH-------EEEMFKNR-CWIFHF
	AFK91980.1_nonstructural_protein_NS1_Helicoverpa_armigera_densovirus
	KLNTFVVY-SPPT-AGKNFFFDMIFGFCLSYGQLGQANKQNL---FAFQEA-PNKRVLLW
	NEPNYE------------SSLTDTVKMML-GGDP-YTVRV-KNRG----DQHVKRTPVIV
	LTNNI----------VPFMYEIAFNER-IVQYKW
	QKE54893.1_nonstructural_protein_Parvoviridae_sp.
	KKNTICIQ-GPSN-TGKSAFISGLKQ-CIMWGEITNG--NSG---FNFEGL-LEQNLGIW
	EEPLMS------------PELAEKAKQVF-EGMV-CSIAV-KYKK----PHMLPRTPIMI
	TTNHDVWRYCQS-------EEPMFRNR-MWIIYF
	QKE54943.1_nonstructural_protein_Parvoviridae_sp.
	KKNTICIQ-GPSN-TGKSAFISGLKQ-CIMWGEITNG--NSG---FNFEGL-LEQNLGIW
	EEPLMS------------PELAEKAKQVF-EGMV-CSIAV-KYKK----PHMLPRTPIMI
	TTNHDVWRYCQS-------EEPMFRNR-MWIIYF
	QKE54941.1_nonstructural_protein_Parvoviridae_sp.
	KKNTICIQ-GPSN-TGKSAFISGLKQ-CIMWGEITNG--NSG---FNFEGL-LEQNLGIW
	EEPLMS------------PELAEKAKQVF-EGMV-CSIAV-KYKK----PHMLPRTPIMI
	TTNHDVWRYCQS-------EEPMFRNR-MWIIYF
	QMI57833.1_nonstructural_protein_1_Chestnut_teal_chaphamaparvovirus_2
	KKNTICIE-GPSN-TGKTSFFTGFRQ-ICPTGEIVNG---QS---FNYEGL-IDCYAGVW
	DEPLCA------------DEQAEKFKQIA-GGEP-CSIPV-KHKK----PYALNQIPIII
	TTNRPFWFWCPT-------QEMMFRNR-FEIYKF
	AGL97807.1_NS1_partial_Eidolon_helvum_parvovirus_2
	KKNTFVLW-GPSN-TGKSMFIHGFKQ-CVNWGEVVNS---NT---FAFEGL-INNQFGIW
	EEPLIS------------PELAEKAKQIF-EGME-TSIPV-KYRK----PVKLPRTPILM
	TTNHAPWRFCTK-------EEDMFRNR-MIIFEW
	QKE55009.1_nonstructural_protein_Parvoviridae_sp.
	KRNTFVLW-GPTN-TGKSAFIQGLKA-IAPWGEITNG--SSG---FNFEGL-LEQTIGIW
	EEPLIN------------PELAEKCKQIF-EGMT-CSIPV-KYKK----PHMLPRIPILM
	TTNHAPWRWCGQ-------EEPMFRNR-MFIFSW
	ANY57893.1_non-structural_protein_1_Rat_parvovirus_2
	KRNTLVLW-GPSN-TGKSMFIKGFKE-AVPWGEIVNS---NQ---FAFESL-CESMFGVW
	EEPLIS------------SEQAEKCKQIF-EGME-TSVPV-KYKK----PFKLPRIPIIM
	TTNHAPWRYCSN-------EEPMFRNR-MWIFEW
	QOD39581.1_NS1_uncultured_densovirus
	KLNSLLVK-GPPS-SGKNYFFDCIKDYYLNVGHLCRANRYNN---FAFQDA-DGRRLILW
	NEPNYS------------EEYVEVLKELL-GGDS-TNVSV-KYRA----EAPIYRTPVIL
	LTNRQ----------LSIMNHIAFKDR-LSIYHW
	QOD39489.1_NS1_uncultured_densovirus
	KLNSLLVK-GPPS-SGKNYFFDCIKDYYLNVGHLCRANRYNN---FAFQDA-DGRRLILW
	NEPNYS------------EEYVEVLKELL-GGDS-TNVSV-KYRA----EAPIYRTPVIL
	LTNRQ----------LSIMNHIAFKDR-LSIYHW
	QKN89076.1_nonstructural_protein_1_Parvoviridae_sp.
	KKNTILIR-GPSN-TGKSAFIAGFKQ-CVTWGEVVNA---PT---FAFEGL-LDCTIGIW
	EEPLCG------------PELAEKAKQVL-EGMS-TSIPI-KHKK----PQMLPRTPILI
	TTNHDLWRFCQH-------EEDMFRNR-MWIFNF
	QKE54877.1_nonstructural_protein_Parvoviridae_sp.
	KKNTICIE-GPSN-TGKTSFWQGFRQ-NVASGDCVNG---QS---FNWEGL-LDCYAGFW
	DEPLCA------------DEHAEKFKQIA-GGEP-CTVPV-KHKK----PALLKQIPMVI
	TTNRPFWYWCPS-------QEPMFRNR-MEFYWF
	YP_009328889.1_nonstructural_protein_1_Desmodus_rotundus_parvovirus
	KKNTLVLW-GPTN-TGKSAFISGFKQ-CINWGEVVNS---NT---FAFEGL-INNQFGIW
	EEPLIS------------PELAEKAKQVF-EGME-TSIPV-KYRK----PVKLPRTPIII
	TTNHAPWRFCTK-------EEEMFKNR-MFIFNW
	QKE55007.1_nonstructural_protein_Parvoviridae_sp.
	KKNTICIE-GPSN-TGKTSFWIGFRQ-NVPSGEVVNG---QS---FNYEGL-VECYVGFW
	DEPLCA------------DEQAEKFKQIA-GGEP-CTVPV-KHKK----PALLKQIPMVI
	TTNRPFWYWCPS-------QEDMFRNR-FNIYQF
	QOD39539.1_NS1_uncultured_densovirus
	KMNTLLIK-SPPS-SGKNYFFDCIKDYFLNVGHLCRANKHNN---FAFQDA-EGRRLILW
	NEPNYS------------PEFVESLKELL-GGDS-TNVSV-KHKA----EAPVYRTPIIM
	LTNSH----------LSIINDPAFKDR-VKVYYW
	QKE54927.1_nonstructural_protein_Parvoviridae_sp.
	KRNCICIQ-GPSN-TGKSAFISGLKQ-CVVWGEIVNG---QT---FMFEGL-CETVLGFW
	EEPLCS------------PEAAEKTKQVL-EGMA-TSIPV-KYKK----PFLLPRTPILI
	TTNHNLWRFCSQ-------EEDAFKNR-MWIFMF
	QOD39593.1_NS1_uncultured_densovirus
	KMNTLLIK-SPPS-SGKNYFFDCIKDYFLNVGHLCRANKHNN---FAFQDA-EGRRLILW
	NEPNYS------------PEFVESLKELL-GGDS-TNVSV-KHKA----EAPVYRTPIIM
	LTNSH----------LSIINDPAFKDR-VKVYYW
	QBJ04587.1_NS1_Tasmanian_devil-associated_chapparvovirus_2
	KKNTLVLW-GPSN-TGKSAFISGLKT-CTNWGEIVNS---NT---FAFEGL-LNTQLGVW
	EEPLIS------------PELAEKAKQIF-EGME-TSIPV-KYRK----PVKLPRIPIII
	TTNHAPWRFCTK-------EEEMFRNR-MFIFQW
	AYH52678.1_NS1_Aedes_albopictus_densovirus
	KINGMVLE-GITN-AGKSLILDNLLA-MVKPEEIPRERDNSG---FHLDQL-PGAGSVLF
	EEPMIT------------PVNVGTWKLLL-EGKT-IKTDV-KNKD----KEPIERTPTWI
	TTATPITNNVDM------NETSQILQR-IKLYIF
	AJI02597.1_non-structure_protein_1_Mosquito_densovirus_HB-3
	KINGMVLE-GITN-AGKSLILDNLLA-MVKPEEIPRERDNSG---FHLDQV-PGAGSILF
	EEPMIT------------PVNVGTWKLLL-EGKT-IKTDV-KNKD----KEPIERTPTWI
	TTATPITNNIDM------NETSQILQR-IKLYIF
	AWB14583.1_NS1_Murine_chapparvovirus
	KKNTLVLW-GPSN-TGKSAFISGLKT-CTNWGEVVNS---NT---FAFEAL-INAQLGVW
	EEPLIS------------PELAEKAKQIF-EGME-TSIPV-KYRK----PVKLPRIPIII
	TTNHAPWRFCTK-------EEEMFRNR-MYIFTW
	YP_009553675.1_nonstructural_protein_NS1_Mouse_kidney_parvovirus
	KKNTLVLW-GPSN-TGKSAFISGLKT-CTNWGEVVNS---NT---FAFEAL-INAQLGVW
	EEPLIS------------PELAEKAKQIF-EGME-TSIPV-KYRK----PVKLPRIPIII
	TTNHAPWRFCTK-------EEEMFRNR-MYIFTW
	QLM06161.1_nonstructural_protein_NS1_Mouse_kidney_parvovirus
	KKNTLVLW-GPSN-TGKSAFISGLKT-CTNWGEVVNS---NT---FAFEAL-INAQLGVW
	EEPLIS------------PELAEKAKQIF-EGME-TSIPV-KYRK----PVKLPRIPIII
	TTNHAPWRFCTK-------EEEMFRNR-MYIFTW
	AXX39020.1_nonstructural_protein_NS1_Mouse_kidney_parvovirus
	KKNTLVLW-GPSN-TGKSAFISGLKT-CTNWGEVVNS---NT---FAFEAL-INAQLGVW
	EEPLIS------------PELAEKAKQIF-EGME-TSIPV-KYRK----PVKLPRIPIII
	TTNHAPWRFCTK-------EEEMFRNR-MYIFTW
	AXQ04869.1_nonstructural_protein_1_Culex_densovirus
	KINGMVLE-GITN-AGKSLILDNLLA-MVKPEEIPRERDNSG---FHLDQL-PGAGSVLF
	EEPMIT------------PVNVGTWKLLL-EGKT-IKTDV-KNKD----KEPIERTPTWI
	TTATPITNNVDM------NETSQILQR-IKLYIF
	QHB35439.1_nonstructural_protein_1_Capuchin_kidney_parvovirus
	KKNTIVLW-GPSN-TGKSAFISGLKT-CINWGEIVNS---NT---FAFEGL-INTQLGIW
	EEPLIS------------PELAEKAKQIF-EGME-TSIPV-KYRK----PIKLPRIPIII
	TTNHPPWRFCTK-------EEDMFRNR-MYIFSW
	QBQ18685.1_nonstructural_protein_1_Porcine_parvovirus_7
	KRNTIVLW-GPSN-TGKTAFVRGLRQ-VVNCGEIVNG---QI---FCFEGI-CGKAIGIW
	EEPLIS------------PECAEKAKQVF-EGAP-TQVPA-KYKK----PQDLPRTPIII
	TTNHAPWRFCTN-------EEGAFRNR-MFMFAW
	AHF54687.1_NS1_Turkey_parvovirus_TP1-2012/HUN
	KRNTIMIL-GPSN-TGKSCFIKGLKY-AVPWGEIVNT--NSG---FGFEGI-LDSVIGCW
	EEPLLS------------SDQAEKAKQVL-EGMS-CSIPV-KYKK----PQLLERTPIII
	TSNHHLWRYCSS-------EETALMNR-MWLFEF
	QBJ04584.1_NS1_partial_Tasmanian_devil-associated_bocavirus_2
	KRNTILFF-GPAS-TGKTNAAKSIAE-AVKLYGCVNHT-NKQ---FPFNDC-ANKLLCWW
	EECIMS------------VEFVEQAKCIL-GGTP-FRIDR-KHKD----SMLLPQIPTLI
	SSNNDIYQVSSGN-SILGVHAQPLKDR-VSHFNF
	QLF86430.1_replication_protein_Dependoparvovirus_sp.
	KRNTIWLH-GPAT-TGKTNIAEAVAH-AVPFYGCVNWT-NDT---FPFNDC-INKLIIWW
	EEGKMT------------AKTVETAKAIL-GGSK-VRVDQ-KCKG----SEELEPTPVII
	TSNTNMCWVVDGN-TTTYEHKEPLQER-MFKLEL
	QKN88770.1_replication_protein_Dependoparvovirus_sp.
	KRNTIWLH-GPAT-TGKTNIAEAVAH-AVPFYGCVNWT-NDT---FPFNDC-INKLIIWW
	EEGKMT------------AKTVETAKAIL-GGSK-VRVDQ-KCKG----SEELEPTPVII
	TSNTNMCWVVDGN-TTTYEHKEPLQER-MFKLEL
	QKE54862.1_nonstructural_protein_Parvoviridae_sp.
	KRNCICIQ-GPSN-TGKSAFISGLKQ-CVVWGEIVNG---QT---FMFEGL-CETVLGFW
	EEPLCS------------PEAAEKTKQVL-EGMA-CSIPV-KYKK----PFMLPRTPIFI
	TTNHNLWRFCST-------EEDAFRNR-MWIFMF
	QKN88772.1_replication_protein_Dependoparvovirus_sp.
	KRNTIWLH-GPAT-TGKTNIAEAVAH-AVPFYGCVNWT-NDT---FPFNDC-INKLIIWW
	EEGKMT------------AKTVETAKAIL-GGSK-VRVDQ-KCKG----SEELEPTPVII
	TSNTNMCWVVDGN-TTTYEHKEPLQER-MFKLEL
	QKN88766.1_replication_protein_Dependoparvovirus_sp.
	KRNTIWLH-GPAT-TGKTNIAEAVAH-AVPFYGCVNWT-NDT---FPFNDC-INKLIIWW
	EEGKMT------------AKTVETAKAIL-GGSK-VRVDQ-KCKG----SEELEPTPVII
	TSNTNMCWVVDGN-TTTYEHKEPLQER-MFKLEL
	AWV66968.1_Non-structural_ORF_Bat_parvovirus
	KHNTFVLW-GPSN-TGKSAFISGFKQ-CVQWGEIVNS---NN---FAFEGL-VGNGFGIW
	EEPLIS------------PELAEKAKQIF-EGME-CSIPI-KFKK----PTKLPRIPILM
	TTNHAPWRFCTH-------EEEMFKNR-MFIFNW
	QKN88768.1_replication_protein_Dependoparvovirus_sp.
	KRNTIWLH-GPAT-TGKTNIAEAVAH-AVPFYGCVNWT-NDT---FPFNDC-INKLIIWW
	EEGKMT------------AKTVETAKAIL-GGSK-VRVDQ-KCKG----SEELEPTPVII
	TSNTNMCWVVDGN-TTTYEHKEPLQER-MFKLEL
	AUW34321.1_nonstructural_protein_1_Parvoviridae_sp.
	KRNTICLI-GPSN-TGKSAFIAGLKE-NVPWGEIINS---NN---FAFEGL-QNGFIGVW
	EEPLCS------------AELAEKTKQIT-EGMP-TMIPI-KFRK----PVKLERTPIII
	TTNHDLWRFCSS-------EEEAFRNR-MWIIPW
	ASY04033.1_NS1_partial_Densovirinae_sp.
	KFNTIVVH-SESN-AGKTFFFNCIKDYYLSVGHIGKPSKYCQ---FPFQAM-ESKRLVMW
	NEPSYH------------PEYIERIKEIL-GGDN-TSVNV-KYMP----EANISRTPVIV
	TTNKV----------VSFMTHPAFKSR-LEVFTW
	QBA84902.1_nonstructural_protein_partial_Porcine_parvovirus_7
	KRNTIVLW-GPSN-TGKTAFVRGLRQ-VVNCGECVNG---QI---FCFEGL-CGKAIGIW
	EEPLIS------------PECAEKAKQVL-EGAP-TQVPA-KYKK----PQDLPRTPIIM
	TTNHAPWRFCTN-------EEGAFRNR-MFIFLW
	QKX49056.1_NS_Avian_chapparvovirus
	KRNTICIQ-GPSN-TGKSMFISGLKQ-CAPWGEIINS---NT---FAFEGL-VETCIGIW
	EEPLCS------------PELAEKAKQVL-EGMP-TNIPI-KYKK----PFLLPRTPILI
	TTNHDLWRFCTR-------EEPMFRNR-MWIFPF
	QKN88780.1_replication_protein_Dependoparvovirus_sp.
	KRNTIWLH-GPAT-TGKTNIAEAIAH-SVPFYGCVNWT-NDT---FPFNDC-VNKLIIWW
	EEGKMT------------AKTVETAKAIL-GGSK-VRVDQ-KCRG----SEELEPTPVII
	TSNTNMCWVIDGN-TTTYEHKTPLQER-MFKLEL
	AFA26568.1_E1_Tursiops_truncatus_papillomavirus_4
	KKNCLVLF-GPPN-TGKSMFAMSLIS-LLGGKVLSYVNSNSH---FWLQPL-LDTKIALI
	DDATPST----------WDYTDTYLRNAL-DGNP-ISLDT-KHRA----PIQITCPPLII
	TTNSNVLE---------NPKWKYLHSR-VKMYSF
	QKE54879.1_nonstructural_protein_Parvoviridae_sp.
	KRNCICIQ-GPSN-TGKSAFISGLKQ-CLSWGEIVNG--SSG---FNFEGL-IEQNIAVW
	EEPLMG------------PELAEKFKQIA-EGMT-TSIPV-KYKK----PFMLPRIPVII
	TTNHDIWRFCTQ-------EEPMFRNR-MWIFNF
	QKE54883.1_nonstructural_protein_Parvoviridae_sp.
	KRNCICIQ-GPSN-TGKSAFISGLKQ-CLSWGEIVNG--SSG---FNFEGL-IEQNIAVW
	EEPLMG------------PELAEKFKQIA-EGMT-TSIPV-KYKK----PFMLPRIPVII
	TTNHDIWRFCTQ-------EEPMFRNR-MWIFNF
	QKE54928.1_nonstructural_protein_Parvoviridae_sp.
	KRNCICIR-GPSN-TGKSAFISGLKA-CIPWGEIVNT---NT---FAFEGI-LDCVVGVW
	EEPLCS------------PELAEKAKQVL-EGMP-CSIPV-KYKK----PQLLPRTPIIV
	TTNHDLWRFCQA-------EEQMFKNR-MWIIDF
	QMI57875.1_nonstructural_protein_1_partial_Chestnut_teal_chaphamaparvovirus
	KKNTICIE-GPSN-TGKTSFFSGLRQ-TCPAGEVVNG---QN---FNFEGL-QDTYLGFW
	DEPLCA------------DEQAEKFKQIA-GGEE-CSIAI-KHKK----PYQLKQTPMVI
	TTNRPFWFWCPT-------QEAMFRNR-FEIFRF
	QEJ80808.1_Rep78_Avian_adeno-associated_virus
	KRNTVWLH-GPAT-TGKTNIAEAIAH-AVPFYGCVNWT-NET---FPFNDC-VNKLIIWW
	EEGKMT------------AKTVETAKAIL-GGSK-VRVDQ-KCRG----SEELEPTPVII
	TSNTNMCWVIDGN-TTTYEHKTPLQER-MFKLEL
	AYA93595.2_E1_protein_Human_papillomavirus
	KKMCLVFY-GPPD-TGKSLFCFRLVQ-FLKGQVVSFINKSSQ---FWLMPL-QDAKIGLL
	DDATYNC----------WLYLDTYLRNAF-DGNT-FCLDI-KHKN----LQQTKLPPMII
	TTNVDVTV---------DESLFYLRSR-LTCFNF
	QKE54915.1_nonstructural_protein_Parvoviridae_sp.
	KRNTIIIQ-GPSN-TGKSAFLSGLKL-CIPWGEIVNT---NS---FAFEGL-IDSVMGCW
	EEPLCS------------SELAEKAKQVL-EGMP-TSIPV-KFKK----PHLLPRTPIFI
	TTNHNLWRFCQQ-------EEEMFRNR-CWIFWF
	QBQ18693.1_nonstructural_protein_1_Porcine_parvovirus_7
	KRNTIVLW-GPSN-TGKTAFIRGLRQ-VVNCGECVNG---QI---FCFEGL-CGKAIGIW
	EEPLIS------------PECAEKAKQVL-EGAP-TQVPA-KYKK----PQDLPRTPIIM
	TTNHAPWRFCTN-------EEGAFRNR-MFIFLW
	ARI46485.1_NS1_Ambidensovirus_CaaDV2
	KFNTIVVH-SESN-AGKTFFFNCIKDYYLSVGHIGKPSKYCQ---FPFQAM-ESKRLVMW
	NEPSYH------------PEYIERIKEIL-GGDN-TSVNV-KYMP----EANISRTPVIV
	TTNKV----------VSFMTHPAFKSR-LEVFTW
	AXE73081.1_NS1_Porcine_parvovirus_7
	KRNTIVLW-GPSN-TGKTAFIRGLRQ-VVNCGECCNG---QI---FCFEGL-CGKAIGIW
	EEPLIS------------PECAEKAKQVF-EGAP-TQVPA-KYKK----PQDLPRTPIIM
	TTNHAPWRFCTN-------EEGALRNR-MFIFLW
	QOR29549.1_nonstructural_protein_Bat_chaphamaparvovirus
	KKNTIVLW-GPSN-TGKSAFLSGLKM-CLNWGEIVNS---NT---FAFEGL-INTQIGIW
	EEPLIS------------PELAEKAKQIF-EGME-TSIPV-KYRK----PTKLMRTPIII
	TTNHAPWRFCTK-------EEEMFRNR-MHIIQW
	QBQ18703.1_nonstructural_protein_1_Porcine_parvovirus_7
	KRNTIVLW-GPSS-TGKTAFIRGLRQ-VVNCGECVNG---QI---FCFEGL-CGKAVGIW
	EEPLIS------------PECAEKAKQVF-EGAP-TQVPA-KYKK----PQDLPRTPIII
	TTNHAPWRFCTN-------EEGAFRNR-MFIFNW
	QKE54953.1_nonstructural_protein_Parvoviridae_sp.
	KKNTILID-GPSN-TGKSAFIAGMKT-CIPWGEIVNS---NT---FAFEGL-QDCIIGIW
	EEPLCS------------PELAEKAKQVL-EGMP-CSIPV-KYKK----PQLLPRTPIFI
	TTNHDLWRFCQG-------EEPMFRNR-MFMFTF
	ASU47551.1_ORF1_Lone_star_tick_densovirus_1
	KKNAIYCV-SPPG-GGKNFFFDCVADWYLNVGYLGNFNKYTS---FPFQDC-RDRRVIIF
	NEPNID------------PAGYETVKMIM-GGDP-VSANV-KYKD----AVCIHRTPLLI
	LSNNE-----------VFSRTDVWTQR-AFFYRW
	AIU47678.1_NS1_partial_Bufavirus-1
	KRNTILLC-GPAS-TGKSLLAQKIAK-LVGNTGCYNPS-NAN---FPFNDC-VNKNLIWI
	EEAGNL------------GTQVNSFKAIM-SGQA-IRLDQ-KGKG----SKSIEPTPVVM
	TTNEDITRVIIGT-ELKAEHRQPIMDR-CLRFEL
	AXE73093.1_NS1_Porcine_parvovirus_7
	KRNTIVLW-GPSN-TGKTAFIRGLRQ-VVNCGECVNG---QI---FCFEGL-CGKAIGIW
	EEPLIS------------PECAEKAKQVF-EGAP-TQVPA-KYKK----PQDLPRTPIIM
	TTNHAPWRFCTN-------EEGALRNR-MFIFLW
	AXE73083.1_NS1_Porcine_parvovirus_7
	KRNTIVLW-GPSN-TGKTAFIRGLRQ-VVNCGECVNG---QI---FCFEGL-CGKAIGIW
	EEPLIS------------PECAEKAKQIF-EGAP-TQVPA-KYKK----PQDLPRTPIIM
	TTNHAPWRFCTN-------EEGALRNR-MFIFLW
	QJU69683.1_NS1_Ursus_americanus_chapparvovirus
	KQNTLVLW-GPSN-TGKSAFISGLKT-CTNWGEIVNS---NT---FAFEGL-INTQLGVW
	EEPLIS------------PELAEKAKQIF-EGME-TSIPV-KYRK----PIKLPRIPIII
	TTNHPPWRFCTK-------EEEMFRNR---ILQW
	AYA94049.1_E1_protein_Human_papillomavirus
	KKSCLVIY-GPPD-TGKSYFCFSLAR-FLKGKVISYMNRNSQ---FWLSPL-MDCKIGLL
	DDATYTC----------WTFIDQNMRNAL-DGNI-MCIDS-KHRQ----PQQLKLPPLII
	TTNVYILE---------EEALKYLHSR-VTCFEF
	AXH38103.1_NS1_Porcine_parvovirus_7
	KRNTIVLW-GPSN-TGKTAFIRGLRQ-VVNCGECCNG---QI---FCFEGL-CGKAIGIW
	EEPLIS------------PECAEKAKQVF-EGAP-TQVPA-KYKK----PQDLPRTPIIM
	TTNHAPWRFCTN-------EEGAFRNR-MFMFIW
	AYP26471.1_REP_Porcine_parvovirus_7
	KRNTIVLW-GPSN-TGKTAFIRGLRQ-VVNCGECVNG---QI---FCFEGL-CGKAIGIW
	EEPLIS------------PECAEKAKQVL-EGAP-TQVPA-KYKK----PQDLPRTPIIM
	TTNHAPWRFCTN-------EEGAFRNR-MFIFAW
	AYC49711.1_NS1_Porcine_parvovirus_7
	KRNTIVLW-GPSN-TGKTAFIRGLRQ-VVNCGECVNG---QI---FCFEGL-CGKAVGIW
	EEPLIS------------PECAEKAKQVF-EGAP-TQVPA-KYKK----PQDLPRTPIII
	TTNHAPWRFCTN-------EEGAFRNR-MFIFNW
	AXE73105.1_NS1_Porcine_parvovirus_7
	KRNTIVLW-GPSN-TGKTAFIRGLRQ-VVNCGECVNG---QI---FCFEGL-CGKAIGIW
	EEPLIS------------PECAEKAKQIF-EGAP-TQVPA-KYKK----PQDLPRTPIIM
	TTNHAPWRFCTN-------EEGALRNR-MFIFLW
	QKE54899.1_nonstructural_protein_Parvoviridae_sp.
	KRNCICIK-GPSN-TGKSAFISGLKQ-CIVWGEIVNG---QS---FMFEGL-IDTVLGFW
	EEPLCS------------PEAAEKTKQVL-EGMA-CSIPV-KYKK----PFLLPRTPIMI
	TTNHDLWRFCTA-------EESAFRNR-MWIFEF
	AXE73079.1_NS1_Porcine_parvovirus_7
	KRNTIVLW-GPSN-TGKTAFIRGLRQ-VVNCGECCNG---QI---FCFEGL-CGKAIGIW
	EEPLIS------------PECAEKAKQVF-EGAP-TQVPA-KYKK----PQDLPRTPIIM
	TTNHAPWRFCTN-------EEGALRNR-MFIFLW
	QKE54990.1_nonstructural_protein_Parvoviridae_sp.
	KKNTIVLH-GVSN-SGKSAFIKGLKQ-IFKYGEIVNG---ST---FMFDNC-VNKQLLVW
	EEPLVG------------SDSAEKVKQVL-EGAE-TKINI-KNVS----AQTLRRTPVII
	TTNSPLWRHCSQ-------EQSAFQNR-MTIFSF
	AXE73111.1_NS1_Porcine_parvovirus_7
	KRNTIVLW-GPSN-TGKTAFIRGLRQ-VVNCGECVNG---QI---FCFEGL-CGKAIGIW
	EEPLIS------------PECAEKAKQIF-EGAP-TQVPA-KYKK----PQDLPRTPIIM
	TTNHAPWRFCTN-------EEGAFRNR-MFIFNW
	QIC35218.1_nonstructural_protein_Porcine_parvovirus_7
	KRNTIVLW-GPSN-TGKTAFIRGLRQ-VVNCGECVNG---QI---FCFEGL-CGKAIGIW
	EEPLIS------------PECAEKAKQVF-EGAP-TQLPA-KYKK----PQDLPRTPIII
	TTNHAPWRFCTN-------EEGAFRNR-MFIFHW
	AUW34315.1_nonstructural_protein_1_Parvoviridae_sp.
	KRNTIILQ-GPSN-TGKSAFIQGFKQ-CVPWGEIVNT--NSG---FAFEAL-QDNPFGVW
	EEPLMS------------PELAEKFKQVA-EGMP-TSIPI-KYKK----PFLLPRTPIII
	TTNHDIWRFCRQ-------EEPMFRNR-CWIFNF
	QBQ18689.1_nonstructural_protein_1_Porcine_parvovirus_7
	KRNTIVLW-GPSN-TGKTAFIRGLRQ-VVNCGECVNG---QI---FCFEGL-CGKAIGIW
	EEPLIS------------PECAEKAKQIF-EGAP-TQVPA-KYKK----PQDLPRTPIIM
	TTNHAPWRFCTS-------EEGAFRNR-MFLFIW
	AXE73103.1_NS1_Porcine_parvovirus_7
	KRNTIVLW-GPSN-TGKTAFIRGLRQ-VVNCGECVNG---QI---FCFEGL-CGKAIGIW
	EEPLIS------------PECAEKAKQIF-EGAP-TQVPA-KYKK----PQDLPRTPIIM
	TTNHAPWRFCTN-------EEGALRNR-MFIFLW
	AZB73973.1_NS1_Porcine_parvovirus_7
	KRNTIVLW-GPSN-TGKTAFVRGLRQ-VVSCGECVNG---QI---FCFEGL-CGKAIGIW
	EEPLIS------------PECAEKAKQVF-EGAP-TQVPA-KYKK----PQDLPRTPIIM
	TTNHAPWRFCTN-------EEGAFRNR-MFIFIW
	QBA84905.1_nonstructural_protein_Porcine_parvovirus_7
	KRNTIVLW-GPSN-TGKTAFIRGLRQ-VVNCGECVNG---QI---FCFEGL-CGKAVGIW
	EEPLIS------------PECAEKAKQVF-EGAP-TQVPA-KYKK----PQDLPRTPIII
	TTNHAPWRFCTN-------EEGAFRNR-MFIFNW
	QKE54983.1_nonstructural_protein_Parvoviridae_sp.
	KKNTIVLY-GPSN-TGKTAFIHGLKA-CVPWGEILNS---NI---FAFEGL-PGNYMGIW
	EEPLMG------------PELAEKAKQVL-EGMM-CSVAV-KYKK----PQPLPRTPIMI
	TTNHHLWRFCQA-------EEEALRNR-MWIFHF
	QBQ18701.1_nonstructural_protein_1_Porcine_parvovirus_7
	KRNTIVLW-GPSN-TGKTAFIRGLRQ-VVNCGECVNG---QI---FCFEGL-CGKAVGIW
	EEPLIS------------PECAEKAKQVF-EGAP-TQVPA-KYKK----PQDLPRTPIII
	TTNHAPWRFCTN-------EEGAFRNR-MFIFNW
	QKE54895.1_nonstructural_protein_Parvoviridae_sp.
	KRNTICIE-GPSN-TGKSAFIAGLKA-TIPWGEVVNS---NT---FAFEGL-QDCVIGVW
	EEPLCS------------PELAEKAKQVL-EGMP-CSIAV-KYKK----PQLLPRTPIII
	TSNHPIWRFCQA-------EQLMFENR-MFRFEF
	QLI49914.1_nonstructural_protein_1_Parvoviridae_sp.
	KRNCICIQ-GPSN-TGKSAFISGLKQ-CIPWGEIVNG---QT---FMFEGL-IENVIGIW
	EEPLCS------------PEAAEKTKQVL-EGMA-TSIPV-KYKK----PFLLPRTPILI
	TTNHNLWRFCSQ-------EEDAFKNR-MWIFVF
	QBQ18667.1_nonstructural_protein_1_Porcine_parvovirus_7
	KRNTIVLW-GPSN-TGKTAFVRGLRQ-VVNCGECVNG---QI---FCFEGL-CGKAIGIW
	EEPLIS------------PECAEKAKQIF-EGAP-TQVPA-KYKK----PQDLPRTPIIM
	TTNHAPRRFCTS-------EEGAFRNR-MFIFLW
	AWN56767.1_nonstructural_protein_partial_Artibeus_lituratus_parvovirus
	KKNTIVLW-GTTN-TGKSAFISGFKQ-CVNWGEVVNS---NT---FAFEGL-INNQFGIW
	EEPLIS------------PELAEKAKQIF-EGME-TSIPV-KYRK----PTKLPRTPILI
	TTNHAPWRFCTK-------EEEMFKNR-MYIFSW
	QKE54981.1_nonstructural_protein_Parvoviridae_sp.
	KRNCLVIQ-GPSN-TGKSAFIQGLLE-CVPWGEIVNA---PV---FAWEGL-LDAVIGVW
	QEPLLG------------PEQAEKFKQVA-EGMN-TSIPI-KFKK----PQMLKRTPLII
	TTNHDLWRWCAA-------EENMIRNR-IFHFWF
	QBQ18697.1_nonstructural_protein_1_Porcine_parvovirus_7
	KRNTIVLW-GPSN-TGKTAFIRGLRQ-VVNCGECCNG---QI---FCFEGL-CGKAIGIW
	EEPLIS------------PECAEKAKQVF-EGAP-TQVPA-KYKK----PQDLPRTPIIM
	TTNHAPWRFCTN-------EEGAFRNR-MFVFIW
	QBQ18681.1_nonstructural_protein_1_Porcine_parvovirus_7
	KRNTIVLW-GPSN-TGKTAFIRGLRQ-VVNCGECVNG---QI---FCFEGL-CGKAIGIW
	EEPLIS------------PECAEKAKQIF-EGAP-TQVPA-KYKK----PQDLPRTPIIM
	TTNHAPWRFCTS-------EEGAFRNR-MFLFIW
	AKI82160.1_NS1_partial_Parvovirus_fur_seal/ATROP47/BR/2012
	KKNTLVLE-GPPS-TGKTMLIQPLMQ-GIGLWGSLNSN-NEN---FPFNDC-QDKLALWF
	EELELK------------VEFVENFKMLA-CGQA-CRIDK-KCKD----SVQVMRTPIFV
	TTNNNPFMVKDGN-CFTSKYKTALEPR-MTVHTM
	QOD39456.1_NS1_uncultured_densovirus
	KLNCIVIH-SPPS-AGKNFFFDAVRDYYINCGHLNNANRYNN---FPFQDA-EGRRIVMW
	NEPNYS------------PDFLEPIKEIL-GGDS-TSVNV-KYQH----DTPVYRTPVIV
	LTNNV----------VSFMTHHAFVDR-VRVFRW
	AXE73085.1_NS1_Porcine_parvovirus_7
	KRNTIVLW-GPSN-TGKTAFIRGLRQ-VVNCGECVNG---QI---FCFEGL-CGKAIGIW
	EEPLIS------------PECAEKAKQVF-EGAP-TQVPA-KYKK----PQDLPRTPIIM
	TTNHAPWRFCTN-------EEGAFRNR-MFIFIW
	AYC49712.1_NS1_Porcine_parvovirus_7
	KRNTIVLW-GPSN-TGKTAFIRGLRQ-VVNCGECVNG---QI---FCFEGL-CGKAIGIW
	EEPLIS------------PECAEKAKQIF-EGAP-TQVPA-KYKK----PQDLPRTPIIM
	TTNHAPWRFCTS-------EEGAFRNR-MFLFIW
	QBQ18695.1_nonstructural_protein_1_Porcine_parvovirus_7
	KRNTIVLW-GPSN-TGKTAFIRGLRQ-VVNCGECVNG---QI---FCFEGL-CGKAIGIW
	EEPLIS------------PECAEKAKQIF-EGAP-TQVPA-KYKK----PQDLPRTPIIM
	TTNHAPWRFCTS-------EEGAFRNR-MYLFIW
	AXE73091.1_NS1_Porcine_parvovirus_7
	KRNTIVLW-GPSN-TGKTAFIRGLRQ-VVNCGECVNG---QI---FCFEGL-CGKAIGIW
	EEPLIS------------PECAEKAKQVF-EGAP-TQVPA-KYKK----PQDLPRTPIIM
	TTNHAPWRFCTN-------EEGAFRNR-MFIFIW
	QBQ18675.1_nonstructural_protein_1_Porcine_parvovirus_7
	KRNTIVLW-GPSN-TGKTAFVRGLRQ-VVNCGECVNG---QI---FCFEGL-CGKAIGIW
	EEPLIS------------PECAEKAKQIF-EGAP-TQVPA-KYKK----PQDLPRTPIIM
	TTNHAPWRFCTS-------EEGAFRNR-MFIFLW
	AXE73089.1_NS1_Porcine_parvovirus_7
	KRNTIVLW-GPSN-TGKTAFIRGLRQ-VVNCGECVNG---QI---FCFEGL-CGKAIGIW
	EEPLIS------------PECAEKAKQVF-EGAP-TQVPA-KYKK----PQDLPRTPIIM
	TTNHAPWRFCTN-------EEGAFRNR-MFIFIW
	QBQ18669.1_nonstructural_protein_1_Porcine_parvovirus_7
	KRNTIVLW-GPSN-TGKTAFVRGLRQ-VVNCGECVNG---QI---FCFEGL-CGKAIGIW
	EEPLIS------------PECAEKAKQIF-EGAP-TQVPA-KYKK----PQDLPRTPIIM
	TTNHAPWRFCTS-------EEGAFRNR-MFIFLW
	ADH29793.1_replication_protein_E1_human_papillomavirus_119
	KKNCLVFW-GPPD-TGKSMFCFTLLQ-FMKGKVISYMNSRSQ---FWLMPL-LDCKLGLL
	DDATFPC----------WQYMDVHLRNAM-DGNP-FSIDS-KHRM----PVQLNLPPLLV
	TTNLDVLA---------ESSLKYLHSR-IRCFNF
	AEM24679.1_replication_protein_human_papillomavirus_147
	KKNCLVFW-GPPD-TGKSMFCFTLLK-FFKGKVISYMNSKSQ---FWLMPL-LDCKLGLL
	DDATYPC----------WQFMDVHLRNAM-DGNP-FCIDS-KHKH----PVQLNLPPLLV
	STNLNVME---------EQSLKYLHSR-IKCFHF
	QBQ18673.1_nonstructural_protein_1_Porcine_parvovirus_7
	KRNTIVLW-GPSN-TGKTAFVRGLRQ-VVNCGECVNG---QI---FCFEGL-CGKAIGIW
	EEPLIS------------PECAEKAKQIF-EGAP-TQVPA-KYKK----PQDLPRTPIIM
	TTNHAPWRFCTS-------EEGAFRNR-MFIFLW
	QOD39451.1_NS1_uncultured_densovirus
	KLNCIVLHSSESS-AGKNYLIDCIKAFYINVGHLCTANKTNN---FAFQDL-ANRRLGHW
	NEPNYE------------ESKIEKIKEIL-GGDN-TNVNV-KNVA----DAYINRTPVIV
	TTNNV----------VSFMTNPLFEDR-LLVFNW
	AIU47681.1_NS1_partial_Bufavirus-1
	KRNTILLC-GPAS-TGKSLLAQKIAK-LVGNTGCYNPS-NAN---FPFNDC-VNKNLIWI
	EEAGNL------------GTQVNSFKAIM-SGQA-IRLDQ-KGKG----SKSIEPTPVVM
	TTNEDITRVIIGT-ELKVEHRQPIMDR-CLRFEL
	AZB73967.1_NS1_Porcine_parvovirus_7
	KRNTIVLW-GPSN-TGKTAFIRGLRQ-VVSCGECVNG---QI---FCFEGL-CGKAIGIW
	EEPLIS------------PECAEKAKQIF-EGAP-TQVPA-KYKK----PQDLPRTPIIM
	TTNHAPWRFCTS-------EEGAFRNR-MFMFIW
	CAF05704.1_E1_protein_Human_papillomavirus_95
	KKNCILIH-GPPD-TGKSLFCYSLIK-FLRGKVVSYVNRTSQ---FWLQPL-MDGKIGFL
	DDATYVC----------WTYIDQNLRNAL-DGNP-MSIDA-KHRA----PQQLKLPPMLI
	TSNINVKQ---------EQTLMYLHSR-VQSFEF
	QKE54858.1_nonstructural_protein_Parvoviridae_sp.
	KRNCICIQ-GPSN-TGKSAFISGLKQ-CVVWGEIVNG---QT---FMFEGL-CETVLGFW
	EEPLCS------------PEAAEKTKQVL-EGMA-CSIPV-KYKK----PFLLPRTPICI
	TTNHDLWRFCST-------EEEAFKNR-MWIFMF
	QOD39502.1_NS1_uncultured_densovirus
	KLNCVVVH-SPSS-AGKNFFFDAIKDYYINAGHLSNANKYNT---FAFQDA-EGRRIVMW
	NEPNYS------------PEFLDSIKELL-GGDS-TCVNV-KYKD----DCPVYRTPVIV
	LTNNV----------VTFMEHPSFNDR-IRIFNW
	AXE73087.1_NS1_Porcine_parvovirus_7
	KRNTIVLW-GPSN-TGKTAFIRGLRQ-VVNCGECCNG---QI---FCFEGL-CGKAIGIW
	EEPLIS------------PECAEKAKQIF-EGAP-TQVPA-KYKK----PQDLPRTPIIM
	TTNHAPWRFCTS-------EEGAFRNR-MFIFIW
	AXE73101.1_NS1_Porcine_parvovirus_7
	KRNTIVLW-GPSN-TGKTAFIRGLRQ-VVNCGECVNG---QI---FCFEGL-CGKAIGIW
	EEPLIS------------PECAEKAKQVF-EGAP-TQVPA-KYKK----PQDLPRTPIIM
	TTNHAPWRFCTS-------EEGAFRNR-MFIFSW
	QCQ84434.1_E1_partial_Human_papillomavirus_65
	KKNCIVIH-GPPD-TGKSLFCYSLVK-FLKGKVVSYVNRSSH---FWLQPL-MDCKVGFM
	DDATYVC----------WTYIDQNLRNAL-DGNP-MCIDA-KHRA----PQQLKLPPMLI
	TSNIDVKQ---------EQSLMYLHSR-VQCFSF
	QBQ18687.1_nonstructural_protein_1_Porcine_parvovirus_7
	KRNTIVLW-GPSN-TGKTAFVRGLRQ-VVNCGECVNG---QV---FCFEGL-CGKAIGIW
	EEPLIS------------PECAEKAKQIF-EGAP-TQVPA-KYKK----PQDLPRTPIIM
	TTNHAPWRFCTS-------EEGAFRNR-MFLFIW
	QBQ18665.1_nonstructural_protein_1_Porcine_parvovirus_7
	KRNTIVLW-GPSN-TGKTAFIRGLRQ-VVNCGECCNG---QI---FCFEGL-CGKAIGIW
	EEPLIS------------PECAEKAKQVF-EGAP-TQVPA-KYKK----PQDLPRTPIIM
	TTNHAPWRFCTN-------EEGAFRNR-MFIFLW
	QBQ18699.1_nonstructural_protein_1_Porcine_parvovirus_7
	KRNTIVLW-GPSN-TGKTAFIRGLRQ-VVNCGECVNG---QI---FCFEGL-CGKAIGIW
	EEPLIS------------PECAEKAKQIF-EGAP-TQVPA-KYKK----PQDLPRTPIIM
	TTNHAPWRFCTS-------EEGAFRNR-MFIFLW
	QBQ18671.1_nonstructural_protein_1_Porcine_parvovirus_7
	KRNTIVLW-GPSN-TGKTAFVRGLRQ-VVNCGECVNG---QI---FCFEGL-CGKAIGIW
	EEPLIS------------PECAEKAKQVF-EGAP-TRVPA-KYKK----PQDLPRTPIIM
	TTNHAPWRFCTN-------EEGAFRNR-MFIFLW
	QBQ18677.1_nonstructural_protein_1_Porcine_parvovirus_7
	KRNTIVLW-GPSN-TGKTAFIRGLRQ-VISCGECVNG---QI---FCFEGL-CGKAIGIW
	EEPLIS------------PECAEKAKQVF-EGAP-TQVPA-KYKK----PQDLPRTPIIM
	TTNHAPWRFCTN-------EEGAFRNR-MFIFIW
	AZB73971.1_NS1_Porcine_parvovirus_7
	KRNTIVLW-GPSN-TGKTAFIRGLRQ-VVNCGECCNG---QV---FCFEGL-CGKAIGIW
	EEPLIS------------PECAEKAKQVF-EGAP-TQVPA-KYKK----PQDLPRTPIIM
	TTNHAPWRFCTN-------EEGAFRNR-MFIFIW
	AYC49708.1_NS1_Porcine_parvovirus_7
	KRNTIVLW-GPSN-TGKTAFIRGLRQ-VLNCGEIVNG---QI---FCFEGL-CGKAIGIW
	EEPLIS------------PECAEKAKQVF-EGAD-TQVPA-KYKK----PQDLPRTPIII
	TTNHAPWRFCTN-------EEGAFRNR-MFIFVW
	AYC49710.1_NS1_Porcine_parvovirus_7
	KRNTIVLW-GPSN-TGKTAFIRGLRQ-VVNCGECCNG---QI---FCFEGL-CGKAIGIW
	EEPLIS------------PECAEKAKQVF-EGAP-TQVPA-KYKK----PQDLPRTPIIM
	TTNHAPWRFCTN-------EEGAFRNR-MFVFIW
	Q07848.1_RecName:_Full_Replication_protein_E1_AltName:_Full_ATP-dependent_helicase_E1_Human_papillomavirus_65
	KKNCIVIH-GPPD-TGKSLFCYSLVK-FLKGKVVSYVNRSSH---FWLQPL-MDCKVGFM
	DDATYVC----------WTYIDQNLRNAL-DGNP-MCIDA-KHRA----PQQLKLPPMLI
	TSNIDVKQ---------EQSLMYLHSR-VQCFSF
	AXE73107.1_NS1_Porcine_parvovirus_7
	KRNTIVLW-GPSN-TGKTAFIRGLRQ-VVNCGECVNG---QI---FCFEGL-CGKAIGIW
	EEPLIS------------PECAEKAKQIF-EGAP-TQVPA-KYKK----PQDLPRTPIIM
	TTNHAPWRFCTS-------EEGAFRNR-MFIFIW
	YP_004169286.1_E1_Human_papillomavirus_132
	KKSCMVIY-GPSD-TGKSYFCFALMK-FLKGAIVSYMNKNSH---FWIMPL-LETKIGFL
	DDATQAC----------WTFLDINMRNAF-DGNF-VSVDI-KHKN----LQQIKLPPMFI
	TTNVDVTK---------DPTYAYLVSR-LTCFEF
	QKE54962.1_nonstructural_protein_Parvoviridae_sp.
	KRNCICIQ-GPSN-TGKSAFISGLKQ-CVAWGEIVNG---QT---FMFEGL-CENVIGCW
	EEPLCS------------PEAAEKTKQVL-EGMA-TSIPV-KYKK----PFLLPRTPIII
	TTNHNLWRFCST-------EEEAFKNR-MFIFYF
	QOU12573.1_NS1_protein_Chapparvovirus_sp.
	KHNTLVLW-GPSN-TGKSAFISGFKQ-CVSWGEIVNT---NN---FAFEGL-MNNNIGVW
	EEPLIS------------PELAEKAKQIF-EGME-CSIPV-KFKK----PIKLPRTPIIM
	TTNHAPWRFCTH-------EEEMFRNR-MFIFYW
	QCI31794.1_nonstructural_protein_Cachavirus-1A
	KHNTLVLW-GPSN-TGKSAFISGFKQ-CVSWGEIVNT---NN---FAFEGL-MNNNIGVW
	EEPLIS------------PELAEKAKQIF-EGME-CSIPV-KFKK----PIKLPRTPIIM
	TTNHAPWRFCTH-------EEEMFRNR-MFIFYW
	YP_009551964.1_NS1_Porcine_parvovirus_7
	KRNTIVLW-GPSN-TGKTAFIRGLRQ-VVNCGECVNG---QI---FCFEGL-CGKAIGIW
	EEPLIS------------PECAEKAKQVF-EGAP-TQVPA-KYKK----PQDLPRTPIIM
	TTNHAPWRFCTS-------EEGAFRNR-MFIFLW
	ARI46481.1_NS1_Ambidensovirus_CaaDV1
	KLNCLVIH-SPPS-AGKNFFFDAIKDYYINCGHLSNANKYNN---FAFQDA-EGRRIVLW
	NEPNYS------------PEFLEPIKEIL-GGDS-TCVNV-KYMS----DVPVYRTPVIV
	LTNNV----------VSFMTHPAFEDR-LRVFEW
	QOR29540.1_nonstructural_protein_NS1_Carnivore_chaphamaparvovirus_1
	KHNTLVLW-GPSN-TGKSAFISGFKQ-CVSWGEIVNT---NN---FAFEGL-MNNNIGVW
	EEPLIS------------PELAEKAKQIF-EGME-CSIPV-KFKK----PIKLPRTPIIM
	TTNHAPWRFCTH-------EEEMFRNR-MFIFYW
	QCI31796.1_nonstructural_protein_Cachavirus-1B
	KHNTLVLW-GPSN-TGKSAFISGFKQ-CVSWGEIVNT---NN---FAFEGL-MNNNIGVW
	EEPLIS------------PELAEKAKQIF-EGME-CSIPV-KFKK----PIKLPRTPIIM
	TTNHAPWRFCTH-------EEEMFRNR-MFIFYW
	AIU47683.1_NS1_Bufavirus-1
	KRNTILLC-GPAS-TGKSLLAQKIAK-LVGNTGCYNPS-NAN---FPFNDC-VNKNLIWI
	EEAGNL------------GTQVNSFKAIM-SGQA-IRLDQ-KGKG----SKSIEPTPVVM
	TTNEDITKVIIGT-ELKVEHRQPIMDR-CLRFEL
	QJI53758.1_NS1_protein_Chapparvovirus_sp.
	KKNCICIQ-GPSN-TGKSAFISGLKQ-VINWGEIVNG---QT---FMFEGL-VDVTIGVW
	EEPLCS------------PEAAEKAKQVL-EGMR-CSISI-KYKK----PHMLPRTPIII
	TTNHDLWRFCTA-------EENAFRNR-MWIFYF
	QOU12575.1_NS1_protein_Chapparvovirus_sp.
	KHNTLVLW-GPSN-TGKSAFISGFKQ-CVSWGEIVNT---NN---FAFEGL-MNNNIGVW
	EEPLIS------------PELAEKAKQIF-EGME-CSIPV-KLKK----PIKLPRTPIIM
	TTNHAPWRFCTH-------EEEMFRNR-MFIFYW
	QOD39479.1_NS1_uncultured_densovirus
	KLNTIYIR-SPPS-SGKNYFFDCIKDYYINVGKMCRANKTNN---FAFQDA-EGRRLVMW
	NEPNYS------------PEFIEILKELL-GGDA-TNVSV-KYKN----ELPVYRTPVII
	LTNSS----------LSIERAPAFKDR-MKVYLW
	QOR29543.1_nonstructural_protein_NS1_Carnivore_chaphamaparvovirus_1
	KHNTLVLW-GPSN-TGKSAFISGFKQ-CVSWGEIVNT---NN---FAFEGL-MNNNIGVW
	EEPLIS------------PELAEKAKQIF-EGME-CSIPV-KFKK----PIKLPRTPIIM
	TTNHAPWRFCTH-------EEEMFRNR-MFIFYW
	QKE54891.1_nonstructural_protein_Parvoviridae_sp.
	KRNCICII-GPSN-TGKSGFISGLKQ-IVHWGEIING---QN---FMFEGI-IDTTIGIW
	EEPLCS------------PEAAEKVKQVL-EGMR-CSIAV-KYRK----PHMLPRTPIFI
	TTNHELWRYCTA-------EEEAFRNR-MWIFQF
	QGJ83204.1_nonstructural_protein_1_Peafowl_parvovirus_2
	KKNTICIY-GPSN-TGKSATISGLKK-CVPWGEVVNT---NT---FAFEGL-INSVIGIW
	EEPLIS------------SELAEKTKQIF-EGMQ-TSIPI-KYKK----PAMLARTPILI
	TTNHYPWRFCSQ-------EEEAFRNR-MWIFTF
	QBQ18679.1_nonstructural_protein_1_Porcine_parvovirus_7
	KRNTIVLW-GPSN-TGKTAFIRGLRQ-VVNCGECVNG---QI---FCFEGL-CGKAIGIW
	EEPLIS------------PECAEKAKQIF-EGAP-TQVPA-KYKK----PQDLPRTPIIM
	TTNHAPWRFCTS-------EERAFRNR-MFIFLW
	YP_009154712.1_nonstructural_protein_Bearded_dragon_parvovirus
	KRNTIWLY-GPAT-TGKTIIAQAIAH-GAVLFGGVNWT-NEN---FPFCNC-PGKLLIWW
	EEGKMT------------QKMVETAKCIL-GGAV-VPVDI-KGKM----AELCETTPVII
	TSNTNMCQVFDGN-SSSFEHTEPLEER-MFMFRL
	YP_009507350.1_NS1_California_sea_lion_bocavirus_1
	KQNTVNFY-GPAS-TGKTNMAKAIVQ-AVKLYGCVNHQ-NKN---FLFNDC-ASKLVCWW
	EECVMN------------SEWVEQSKCIL-GGTE-FRIDR-KHKD----SMLLPQTPVMI
	STNNDIYTVVGGN-TVTGVHSKPLRER-VVQFNF
	AEM37597.1_NS1_California_sea_lion_bocavirus_1
	KQNTVNFY-GPAS-TGKTNMAKAIVQ-AVKLYGCVNHQ-NKN---FLFNDC-ASKLVCWW
	EECVMN------------SEWVEQSKCIL-GGTE-FRIDR-KHKD----SMLLPQTPVMI
	STNNDIYTVVGGN-TVTGVHSKPLRER-VVQFNF
	NP_040891.1_hypothetical_protein_HpV4gp3_Human_papillomavirus_4
	KKNCIVIH-GPPD-TGKSLFCYSFIK-FLKGKVVSYVNRSSH---FWLQPL-MDCKVGFM
	DDATYVC----------WTYIDQNLRNAL-DGNP-MCIDA-KHRA----PQQLKLPPMLI
	TSNIDIKQ---------EQSLMYLHSR-IQCFNF
	QEG53721.1_nonstructural_protein_1_Porcine_parvovirus_7
	KRNTIVLW-GPSN-TGKTAFVRGLKQ-GVRCGECVNG---QI---FCFEGL-CGKAIGIW
	EEPLIS------------PECAEKAKQIF-EGAD-TQVPA-KYKK----PQDLPRTPIIM
	TTNHAPWRFCTS-------EEGALRNR-MFIFIW
	AYA94940.2_E1_protein_Human_papillomavirus
	KKMCLVFY-GPPD-TGKSLFCFRLVQ-FLKGQVVSFINKSSQ---FWLMPL-QDAKVGLL
	DDATYSC----------WLYLDTYLRNAF-DGNV-FCLDI-KHKN----LQQTKLPPMII
	TTNVDVTV---------DESLFYLKSR-LTCFNF
	QKE54985.1_nonstructural_protein_Parvoviridae_sp.
	KKNCLCLI-GPSN-SGKSAFFHGLKQ-IISWGEIVNH---PT---FAFEAL-PGNYAGFW
	EEPLLS------------AELAEKFKQVA-EGMP-CQIPV-KYRK----PQFLPRTPLII
	TTNHPLWRFCST-------EQPMLENR-MWIFEF
	AID68210.1_NS1_Human_bocavirus
	KQNTVCFY-GPAS-TGKTNMAKAIVQ-GIRLYGCVNHL-NKG---FVFNDC-RQRLAVWW
	EECLMH------------QDWVEPAKCIL-GGTE-CRIDV-KHRD----SVLLTQTPVII
	STNHDIYAVVGGN-SVSHVHAAPLKER-VIQLNF
	QOD39573.1_NS1_uncultured_densovirus
	KLNTLVIY-SPPS-SGKNYFFDAIKDFYINCGHLCNANKYNS---FPFQDA-DCRRLILW
	NEPNYS------------PEFLEPIKEIL-GGDS-TSVNV-KYMA----DSPIYRTPVLV
	LTNRI----------VSFMHHIAFKDR-LKVYTW
	QOD39507.1_NS1_uncultured_densovirus
	KLNCVVVH-SPSS-AGKNFFFDAIKDYYINAGHLSNANKYNT---FAFQDA-EGRRIVMW
	NEPNYS------------PEFLDSIKELL-GGDS-TCVNV-KYKD----DCPVYRTPVIV
	LTNNV----------VSFMEHPSFNDR-IRIFNW
	YP_656475.1_E1_Tursiops_truncatus_papillomavirus_2
	KNNCLCFY-GPSN-TGKSMFCMSLLE-FLKGRTISYVNSKSQ---FWLQPL-GDSKIGLL
	DDATLPV----------WDYMDVYLRNLL-DGNV-FCLDA-KHKA----PSQIKAPPLLV
	TSNYNIKE---------YPKYSYLVNR-VHVITF
	AAZ39522.1_E1_protein_human_papillomavirus_102
	KKSCLVFY-GPSD-TGKSLFCMSLLQ-YLGGAVISFVNSSSH---FWLSPL-ADAKIGLL
	DDATGQC----------WTYIDVYLRSIL-DGNP-ISIDR-KHRT----LTQLKCPPLMI
	TTNVDPLA---------DESLKYLRSR-ITVFKF
	AYA94023.1_E1_protein_Human_papillomavirus
	KKMCLVFH-GPPD-TGKSLFCFKLTQ-FLKGQVVSYINKSSQ---FWLMPL-QDAKVGLL
	DDATYSC----------WLYLDTYLRNAF-DGNI-FSLDI-KHKN----LQQTKLPPMII
	TTNVNVET---------DESLFYLRSR-LTIFNF
	ATQ38675.1_E1_Gammapapillomavirus_12
	KKSCIVIY-GPSD-TGKSYFCFALMK-FFKGAIVSFMNKNSH---FWITPL-LETKIGFL
	DDATQAC----------WTFLDINMRNAF-DGNM-VSVDI-KHRN----LQQIKLPPMFI
	TTNVDVTK---------DPTYSYLVSR-LTCFEF
	QOD39517.1_NS1_uncultured_densovirus
	KLNTIYIR-SPPS-SGKNYFFDCIKDYYINVGKMCRANKFNN---FAFQDA-EGRRLVLW
	NEPNYS------------PEYIEILKELL-GGDA-TNVSV-KYKN----ELPVYRTPVII
	LTNSV----------LSLENAPAFKDR-MKVYKW
	QBQ18683.1_nonstructural_protein_1_Porcine_parvovirus_7
	KRNTIVLW-GPSN-TGKTAFIRGLRQ-VVNCDECVNG---QI---FCFEGL-CGKAIGIW
	EEPLIS------------PECAEKAKQIF-EGAP-TQVPA-KYKK----PQDLPRTPIIM
	TTNHAPWRFCTS-------EEGAFRNR-MFLFIW
	D0EZM8.1_RecName:_Full_Initiator_protein_NS1_Short_NS1_AltName:_Full_Non-structural_protein_1_AltName:_Full_Non-structural_protein_NS1_Human_bocavirus_1
	KQNTVCFY-GPAS-TGKTNMAKAIVQ-GIRLYGCVNHL-NKG---FVFNDC-RQRLVVWW
	EECLMH------------QDWVEPAKCIL-GGTE-CRIDV-KHRD----SVLLTQTPVII
	STNHDIYAVVGGN-SVSHVHAAPLKER-VIQLNF
	AXY87759.1_early_protein_E1_Human_papillomavirus_type_210
	KKSCIVIY-GPSD-TGKSYFCFALMK-FFKGAIVSFMNKNSH---FWITPL-LETKIGFL
	DDATQAC----------WTFLDINMRNAF-DGNM-VSVDI-KHRN----LQQIKLPPMFI
	TTNVDVTK---------DPTYSYLVSR-LTCFEF
	AFC37600.1_NS1_Human_bocavirus
	KQNTVCFY-GPAS-TGKTNMAKAIVQ-GIRLYGCVNHL-NKG---FVFNDC-RQRLVVWW
	EECLMH------------QDWVEPAKCIL-GGTE-CRIDV-KHRD----SVLLTQTPVII
	STNHDIYAVVGGN-SVSHVHAAPLKER-VIQLNF
	BAH22687.1_NS1_Human_bocavirus
	KQNTVCFY-GPAS-TGKTNMAKAIVQ-GIRLYGCVNHL-NKG---FVFNDC-RQRLVVWW
	EECLMH------------QDWVEPAKCIL-GGTE-CRIDV-KHRD----SVLLTQTPVII
	STNHDIYAVVVGN-SVSHVHAAPLKER-VIQLNF
	AZB73969.1_NS1_Porcine_parvovirus_7
	KRNTIVLW-GPSN-TGRTAFIRGLRQ-VVNCDECVNG---QI---FCFEGL-CGKAIGIW
	EEPLIN------------PECAEKAKQIF-EGAP-TQVPA-KYKK----PQDLPRTPIIM
	TTNHAPWRFCTS-------EEGAFRNR-MFIFIW
	YP_009134732.1_non-structural_protein_1_Cherax_quadricarinatus_densovirus
	KLNCIVIH-SPPS-AGKNFFFDAVKDYYLNCGHLCNANKYNN---FPFQDA-EGRRIVLW
	NEPNYA------------PEFLEQIKEIL-GGDS-TSVNV-KYQS----DTPVYRTPVIV
	LTNNK----------VSFMNHSAFIDR-IRVFNW
	QOD39560.1_NS1_uncultured_densovirus
	KLNCLVIH-SPPS-AGKNFFFDAVKDYYLNCGHLCNANKFNS---FPFQDA-EGRRMILW
	NEPNYS------------PEFLEPIKEIL-GGDS-TSVNV-KYQH----DTPVYRTPVIV
	LTNNE----------VSFMTHSAFKDR-IKIFTW
	ACX47175.1_NS1_Human_bocavirus
	KQNTVCFY-GPAS-TGKTNMAKAIVQ-GIRLYGCVNHL-NKG---FVFNDC-RQRLVVWW
	EECLMH------------QDWVEPAKCIL-GGTE-CRIDV-KHRD----SVLLTQTPVII
	STNHDIYVVVGGN-SVSHVHAAPLKER-VIQLNF
	QKE54937.1_nonstructural_protein_Parvoviridae_sp.
	KRNTICIE-GPSN-TGKSAFIAGLKA-TIPWGEVVNS---NT---FAFEGL-QDCIIGVW
	EEPLCS------------PELAEKAKQVL-EGMP-CSIAV-KYKR----PQLLPRTPIII
	TSNHPIWRFCQA-------EQIMFENR-MFRFEF
	QBQ18691.1_nonstructural_protein_1_Porcine_parvovirus_7
	KRNTIVLW-GPSN-TGKTALIRGLRQ-VVNCGECVNG---QV---FCFEGL-CGKAIGIW
	EEPLIS------------PECAEKAKQIF-EGAP-TQVPA-KYKK----PQDLPRTPIIM
	TTNHAPWRFCTS-------EEGAFRNR-MFLFIW
	YP_009507262.1_putative_early_E1_protein_Eptesicus_serotinus_papillomavirus_2
	KKNCLVIV-GPPN-TGKSMFTMSLLR-FLKGRVVSYVNSKSQ---FWLQPL-AGCKLGLL
	DDATMPC----------WHYIDVYLRNLL-DGNP-ISVDL-KHRA----PVQIRCPPLII
	TSNVNILK---------EDKLKFLHSR-CQVFEF
	ADJ96336.1_E1_protein_Delphinus_delphis_papillomavirus
	KKNCIVLF-GPPN-TGKSLFAMSLIA-ALGGKVLSFVNAASH---FWLSPL-ADAKIALI
	DDATPTT----------WDYADTNLRNLL-DGNP-MSLDT-KHRA----LMQITCPPLLI
	TTNSNIME---------NPKWKYLHSR-VKMYSF
	ACV20861.1_NS1_protein_Human_bocavirus
	KQNTVCFY-GPAS-TGKTNMAKAIVQ-GIRLYGCVNHL-NKG---FVFNDC-RQRLVVWW
	EECLMH------------QDWVEPAKCIL-GGTE-CRIDV-KHRD----SVLLTQTPVII
	STNHDIYAVVGGN-SVSHVHAAPLKER-VIQLNF
	AEW07384.1_NS1_Human_bocavirus
	KQNTVCFY-GPAS-TGKTNMAKAIVQ-GIRLYGCVNHL-NKG---FVFNDC-RQRLVVWW
	EECLMH------------QDWVEPAKCIL-GGTE-CRIDV-KHRD----SVLLTQTPVII
	STNHDIYAVVGGN-SVSHVHAAPLKER-VIQLNF
	AGC92294.1_NS1_Human_bocavirus
	KQNTVCFY-GPAS-TGKTNMAKAIVQ-GIRLYGCVNHL-NKG---FVFNDC-RQRLVVWW
	EECLMH------------QDWVEPAKCIL-GGTE-CRIDV-KHRD----SVLLTQTPVII
	STNHDIYAVVGGN-SVSHVHAAPLKER-VIQLNF
	ABN46902.1_NS1_Human_bocavirus
	KQNTVCFY-GPAS-TGKTNMAKAIVQ-GIRLYGCVNHL-NKG---FVFNDC-RQRLVVWW
	EECLMH------------QDWVEPAKCIL-GGTE-CRIDV-KHRD----SVLLTQTPVII
	STNHDIYAVVGGN-SVSHVHAAPLKER-VIQLNF
	QKE54974.1_nonstructural_protein_Parvoviridae_sp.
	KRNTFVLY-GPSN-TGKSAFIKGLKE-ILPWGEVCNS---NT---FAFEGM-LHGTWAAW
	EEPLLS------------PELCEKAKQIM-EGMT-CMIPV-KFKK----PATLERTPLFI
	TTNHPIWRFCSS-------EEEALRNR-IFLFEW
	AIZ00494.1_NS1_Human_bocavirus
	KQNTVCFY-GPAS-TGKTNMAKAIVQ-GIRLYGCVNHL-NKG---FVFNDC-RQRLVVWW
	EECLMH------------QDWVEPAKCIL-GGTE-CRIDV-KHRD----SVLLTQTPVII
	STNHDIYAVVGGN-SVSHVHAAPLKER-VIQLNF
	AIZ00486.1_NS1_Human_bocavirus
	KQNTVCFY-GPAS-TGKTNMAKAIVQ-GIRLYGCVNHL-NKG---FVFNDC-RQRLVVWW
	EECLMH------------QDWVEPAKCIL-GGTE-CRIDV-KHRD----SVLLTQTPVII
	STNHDIYAVVGGN-SVSHVHAAPLKER-VIQLNF
	ADB93927.1_NS1_Human_bocavirus
	KQNTVCFY-GPAS-TGKTNMAKAIVQ-GIRLYGCVNHL-NKG---FVFNDC-RQRLVVWW
	EECLMH------------QDWVEPAKCIL-GGTE-CRIDV-KHRD----SVLLTQTPVII
	STNHDIYAVVGGN-SVSHVHAAPLKER-VIQLNF
	ACY82519.1_NS1_Human_bocavirus
	KQNTVCFY-GPAS-TGKTNMAKAIVQ-GIRLYGCVNHL-NKG---FVFNDC-RQRLVVWW
	EECLMH------------QDWVEPAKCIL-GGTE-CRIDV-KHRD----SVLLTQTPVII
	STNHDIYAVVGGN-SVSHVHAAPLKER-VIQLNF
	AID68220.1_NS1_Human_bocavirus
	KQNTVCFY-GPAS-TGKTNMAKAIVQ-GIRLYGCVNHL-NKG---FVFNDC-RQRLVVWW
	EECLMH------------QDWVEPAKCIL-GGTE-CRIDV-KHRD----SVLLTQTPVII
	STNHDIYAVVGGN-SVSHVHAAPLKER-VIQLNF
	AFY23246.1_NS1_Human_bocavirus
	KQNTVCFY-GPAS-TGKTNMAKAIVQ-GIRLYGCVNHL-NKG---FVFNDC-RQRLVVWW
	EECLMH------------QDWVEPAKCIL-GGTE-CRIDV-KHRD----SVLLTQTPVII
	STNHDIYAVVGGN-SVSHVHAAPLKER-VIQLNF
	AID68228.1_NS1_Human_bocavirus
	KQNTVCFY-GPAS-TGKTNMAKAIVQ-GIRLYGCVNHL-NKG---FVFNDC-RQRLVVWW
	EECLMH------------QDWVEPAKCIL-GGTE-CRIDV-KHRD----SVLLTQTPVII
	STNHDIYAVVGGN-SVSHVHAAPLKER-VIQLNF
	QOD39493.1_NS1_uncultured_densovirus
	KLNCIVIH-SPPS-AGKNFFFDAVKDYYINCGHLCNANKYNN---FAFQDA-EGRRLVLW
	NEPNYS------------PEFEEPIKEIL-GGDS-TSVNV-KYMN----DVAVYRTPVIV
	LTNNI----------VGFMTNPVFNDR-IRIFKW
	YP_338086.1_NS1_Primate_bocaparvovirus_1
	KQNTVCFY-GPAS-TGKTNMAKAIVQ-GIRLYGCVNHL-NKG---FVFNDC-RQRLVVWW
	EECLMH------------QDWVEPAKCIL-GGTE-CRIDV-KHRD----SVLLTQTPVII
	STNHDIYAVVGGN-SVSHVHAAPLKER-VIQLNF
	AFU35660.1_NS1_Human_bocavirus
	KQNTVCFY-GPAS-TGKTNMAKAIVQ-GIRLYGCVNHL-NKG---FVFNDC-RQRLVVWW
	EECLMH------------QDWVEPAKCIL-GGTE-CRIDV-KHRD----SVLLTQTPVII
	STNHDIYAVVGGN-SVSHVHAAPLKER-VIQLNF
	AID68233.1_NS1_Human_bocavirus
	KQNTVCFY-GPAS-TGKTNMAKAIVQ-GIRLYGCVNHL-NKG---FVFNDC-RQRLVVWW
	EECLMH------------QDWVEPAKCIL-GGTE-CRIDV-KHRD----SVLLTQTPVII
	STNHDIYAVVGGN-SVSHVHAAPLKER-VIQLNF
	ABG77282.1_NS1_Human_bocavirus_WLL-1
	KQNTVCFY-GPAS-TGKTNMAKAIVQ-GIRLYGCVNHL-NKG---FVFNDC-RQRLVVWW
	EECLMH------------QDWVEPAKCIL-GGTE-CRIDV-KHRD----SVLLTQTPVII
	STNHDIYAVVGGN-SVSHVHAAPLKER-VIQLNF
	AUN34370.1_NS1_Human_bocavirus
	KQNTVCFY-GPAS-TGKTNMAKAIVQ-GIRLYGCVNHL-NKG---FVFNDC-RQRLVVWW
	EECLMH------------QDWVEPAKCIL-GGTE-CRIDV-KHRD----SVLLTQTPVII
	STNHDIYAVVGGN-SVSHVHAAPLKER-VIQLNF
	AND46439.1_NS1_Human_bocavirus
	KQNTVCFY-GPAS-TGKTNMAKAIVQ-GIRLYGCVNHL-NKG---FVFNDC-RQRLVVWW
	EECLMH------------QDWVEPAKCIL-GGTE-CRIDV-KHRD----SVLLTQTPVII
	STNHDIYAVVGGN-SVSHVHAAPLKER-VIQLNF
	ACX47167.1_NS1_Human_bocavirus
	KQNTVCFY-GPAS-TGKTNMAKAIVQ-GIRLYGCVNHL-NKG---FVFNDC-RQRLVVWW
	EECLMH------------QDWVEPAKCIL-GGTE-CRIDV-KHRD----SVLLTQTPVII
	STNHDIYAVVGGN-SVSHVHAAPLKER-VIQLNF
	AFU35620.1_NS1_Human_bocavirus
	KQNTVCFY-GPAS-TGKTNMAKAIVQ-GIRLYGCVNHL-NKG---FVFNDC-RQRLVVWW
	EECLMH------------QDWVEPAKCIL-GGTE-CRIDV-KHRD----SVLLTQTPVII
	STNHDIYAVVGGN-SVSHVHAAPLKER-VIQLNF
	AFU35700.1_NS1_Human_bocavirus
	KQNTVCFY-GPAS-TGKTNMAKAIVQ-GIRLYGCVNHL-NKG---FVFNDC-RQRLVVWW
	EECLMH------------QDWVEPAKCIL-GGTE-CRIDV-KHRD----SVLLTQTPVII
	STNHDIYAVVGGN-SVSHVHAAPLKER-VIQLNF
	AVQ05269.1_NS1_Human_bocavirus
	KQNTVCFY-GPAS-TGKTNMAKAIVQ-GIRLYGCVNHL-NKG---FVFNDC-RQRLVVWW
	EECLMH------------QDWVEPAKCIL-GGTE-CRIDV-KHRD----SVLLTQTPVII
	STNHDIYAVVGGN-SVSHVHAAPLKER-VIQLNF
	AFU35680.1_NS1_Human_bocavirus
	KQNTVCFY-GPAS-TGKTNMAKAIVQ-GIRLYGCVNHL-NKG---FVFNDC-RQRLVVWW
	EECLMH------------QDWVEPAKCIL-GGTE-CRIDV-KHRD----SVLLTQTPVII
	STNHDIYAVVGGN-SVSHVHAAPLKER-VIQLNF
	AKP16746.1_NS1_Human_bocavirus
	KQNTVCFY-GPAS-TGKTNMAKAIVQ-GIRLYGCVNHL-NKG---FVFNDC-RQRLVVWW
	EECLMH------------QDWVEPAKCIL-GGTE-CRIDV-KHRD----SVLLTQTPVII
	STNHDIYAVVGGN-SVSHVHAAPLKER-VIQLNF
	ACG75864.1_NS1_Human_bocavirus
	KQNTVCFY-GPAS-TGKTNMAKAIVQ-GIRLYGCVNHL-NKG---FVFNDC-RQRLVVWW
	EECLMH------------QDWVEPAKCIL-GGTE-CRIDV-KHRD----SVLLTQTPVII
	STNHDIYAVVGGN-SVSHVHAAPLKER-VIQLNF
	AEW07380.1_NS1_Human_bocavirus
	KQNTVCFY-GPAS-TGKTNMAKAIVQ-GIRLYGCVNHL-NKG---FVFNDC-RQRLVVWW
	EECLMH------------QDWVEPAKCIL-GGTE-CRIDV-KHRD----SVLLTQTPVII
	STNHDIYAVVGGN-SVSHVHAAPLKER-VIQLNF
	ACP39927.1_NS1_Human_bocavirus_isolate_SH1
	KQNTVCFY-GPAS-TGKTNMAKAIVQ-GIRLYGCVNHL-NKG---FVFNDC-RQRLVVWW
	EECLMH------------QDWVEPAKCIL-GGTE-CRIDV-KHRD----SVLLTQTPVII
	STNHDIYAVVGGN-SVSHVHAAPLKER-VIQLNF
	AUN34374.1_NS1_Human_bocavirus
	KQNTVCFY-GPAS-TGKTNMAKAIVQ-GIRLYGCVNHL-NKG---FVFNDC-RQRLVVWW
	EECLMH------------QDWVEPAKCIL-GGTE-CRIDV-KHRD----SVLLTQTPVII
	STNHDIYAVVGGN-SVSHVHAAPLKER-VIQLNF
	ABK32027.1_NS1_Human_bocavirus
	KQNTVCFY-GPAS-TGKTNMAKAIVQ-GIRLYGCVNHL-NKG---FVFNDC-RQRLVVWW
	EECLMH------------QDWVEPAKCIL-GGTE-CRIDV-KHRD----SVLLTQTPVII
	STNHDIYAVVGGN-SVSHVHAAPLKER-VIQLNF
	AFU35704.1_NS1_Human_bocavirus
	KQNTVCFY-GPAS-TGKTNMAKAIVQ-GIRLYGCVNHL-NKG---FVFNDC-RQRLVVWW
	EECLMH------------QDWVEPAKCIL-GGTE-CRIDV-KHRD----SVLLTQTPVII
	STNHDIYAVVGGN-SVSHVHAAPLKER-VIQLNF
	AND46435.1_NS1_Human_bocavirus
	KQNTVCFY-GPAS-TGKTNMAKAIVQ-GIRLYGCVNHL-NKG---FVFNDC-RQRLVVWW
	EECLMH------------QDWVEPAKCIL-GGTE-CRIDV-KHRD----SVLLTQTPVII
	STNHDIYAVVGGN-SVSHVHAAPLKER-VIHLNF
	AYA94188.1_E1_protein_Human_papillomavirus
	KKNCLVFW-GPPD-TGKSMFCFTLLK-FFKGKVISYMNSKSQ---FWLMPL-LECKLGLL
	DDVTYPC----------WQYMDVHLRNAM-DGNP-VCIDA-KHKT----PIQLNLPPLLI
	STNINILE---------DQSLKYLHSR-VKCFHF
	ARS03587.1_large_non-structural_protein_Human_bocavirus
	KQNTVCFY-GPAS-TGKTNMAKAIVQ-GIRLYGCVNHL-NKG---FVFNDC-RQRLVVWW
	EECLMH------------QDWVEPAKCIL-GGTE-CRIDV-KHRD----SVLLTQTPVII
	STNHDIYAVVGGN-SVSHVHAAPLKER-VIQLNF
	AFU35604.1_NS1_Human_bocavirus
	KQNTVCFY-GPAS-TGKTNMAKAIVQ-GIRLYGCVNHL-NKG---FVFNDC-RQRLVVWW
	EECLMH------------QDWVEPAKCIL-GGTE-CRIDV-KHRD----SVLLTQTPVII
	STNHDIYAVVGGN-SVSHVHAAPLKER-VIQLNF
	QOD39532.1_NS1_uncultured_densovirus
	KLNCMVIH-SPPS-AGKNFFFDAIKDYYLNCGHLCNANKFNN---FPFQDA-EGRRIVLW
	NEPNYS------------PEFLEPIKEIL-GGDS-TSVNV-KYQH----DTPVYRTPVIV
	LTNNK----------VSFMNHQAFRDR-IKVFNW
	QOD39569.1_NS1_uncultured_densovirus
	KLNCMVIH-SPPS-AGKNFFFDAIKDYYLNCGHLCNANKFNN---FPFQDA-EGRRIVLW
	NEPNYS------------PEFLEPIKEIL-GGDS-TSVNV-KYQH----DTPVYRTPVIV
	LTNNK----------VSFMNHQAFRDR-IKVFNW
	AAD38970.1_replication_protein_human_papillomavirus_83
	KKSCLVFY-GPSD-TGKSLFCMSLLQ-YLGGAVISYVNSSSH---FWLSPL-ADAKIGLL
	DDATAQC----------WTYIDVYLRSIL-DGNP-TSIDR-KHRT----LTQLKCPPLMI
	TTNVDPLA---------DESLKYQRSR-ITVFKF
	QKE54866.1_nonstructural_protein_Parvoviridae_sp.
	KRNTICIQ-GPSN-SGKSAFIAGLKQ-IINWGEVVNG---QT---FMFEGL-VDTTIGVW
	EEPLCS------------PEAAEKAKQVL-EGMR-CSISV-KYKK----PHMLPRTPIII
	TTNHDLWRFCTA-------EESAFRNR-MWIFFF
	YP_002916059.1_non_structural_protein_NS2_Human_bocavirus_4_NI
	KQNTICFY-GPAS-TGKTNFAKAIVQ-GVRLYGCVNHL-NKG---FVFNDC-RQRLIIWW
	EECLMH------------QDWVEPAKCIL-GGTE-CRIDV-KHKD----SVLLQQTPVII
	STNHDIYSVVGGN-TVSHVHAAPLKER-VLQLNF
	ASS83768.1_truncated_nonstructural_protein_Primate_bocaparvovirus_1
	KQNTVCFY-GPAS-TGKTNMAKAIVQ-GIRLYGCVNHL-NKG---FVFNDC-RQRLVVWW
	EECLMH------------QDWVEPAKCIL-GGTE-CRIDV-KHRD----SVLLTQTPVII
	STNHDIYAVVGGN-SVSHVHAAPLKER-VIQLNF
	AYC49709.1_NS1_Porcine_parvovirus_7
	KRNTIVLW-GPSN-TGKTAFIRGLRQ-VLNCGEIVNG---QI---FCFEGV-CGKAIGIW
	EEPLIS------------PECAEKAKQVF-EGAD-TQVPA-KYKK----PQDLPRTPIII
	TTNHAPWRFCTN-------EEGAFRNR-MFIFIW
	AWA28228.1_nonstructural_protein_1_partial_Bat_bocavirus
	KQNTCLFY-GPAS-TGKTNLVKAVVS-AVRLYGCVNHQ-NKS---FIFNDC-AHKLVVWW
	EECLMH------------SDWVEQAKCIL-GGTE-FRIDR-KHKE----SQLLPQTPVLV
	STNNDIYTVVGGN-TVSQVHAKPLRER-VV----
	AKA44549.1_NS1_Gallus_gallus_enteric_parvovirus
	KKNALYFH-GPAN-TGKTMMAESICK-MVQIYGNVNHN-NKN---FPLNDC-HNKAVLWW
	EECSMT------------EEHVESAKCIM-GGSS-VRIDK-KNQD----SVLLCKTPIVI
	TSNNDITQVSSRN-AISTVHAAAIRAR-CLKFTF
	AKA44553.1_NS1_Gallus_gallus_enteric_parvovirus
	KKNALYFH-GPAN-TGKTMMAESICK-MVQIYGNVNHN-NKN---FPLNDC-HNKAVLWW
	EECSMT------------EEHVESAKCIM-GGSS-VRIDK-KNQD----SVLLCKTPIVI
	TSNNDITQVSSRN-AISTVHAAAIRAR-CLKFTF
	AGF33862.1_nonstructural_protein_1_partial_Human_parvovirus_B19
	KKNTLWFY-GPPS-TGKTNLAMAIAK-SVPVYGMVNWN-NEN---FPFNDV-AGKSLVVW
	DEGIIK------------STIVEAAKAIL-GGQP-TRVDQ-KMRG----SVAVPGVPVVI
	TSNGDITFVVSGN-TTTTVHAKALKER-MVKLNF
	AKA44545.1_NS1_Gallus_gallus_enteric_parvovirus
	KKNALYFH-GPAN-TGKTMMAESICK-MVQIYGNVNHN-NKN---FPLNDC-HNKAVLWW
	EECSMT------------EEHVESAKCIM-GGSS-VRIDK-KNQD----SVLLCKTPIVI
	TSNNDITQVSSRN-AISTVHAAAIRAR-CLKFTF
	AFA26589.1_E1_Tursiops_truncatus_papillomavirus_7
	KKNCIVLY-GPPN-TGKSMFAMSLIS-LLGGKVLSYVNSTSH---FWLQPL-LDAKVALI
	DDATPGT----------WDYADMYLRNAL-DGNP-MSLDT-KHRA----PVQITCPPLLI
	TTNSNIME---------NDKWKYLHSR-VRMYSF
	AKA44557.1_truncated_NS1_Gallus_gallus_enteric_parvovirus
	KKNALYFH-GPAN-TGKTMMAESICK-MVQIYGNVNHN-NKN---FPLNDC-HNKAVLWW
	EECSMT------------EEHVESAKCIM-GGSS-VRIDK-KNQD----SVLLCKTPIVI
	TSNNDITQVSNRN-AISTVHAAAIRAR-CLKFTF
	QCI61335.1_REP_Porcine_parvovirus_7
	KRNTIVLW-GPSN-TGKTAFIRGLRQ-VVNCGECCNG---QI---FCFESL-CGKPIGIW
	EEPLIS------------PECAEKAKQIF-VGAV-TQVPA-KYKK----PQDLPRTPIIM
	TTNHAPWRFCTS-------EEGALRNR-MFIFLS
	AKA44565.1_NS1_Meleagris_gallopavo_enteric_parvovirus
	KKNALYFH-GPAN-TGKTMMAESICK-MVQIYGNVNHN-NKN---FPLNDC-HNKAVLWW
	EECSMT------------EEHVESAKCIM-GGSS-VRIDK-KNQD----SVLLCKTPIVI
	TSNNDITQVSSRN-AISTVHAAAIRAR-CLKFTF
	AXL64662.1_NS1_partial_Galliform_aveparvovirus_1
	KKNALYFH-GPAN-TGKTMMAESICK-MVQIYGNVNHN-NKN---FPFNDC-HNKAVLWW
	EECSMT------------EEHVESAKCIM-GGSS-VRIDK-KNQD----SVLLCKTPIII
	TSNNDITQVSSRN-AISTVHAAAIRAR-CLKFTF
	QCI61333.1_REP_Porcine_parvovirus_7
	KRNTIVLW-GPSN-TGKTAFIRGLRQ-VVNCGECCNG---QI---FCFESL-CGKPIGIW
	EEPLIS------------PECAEKAKQIF-VGAV-TQVPA-KYKK----PQDLPRTPIIM
	TTNHAPWRFCTS-------EEGALRNR-MFIFLS
	YP_009046818.1_NS1_Chicken_parvovirus_ABU-P1
	KKNALYFH-GPAN-TGKTMMAESICK-MVQIYGNVNHN-NKN---FPLNDC-HNKAVLWW
	EECSMT------------EEHVESAKCIM-GGSS-VRIDK-KNQD----SVLLCKTPIVI
	TSNNDITQVSSRN-AISTVHAAAIRAR-CLKFTF
	QKE55002.1_nonstructural_protein_Parvoviridae_sp.
	KRNTLVLT-GLAS-TGKTCFAHALCE-SVKIYGMVNHN-NMS---FPFNDC-VNTLLNHW
	EEAVMT------------EEHVETAKCLM-DGSR-VRVDV-KHQG----SVAVSGTPMLV
	TSNHDIFVVKSKN-TTTSIHEGPLRSR-CITYHF
	AYA94070.1_E1_protein_Human_papillomavirus
	KKTCIVIY-GAPD-TGKSFFCFNFIK-LLHGKIVSYMNKQSH---FWLMPL-VDGKIGLL
	DDATFQC----------WTFLDVNMRNAF-DGNM-VSIDI-KHKN----LQQLKLPPMLI
	TTNVEVPK---------EPTLKYLYSR-LTCFEF
	ASC49393.1_NS1_Dromedary_camel_bocaparvovirus_2
	KQNTICFY-GPAS-TGKTIFAKAIAH-ATKLYGSVNHN-NKQ---FPFNDC-VPKLLIWW
	EEAVMH------------NDYVEAAKCLL-GGTD-CRIDQ-KHTG----SAECKQTPVII
	STNHDLYTVYGGN-SASRVHEAPLRAR-VVQFNF
	AYA94314.2_E1_protein_Human_papillomavirus
	KRNCIVIH-GPPD-TGKSYFCFSLVR-FLKGKVVSYFNKSSQ---FWLQPM-LESKIGFL
	DDATVCC----------WNYIDNYMRNAL-DGNP-MCIDA-KHKA----PQQVKLPPFLI
	TTNLNVMI---------MDDFKYLHSR-LTCFEF
	ASC49402.1_NS1_Dromedary_camel_bocaparvovirus_2
	KQNTICFY-GPAS-TGKTIFAKAIAH-ATKLYGSVNHN-NKQ---FPFNDC-VPKLLIWW
	EEAVMH------------NDYVEAAKCLL-GGTD-CRIDQ-KHTG----SAECKQTPVII
	STNHDLYTVYGGN-SASRVHEAPLRAR-VVQFNF
	AZB73963.1_NS1_Porcine_parvovirus_7
	KRNTIVLW-GPSN-TGKTAFIRGLRQ-VVNCGECCNG---QI---FCFEGL-CGKAIGIW
	EEPLIS------------PECAEKAKQIF-EGAD-TQVPA-KYKK----PQDLPRTPIIM
	TTNHAPWRFCTN-------EEGAFRNR-MFIFLW
	AER93217.1_NS1_Human_bocavirus
	KQNTVCFY-GPAS-TGKTNMAKAIVQ-GIRLYGCVNHL-NKG---FVFNDC-KQRLLVWW
	EECLMH------------HDWVEPAKCIL-GGTE-CRIDV-KHRD----SVLLTQTPVII
	STNHDIYTVVGGN-SVSHVHAAPLKER-VIQLNF
	AFV27119.1_E1_human_papillomavirus_162
	KKNCLVIF-GPPD-TGKSYFVFSLMK-FIRGKVVSLLNRGSQ---FFLQPL-LDCKMGFM
	DDVTYPA----------WQYMDLNMRNAL-DGNS-MCIDA-KHRV----PQQIKLPPLIV
	TTNLDVKA---------EQSLMYLHSR-LQCIKF
	AYW35833.1_NS1_Rhinolophus_affinis_bocaparvovirus_1
	KQNSLMIY-GPAS-TGKTNLIKAIVG-AVRLYGCVNHQ-NKN---FIFNDC-AHKLVVWW
	EECLMH------------SDWVEQAKCIL-GGTE-FRIDR-KHKE----SQLLPQTPVLI
	STNNDIYTVVGGN-TVSQVHAKPLKER-IVQLNF
	ASC49390.1_NS1_Dromedary_camel_bocaparvovirus_2
	KQNTICFY-GPAS-TGKTIFAKAIAH-ATKLYGSVNHN-NKQ---FPFNDC-VPKLLIWW
	EEAVMH------------NDYVEAAKCLL-GGTD-CRIDQ-KHTG----SAECKQTPVII
	STNHDLYTVYGGN-SASRVHEAPLRAR-VVQFNF
	QEG53719.1_nonstructural_protein_1_Porcine_parvovirus_7
	KRNTIVLW-GPSN-TGKTAFVRGLRQ-VVNCGECVNG---QI---FCFEGL-CGKAIGIW
	EEPLIS------------PECAEKAKQIF-EGAD-TQVPA-KYKK----PQDLPRTPIIM
	TTNHAPWRFCTS-------EEGALRNR-MFIFIW
	QOP74782.1_NS1_Human_bocavirus
	KQNTVCFY-GPAS-TGKTNMAKAIVQ-GIRLYGCVNHL-NKG---FVFNDC-RQRLVVWW
	EECLMH------------QDWVEPAKCIL-GGTE-CRIDV-KHRD----SVLLTQTPVII
	STNHDIYAVVGGN-SVSHVHAAPLKER-VIQLNF
	QKE54875.1_nonstructural_protein_Parvoviridae_sp.
	KKNTIVLL-GPSN-TGKSSFVKGFGQ-ICPGGECING---QS---FNYEGL-LGMYWGKW
	EEPLIG------------PEQVEKFKQIA-EGMD-THIPV-KYKK----PQLLPRTPILM
	TTNSPPWRWCKE-------ERFTLQNR-MHIFKF
	NP_848021.1_E1_protein_Felis_domesticus_papillomavirus_type_1
	KKNCLVFW-GPPN-TGKSMFCMSLMQ-FLKGKVLSFVNSKSQ---FWLQPL-ADAKVALL
	DDATAPC----------WTYFDTFLRNAL-DGNP-ICIDA-KHKA----PYQVKCPPLMV
	TTNVDVIG---------DSRWPYLRSR-LSAFCF
	ACN29631.1_NS1_Human_bocavirus
	KQNTVCFY-GPAS-TGKTNMAKAIVQ-GIRLYGCVNHL-NKG---FVFNDC-RQRLVVWW
	EECLMH------------QDWVEPAKCIL-GGTE-CRIDV-KHRD----SVLLTQTPVII
	STNHDIYAVVGGN-SVSHVHAAPLKER-VIQLNF
	ATL73062.1_NS1_Porcine_parvovirus_7
	KRNTIVLW-GPSN-TGKTAFIRGLRQ-VVNCGECCNG---QI---FCFEGL-CGKAIGIW
	EEPLIS------------PECAEKAKQIF-EGAD-TQVPA-KYKK----PQDLPRTPIIM
	TTNHAPWRFCTS-------EEGALRNR-MFIFIW
	QKE55008.1_nonstructural_protein_Parvoviridae_sp.
	KKNTICLL-GPSN-TGKSAFISGLKQ-CVAWGEIVNG---QT---FMFEGL-CENTIGIW
	EEPLCS------------PEAAEKTKQVL-EGMT-CSIPV-KYKK----PFQLPRTPIFI
	TSNHDLWRYCSQ-------EEEAFKNR-MWIFRF
	QAB14021.1_E1_protein_Human_papillomavirus
	KKSCIVLY-GPSD-TGKSYFCFALMK-FLKGAVVSFMNKNSH---FWITPL-LEAKVGFL
	DDATLAC----------WTFLDINMRNAF-DGNY-VSVDI-KHKN----LQQIKLPPMFI
	TTNVDITK---------DPTYSYLVSR-LSCFEF
	QNT22128.1_Nonstructural_protein_1_partial_Porcine_parvovirus_7
	KRNTIVLW-GPSN-TGKTAFIRGLRQ-VVNCGECCNG---QI---FCFEGL-CGKAIGIW
	EEPLIS------------PECAEKAKQIF-EGAD-TQVPA-KYKK----PQDLPRTPIIM
	TTNHAPWRFCTS-------EEGALRNR-MFIFIW
	AJE63437.1_NS1_Human_bocavirus
	KQNTICFY-GPAS-TGKTNFAKAIVQ-GVRLYGCVNHL-NKG---FVFNDC-RQRLIIWW
	EECLMH------------QDWVEPAKCIL-GGTE-CRIDV-KHKD----SVLLQQTPVII
	STNHDIYSVVGGN-TVSHVHAAPLKER-VLQLNF
	B9UYK5.2_RecName:_Full_Initiator_protein_NS1_Short_NS1_AltName:_Full_Non-structural_protein_1_AltName:_Full_Non-structural_protein_NS1_Human_bocavirus_2
	KQNTICFY-GPAS-TGKTNFAKAIVQ-GVRLYGCVNHL-NKG---FVFNDC-RQRLIIWW
	EECLMH------------QDWVEPAKCIL-GGTE-CRIDV-KHKD----SVLLQQTPVII
	STNHDIYSVVGGN-TVSHVHAAPLKER-VLQLNF
	AJE63441.1_NS1_Human_bocavirus
	KQNTICFY-GPAS-TGKTNFAKAIVQ-GVRLYGCVNHL-NKG---FVFNDC-RQRLIIWW
	EECLMH------------QDWVEPAKCIL-GGTE-CRIDV-KHKD----SVLLQQTPVII
	STNHDIYSVVGGN-TVSHVHAAPLKER-VLQLNF
	QEE83911.1_E1_human_papillomavirus_57
	KKNCIVFY-GPAD-TGKSYFCMSLLQ-FLGGAVISYANSSSH---FWLQPL-ADSKIGLL
	DDATAQC----------WTYIDTYLRNLL-DGNP-FSIDR-KHKT----LLQIKCPPLMI
	TTNINPLE---------EDRWKYLRSR-VTLFKF
	QJQ50417.1_non-structural_replication_protein_Carnivore_chapparvovirus_1
	KHNTFVLW-GCSN-TGKSAFISGLKQ-CLSWGEIVNT---NN---FAFEGL-IGNTIGVW
	EEPLIS------------PELAEKAKQIF-EGME-CSIPV-KFKK----PVKLPRIPIIM
	TTNHAPWRFCTH-------EEPMFRNR-MFIFNW
	AJD85769.1_non-structural_protein_NS1_Human_bocavirus
	KQNTICFY-GPAS-TGKTNFAKAIVQ-GVRLYGCVNHL-NKG---FVFNDC-RQRLIIWW
	EECLMH------------QDWVEPAKCIL-GGTE-CRIDV-KHKD----SVLLQQTPVII
	STNHDIYSVVGGN-TVSHVHAAPLKER-VLQLNF
	AMR68958.1_NS1_Porcine_parvovirus_7
	KRNTIVLW-GPSN-TGKTAFIRGLRQ-VVNCGECCNG---QI---FCFEGL-CGKAIGIW
	EEPLIS------------PECAEKAKQIF-EGAD-TQVPA-KYKK----PQDLPRTPIIM
	TTNHAPWRFCTS-------EEGALRNR-MFIFIW
	QCE20585.1_nonstructural_protein_Melipona_quadrifasciata_densovirus
	KKNSMFIL-GPPN-SGKTFFLETLSCFYMNPGHVKNFVRGSA---FPLQDA-VNRRILIW
	NEPSIV------------PSQFDSVKMLT-AGDP-MPCDV-KYQS----GAVITRTPLFF
	TSNAQ----------IFDSGDPVWSSR-IYFEEW
	QEE83904.1_E1_human_papillomavirus_57
	KKNCIVFY-GPAD-TGKSYFCMSLLQ-FLGGAVISYANSSSH---FWLQPL-ADSKIGLL
	DDATAQC----------WTYIDTYLRNLL-DGNP-FSIDR-KHKT----LLQIKCPPLMI
	TTNINPLE---------EDRWKYLRSR-VTLFKF
	AND46431.1_NS1_Human_bocavirus
	KQNTVCFY-GPAS-TGKTNMAKAIVQ-GIRLYGCVNHL-NKG---FVFNDC-RQRLVVWW
	EECLMH------------QDWVEPAKCIL-GGTE-CRIDV-KHRD----SVLLTQTPVII
	STNHDIYAVVGGN-SVSHVHAAPLKER-VIHLNF
	AID68218.1_NS1_Human_bocavirus
	KQNTVCFY-GPAP-TGKTNMAKAIVQ-GIRLYGCVNHL-NKG---FVFNDC-RQRLVVWW
	EECLMH------------QDWVEPAKCIL-GGTE-CRIDV-KHRD----SVLLTQTPVII
	STNHDIYAVVGGN-SVSHVHAAPLKER-VIQLNF
	AUF34943.1_NS1_Human_bocavirus
	KQNTICFY-GPAS-TGKTNFAKAIVQ-GVRLYGCVNHL-NKG---FVFNDC-RQRLIIWW
	EECLMH------------QDWVEPAKCIL-GGTE-CRIDV-KHKD----SVLLQQTPVII
	STNHDIYSVVGGN-TVSHVHAAPLKER-VLQLNF
	P22153.1_RecName:_Full_Replication_protein_E1_AltName:_Full_ATP-dependent_helicase_E1_human_papillomavirus_57
	KKNCIVFY-GPAD-TGKSYFCMSLLQ-FLGGAVISYANSSSH---FWLQPL-ADSKIGLL
	DDATAQC----------WTYIDTYLRNLL-DGNP-FSIDR-KHKT----LLQIKCPPLMI
	TTNINPLE---------EDRWKYLRSR-VTLFKF
	YP_002916060.1_non_structural_protein_NS1_Human_bocavirus_4_NI
	KQNTICFY-GPAS-TGKTNFAKAIVQ-GVRLYGCVNHL-NKG---FVFNDC-RQRLIIWW
	EECLMH------------QDWVEPAKCIL-GGTE-CRIDV-KHKD----SVLLQQTPVII
	STNHDIYSVVGGN-TVSHVHAAPLKER-VLQLNF
	AGI99539.1_NS1_Human_bocavirus
	KQNTICFY-GPAS-TGKTNFAKAIVQ-GVRLYGCVNHL-NKG---FVFNDC-RQRLIIWW
	EECLMH------------QDWVEPAKCIL-GGTE-CRIDV-KHKD----SVLLQQTPVII
	STNHDIYSVVGGN-TVSHVHAAPLKER-VLQLNF
	AWV82756.1_NS1_Porcine_parvovirus_7
	KRNTIVLW-GPSN-TGKTAFIRGLRQ-VVKCGECCNG---QI---FCFEGL-CGKAIGIW
	EEPLIS------------PECAEKAKQIF-EGAD-TQVPA-KYKK----PQDLPRTPIIM
	TTNHAPWRFCTS-------EEGALRNR-MFIFIW
	ATL73064.1_NS1_Porcine_parvovirus_7
	KRNTIVLW-GPSN-TGKTAFIRGLRQ-VVKCGECCNG---QI---FCFEGL-CGKAIGIW
	EEPLIS------------PECAEKAKQIF-EGAD-TQVPA-KYKK----PQDLPRTPIIM
	TTNHAPWRFCTS-------EEGALRNR-MFIFIW
	QBA84922.1_nonstructural_protein_partial_Porcine_parvovirus_7
	KRNTIVLW-GPSN-TGKTAFIRGLRQ-VVNCGECVNG---QI---FCFEGL-CGKAIGIW
	EEPLIS------------PECAEKAKQIF-EGAD-TQVPA-KYKK----PQDLPRTPIIM
	TTNHAPWRFCTS-------EEGAFRNR-MFMFIW
	AVM18346.1_early_protein_1_Lambdapapillomavirus_2
	KKNCLVFW-GPPN-TGKSMFCMSLLS-FLHGVVISYVNSKSH---FWLQPL-TEGKMGLL
	DDATRPC----------WLYIDTYLRNAL-DGNT-FSVDC-KHKA----PLQLKCPPLLI
	TTNVNVCG---------DEKFKYLRSR-CSFFHF
	AWV82754.1_NS1_Porcine_parvovirus_7
	KRNTIVLW-GPSN-TGKTAFIRGLRQ-VVKCGECCNG---QI---FCFEGL-CGKAIGIW
	EEPLIS------------PECAEKAKQIF-EGAD-TQVPA-KYKK----PQDLPRTPIIM
	TTNHAPWRFCTS-------EEGALRNR-MFIFIW
	NP_056815.1_early_protein_1_Lambdapapillomavirus_2
	KKNCLVFW-GPPN-TGKSMFCMSLLS-FLHGVVISYVNSKSH---FWLQPL-TEGKMGLL
	DDATRPC----------WLYIDTYLRNAL-DGNT-FSVDC-KHKA----PLQLKCPPLLI
	TTNVNVCG---------DEKFKYLRSR-CSFFHF
	AFA26582.1_E1_Tursiops_truncatus_papillomavirus_6
	KKSCLVIY-GPAN-TGKSLFGMSLIT-MLGGKVLSFVNSTSQ---FWLQPL-ADAKVALL
	DDATGNT----------WDYADTYLRNLL-DGNP-ISIDL-KHKA----HMQVRCPPLII
	TTNTNILE---------NPKWKYLYSR-VKILPF
	YP_002586773.1_NS1_Human_bocavirus_2c_PK
	KQNTICFY-GPAS-TGKTNFAKAIVQ-GVRLYGCVNHL-NKG---FVFNDC-RQRLIIWW
	EECLMH------------QDWVEPAKCIL-GGTE-CRIDV-KHKD----SVLLQQTPVII
	STNHDIYSVVGGN-TVSHVHAAPLKER-VLQLNF
	AZB73965.1_NS1_Porcine_parvovirus_7
	KRNTIVLW-GPSN-TGKTAFIRGLRQ-VVSCGECVNG---QI---FCFEGL-CGKAIGIW
	EEPLIS------------PECAEKAKQIF-EGAD-TQVPA-KYKK----PQDLPRTPIIM
	TTNHAPWRFCTS-------EEGAFRNR-MFIFLW
	BAS32598.1_NS1_Bufavirus-3
	KRNTILLC-GPAS-TGKSLLAQKIAK-LVGNTGCYNPS-NAN---FPFNDC-VNKNLIWI
	EEAGNL------------GTQVNSFKAIM-SGQA-IRLDQ-KGKG----SKSIEPTPVVM
	TTNEDITRVIIGT-ELKVEHRQPIMDR-CLRFEL
	QOD39552.1_NS1_uncultured_densovirus
	KLNCMVIF-SPPS-AGKNFFFDAVKDFYLNAGHLCNANKFNN---FPFQDA-EGRRIVLW
	NEPNYS------------PEFLEPIKEIL-GGDS-TSVNV-KYQH----DTPVYRTPVIV
	LTNNK----------VSFMGHKAFKDR-LRIFNW
	AFN44267.1_NS1_Bufavirus-1
	KRNTILLC-GPAS-TGKSLLAQKIAK-LVGNTGCYNPS-NAN---FPFNDC-VNKNLIWI
	EEAGNL------------GTQVNSFKAIM-SGQA-IRLDQ-KGKG----SKSIEPTPVVM
	TTNEDITRVIIGT-ELKVEHRQPIMDR-CLRFEL
	YP_009507379.1_NS1_Primate_protoparvovirus_1
	KRNTILLC-GPAS-TGKSLLAQKIAK-LVGNTGCYNPS-NAN---FPFNDC-VNKNLIWI
	EEAGNL------------GTQVNSFKAIM-SGQA-IRLDQ-KGKG----SKSIEPTPVVM
	TTNEDITRVIIGT-ELKVEHRQPIMDR-CLRFEL
	AFN44270.1_NS1_Bufavirus-1
	KRNTILLC-GPAS-TGKSLLAQKIAK-LVGNTGCYNPS-NAN---FPFNDC-VNKNLIWI
	EEAGNL------------GTQVNSFKAIM-SGQA-IRLDQ-KGKG----SKSIEPTPVVM
	TTNEDITRVIIGT-ELKVEHRQPIMDR-CLRFEL
	AFC75858.1_non-structural_protein_Blattella_germanica_densovirus-like_virus
	KCNCFLIV-SPPS-AGKNFLCDAIKDYYINVGQMQNPNKYNT---FAYQDC-HNRRLLIW
	NEPNYE------------PRETENLKMLF-GGDN-LSANV-KCKP----QANVKRTPVIC
	MSNVV----------PRFANHEAFADR-VITYYW
	ATD50851.1_E1_protein_Human_papillomavirus
	KKNCVVIY-GPPD-TGKSYFVFSLMK-FIKGKVVSFLNRGSQ---FWLQPL-LDGKMGFM
	DDATFAA----------WQYMDLNMRNAL-DGNL-MSVDA-KHRV----PQQIKLPPLIV
	TTNINVMA---------EQSLMYLHSR-LQCIEF
	NP_043418.1_replication_protein_E1_Human_papillomavirus_type_48
	KKMCIVIY-GPPD-TGKSMFCFKLVQ-FLKGQVVSYINKSSQ---FWLMPL-QDAKIGLL
	DDATHNC----------WIYLDTYLRNAF-DGNT-FCLDI-KHKN----LQQTKLPPMII
	TTNVNVTT---------DESLFYLRSR-LTCFNF
	AXL64665.1_NS1_partial_Galliform_aveparvovirus_1
	KKNALYFH-GPAN-TGKTMMAESICK-MVQIYGNVNHN-NKN---FPFNDC-HNKAVLWW
	EECSMT------------DEHVESAKCIM-GGSS-VRIDK-KNQD----SVLLCKTPIVI
	TSNNDITQVSSRN-AISTVHAAAIRAR-CLKFTF
	ATL73066.1_NS1_Porcine_parvovirus_7
	KRNTIVLW-GPSN-TGKTAFIRGLRQ-VVKCGECCNG---QI---FCFEGL-CGKAIGIW
	EEPLIS------------PECAEKAKQIF-EGAD-TQVPA-KYKK----PQDLPRTPIIM
	TTNHAPWRLCTS-------EEGALRNR-MFIFIW
	QJI53730.1_ORF3_Densovirinae_sp.
	KCNCFLIV-SPPS-AGKNFLCDAIKDYYINVGQMQNPNKYNT---FAYQDC-HNRRLLIW
	NEPNYE------------PRETENLKMLF-GGDN-LSANV-KCKP----QANVKRTPVIC
	MSNVV----------PRFANHEAFADR-VITYYW
	QJI53742.1_ORF3_Densovirinae_sp.
	KCNCFLIV-SPPS-AGKNFLCDAIKDYYINVGQMQNPNKYNT---FAYQDC-HNRRLLIW
	NEPNYE------------PRETENLKMLF-GGDN-LSANV-KCKP----QANVKRTPVIC
	MSNVV----------PRFANHEAFADR-VITYYW
	QGJ83201.1_nonstructural_protein_1_Peafowl_parvovirus_1
	KKNTLVLL-GPSN-TGKSAFISGLKA-CIPWGEICNG---AN---FNFEGL-IGTVIGVW
	EEPLIS------------AELAEKCKQVF-EGMT-CSIPV-KYKK----PYMLPRTPIIM
	TTNHKPWRFCSA-------EEQMFLNR-MTIFEI
	AKP16336.1_E1_human_papillomavirus_200
	KKMCLVFH-GPPD-TGKSLFCFKLIQ-FLKGQVVSYINKSSQ---FWLMPL-QDAKVGLL
	DDATYNC----------WLYLDTYLRNAF-DGNT-FSLDI-KHKN----LQQTKLPPMII
	TTNVNVEV---------DESLFYLRSR-LTCFNF
	AFN44276.1_NS1_Bufavirus-2
	KRNTILLC-GPAS-TGKSLLAQKIAK-LVGNTGCYNPS-NAN---FPFNDC-VNKNLIWV
	EEAGNL------------GTQVNSFKAIM-SGQA-IRLDQ-KGKG----SKSIEPTPVVM
	TTNEDITKVIIGT-ELKTEHRQPIMDR-CLRFEL
	QJI53735.1_ORF3_Densovirinae_sp.
	KCNCFLIV-SPPS-AGKNFLCDAIKDYYINVGQMQNPNKYNT---FAYQDC-HNRRLLIW
	NEPNYE------------PRETENLKMLF-GGDN-LSANV-KCKP----QANVKRTPVIC
	MSNVV----------PRFANHEAFADR-VITYYW
	AQR59063.1_nonstructural_protein_Turkey_parvovirus_1078
	KKNALYFH-GPAN-TGKTMMAESICK-MVQIYGNVNHN-NKN---FPFNDC-HNKAVIWW
	EECSMT------------EEHVESAKCIM-GGSS-VRIDK-KNQD----SVLLCKTPIVI
	TSNNDITQVSSRN-AISTVHSAAIRAR-CLKFTF
	QOL70852.1_nonstructural_protein_partial_Parus_major_densovirus-like_virus
	KCNCFLIV-SPPS-AGKNFLCDAIKDYYINVGQMQNPNKYNT---FAYQDC-HNRRLLIW
	NEPNYE------------PRETENLKMLF-GGDN-LSANV-KCKP----QANVKRTPVIC
	MSNVV----------PRFANHEAFADR-VITYYW
	AYA94797.1_E1_protein_Human_papillomavirus
	KKSCIVIY-GPSD-TGKSYFCFNLVK-FLQGAIVSYMNKNSH---FWITPL-LEGKVGFL
	DDATPAC----------WQFLDANMRNAF-DGNY-VSIDV-KHRA----LQQVKLPPMFI
	TTNVNVTT---------DDSLKYLVSR-LNCFEF
	AID68224.1_NS1_Human_bocavirus
	KQDTVCFY-GPAS-TGKTNMAKAIVQ-GIRLYGCVNHL-NKG---FVFNDC-RQRLVVWW
	EECLMH------------QDWVEPAKCIL-GGTE-CRIDV-KHRD----SVLLTQTPVII
	STNHDIYAVVGGN-SVSHVHAAPLKER-VIQLNF
	YP_009310053.1_ORF3_Parus_major_densovirus
	KCNCFLIV-SPPS-AGKNFLCDAIKDYYINVGQMQNPNKYNT---FAYQDC-HNRRLLIW
	NEPNYE------------PRETENLKMLF-GGDN-LSANV-KCKP----QANVKRTPVIC
	MSNVV----------PRFANHEAFADR-VITYYW
	QKN88750.1_replication_protein_Dependoparvovirus_sp.
	KRNTIWLF-GPAT-TGKTNIAEAIAH-AVPFYGCVNWT-NEN---FPFNDC-LEKMIIWW
	EEGKMT------------AKIVETAKAIL-GGSK-VRVDQ-KCKS----SMQLEPTPVII
	TSNTNMCYVVDGN-TTTFEHAQPLQDR-MFKLEL
	QKN88752.1_replication_protein_Dependoparvovirus_sp.
	KRNTIWLF-GPAT-TGKTNIAEAIAH-AVPFYGCVNWT-NEN---FPFNDC-LEKMIIWW
	EEGKMT------------AKIVETAKAIL-GGSK-VRVDQ-KCKS----SMQLEPTPVII
	TSNTNMCYVVDGN-TTTFEHAQPLQDR-MFKLEL
	QKE54856.1_nonstructural_protein_Parvoviridae_sp.
	KKNTICLY-GPSN-TGKSAFIFGFKQ-CVNWGEVVNS---PT---FAFEAL-LDATFAVW
	EEPLIS------------PELAEKTKQVM-EGMT-TSIPI-KHKK----PQMLNRTPLIM
	TTNHYPWRFCTA-------EEQMFRNR-MWIWEF
	QOD39597.1_NS1_uncultured_densovirus
	KLNCVVIY-SPPS-AGKNYFFDAVKDYYLNCGHLCNANKFNS---FPFQDA-EGRRIVLW
	NEPNYS------------PDFLEPIKEIL-GGDS-TSVNV-KYQH----DTPVYRTPVIV
	LTNNQ----------VTFMGHNAFKDR-IRIFNW
	AUN34382.1_NS1_Human_bocavirus
	KQNTVGFY-GPAS-TGKTNMAKAIVP-GIRLYGCVNHL-NKG---FVFNDC-RQRLVVGW
	EECLMH------------QDWVEPAKCIL-GGTE-CRIDV-KHRD----SVLLTQTPVII
	STNHDIYAVVGGN-SVSHVHAAPLKER-VIQLNF
	AUN34378.1_NS1_Human_bocavirus
	KQNTVGFY-GPAS-TGKTNMAKAIVP-GIRLYGCVNHL-NKG---FVFNDC-RQRLVVGW
	EECLMH------------QDWVEPAKCIL-GGTE-CRIDV-KHRD----SVLLTQTPVII
	STNHDIYAVVGGN-SVSHVHAAPLKER-VIQLNF
	QEG53723.1_nonstructural_protein_1_Porcine_parvovirus_7
	KRNTIVLW-GPSN-TGKTAFIRGLRQ-VVNCGECVNG---QI---FCFEGL-CGKAIGIW
	EEPLIS------------PECAEKAKQIF-EGAD-TQVPA-KYKK----PQDLPRTPIIM
	TTNHAPWRFCTS-------EEGALRNR-MFIFIW
	AYA94875.1_E1_protein_Human_papillomavirus
	KKMCIVLY-GPPD-TGKSMFCFQLVQ-FLRGKVVSYINKNSQ---FWLMPL-IDAKIGFL
	DDATYNC----------WLYFDTYMRNAF-DGNV-FCVDI-KHKN----LQQIKLPPMLI
	TTNVEVVA---------EESLFYLRSR-LQCFKF
	QKN88764.1_replication_protein_Dependoparvovirus_sp.
	KRNTIWLF-GPAT-TGKTNIAEAIAH-AVPFYGCVNWT-NEN---FPFNDC-LEKMIIWW
	EEGKMT------------AKIVETAKAIL-GGSK-VRVDQ-KCKS----SMQLEPTPVII
	TSNTNMCYVVDGN-TTTFEHAQPLQDR-MFKLEL
	AYG77854.1_nonstructural_protein_Chicken_parvovirus
	KKNALYFH-GPAN-TGKTMMAESICK-MVQIYGNVNHN-NKN---FPFNDC-HNKAVLWW
	EECSMT------------EEHVESAKCIM-GGSS-VRIDK-KNQD----SVLLCKTPIVI
	TSNNDITQVSSRN-AISTVHAAAIRAR-CLKFTF
	AMS35085.1_NS1_partial_Cutavirus
	KRNTILLC-GPAS-TGKSLISQTIAN-LVGNVGCYNPS-NAN---FPFNDC-SNKNLIWI
	EEAGNF------------GTQVNSFKAIM-SGQA-IRLDQ-KGKG----SKQIEPTPVIM
	TTNEDITKVIVGT-ELKTEHRQPIMDR-CLRFEL
	ASC49384.1_NS1_Dromedary_camel_bocaparvovirus_2
	KQNTICFY-GPAS-TGKTIFAKAIAH-TTKLYGSVNHN-NKQ---FPFNDC-VPKLLIWW
	EEAIMH------------NDYVEAAKCIL-GGTD-CRIDQ-KHTG----SAECKQTPVII
	STNHDLYTVYGGN-SASRVHEAPLRAR-VVQFNF
	AYG77870.1_nonstructural_protein_Chicken_parvovirus
	KKNALYFH-GPAN-TGKTMMAESICK-MVQIYGNVNHN-NKN---FPFNDC-HNKAVLWW
	EECSMT------------EEHVESAKCIM-GGSS-VRIDK-KNQD----SVLLCKTPIVI
	TSNNDITQVSSRN-AISTVHAAAIRAR-CLKFTF
	ANG08917.1_E1_Human_papillomavirus_type_176
	KKNCLVFW-GPPD-TGKSLFCYTLLK-FLKGNVISFMNSRSH---FWLMPL-IDCKVGLL
	DDATYPC----------WQYMDVHLRNAM-DGNP-VSVDA-KHKH----PVQLKLPPLLV
	TTNVNVLN---------DLSLKYLHSR-IKCFHF
	AYG77850.1_nonstructural_protein_Chicken_parvovirus
	KKNALYFH-GPAN-TGKTMMAESICK-MVQIYGNVNHN-NKN---FPFNDC-HNKAVLWW
	EECSMT------------EEHVESAKCIM-GGSS-VRIDK-KNQD----SVLLCKTPIVI
	TSNNDITQVSSRN-AISTVHAAAIRAR-CLKFTF
	AYG77846.1_nonstructural_protein_Chicken_parvovirus
	KKNALYFH-GPAN-TGKTMMAESICK-MVQIYGNVNHN-NKN---FPFNDC-HNKAVLWW
	EECSMT------------EEHVESAKCIM-GGSS-VRIDK-KNQD----SVLLCKTPIVI
	TSNNDITQVSSRN-AISTVHAAAIRAR-CLKFTF
	AIW53325.1_NS1_Protoparvovirus_HK-2014
	KKNALYFH-GPAN-TGKTMMAESICK-MVQIYGNVNHN-NKN---FPFNDC-HNKAVLWW
	EECSMT------------EEHVESAKCIM-GGSS-VRIDK-KNQD----SVLLCKTPIVI
	TSNNDITQVSSRN-AISTVHAAAIRAR-CLKFTF
	AQR59107.1_nonstructural_protein_Chicken_parvovirus
	KKNALYFH-GPAN-TGKTMMAESICK-MVQIYGNVNHN-NKN---FPFNDC-HNKAVLWW
	EECSMT------------EEHVESAKCIM-GGSS-VRIDK-KNQD----SVLLCKTPIVI
	TSNNDITQVSSRN-AISTVHAAAIRAR-CLKFTF
	ASC49378.1_NS1_Dromedary_camel_bocaparvovirus_2
	KQNTICFY-GPAS-TGKTIFAKAIAH-TTKLYGSVNHN-NKQ---FPFNDC-VPKLLIWW
	EEAIMH------------NDYVEAAKCIL-GGTD-CRIDQ-KHTG----SAECKQTPVII
	STNHDLYTVYGGN-SASRVHEAPLRAR-VVQFNF
	AYG77878.1_nonstructural_protein_Chicken_parvovirus
	KKNALYFH-GPAN-TGKTMMAESICK-MVQIYGNVNHN-NKN---FPFNDC-HNKAVLWW
	EECSMT------------EEHVESAKCIM-GGSS-VRIDK-KNQD----SVLLCKTPIVI
	TSNNDITQVSSRN-AISTVHAAAIRAR-CLKFTF
	AYG77874.1_nonstructural_protein_Chicken_parvovirus
	KKNALYFH-GPAN-TGKTMMAESICK-MVQIYGNVNHN-NKN---FPFNDC-HNKAVLWW
	EECSMT------------EEHVESAKCIM-GGSS-VRIDK-KNQD----SVLLCKTPIVI
	TSNNDITQVSSRN-AISTVHAAAIRAR-CLKFTF
	AQR59096.1_nonstructural_protein_Chicken_parvovirus
	KKNALYFH-GPAN-TGKTMMAESICK-MVQIYGNVNHN-NKN---FPFNDC-HNKAVLWW
	EECSMT------------EEHVESAKCIM-GGSS-VRIDK-KNQD----SVLLCKTPIVI
	TSNNDITQVSSRN-AISTVHAAAIRAR-CLKFTF
	ASC49369.1_NS1_Dromedary_camel_bocaparvovirus_2
	KQNTICFY-GPAS-TGKTIFAKAIAH-TTKLYGSVNHN-NKQ---FPFNDC-VPKLLIWW
	EEAIMH------------NDYVEAAKCIL-GGTD-CRIDQ-KHTG----SAECKQTPVII
	STNHDLYTVYGGN-SASRVHEAPLRAR-VVQFNF
	AIW53329.1_NS1_Protoparvovirus_HK-2014
	KKNALYFH-GPAN-TGKTMMAESICK-MVQIYGNVNHN-NKN---FPFNDC-HNKAVLWW
	EECSMT------------EEHVESAKCIM-GGSS-VRIDK-KNQD----SVLLCKTPIVI
	TSNNDITQVSSRN-AISTVHAAAIRAR-CLKFTF
	ASC49414.1_NS1_Dromedary_camel_bocaparvovirus_2
	KQNTICFY-GPAS-TGKTIFAKAIAH-TTKLYGSVNHN-NKQ---FPFNDC-VPKLLIWW
	EEAIMH------------NDYVEAAKCIL-GGTD-CRIDQ-KHTG----SAECKQTPVII
	STNHDLYTVYGGN-SASRVHEAPLRAR-VVQFNF
	QKN88760.1_replication_protein_Dependoparvovirus_sp.
	KRNTIWLF-GPAT-TGKTNIAEAIAH-AVPFYGCVNWT-NEN---FPFNDC-LEKMIIWW
	EEGKMT------------AKIVETAKAIL-GGSK-VRVDQ-KCKS----SMQLEPTPVII
	TSNTNMCYVVDGN-TTTFEHAQPLQDR-MFKLEL
	AQR59111.1_nonstructural_protein_Chicken_parvovirus
	KKNALYFH-GPAN-TGKTMMAESICK-MVQIYGNVNHN-NKN---FPFNDC-HNKAVLWW
	EECSMT------------EEHVESAKCIM-GGSS-VRIDK-KNQD----SVLLCKTPIVI
	TSNNDITQVSSRN-AISTVHAAAIRAR-CLKFTF
	AMS35097.1_NS1_partial_Cutavirus
	KRNTILLC-GPAS-TGKSLISQTIAN-LVGNVGCYNPS-NAN---FPFNDC-SNKNLIWI
	EEAGNF------------GTQVNSFKAIM-SGQA-IRLDQ-KGKG----SKQIEPTPVIM
	TTNEDITKVIVGT-ELKTEHRQPIMDR-CLRFEL
	QLF86431.1_replication_protein_Dependoparvovirus_sp.
	KRNTIWLF-GPAT-TGKTNIAEAIAH-AVPFYGCVNWT-NEN---FPFNDC-LEKMIIWW
	EEGKMT------------AKIVETAKAIL-GGSK-VRVDQ-KCKS----SMQLEPTPVII
	TSNTNMCYVVDGN-TTTFEHAQPLQDR-MFKLEL
	ASC49405.1_NS1_Dromedary_camel_bocaparvovirus_2
	KQNTICFY-GPAS-TGKTIFAKAIAH-TTKLYGSVNHN-NKQ---FPFNDC-VPKLLIWW
	EEAIMH------------NDYVEAAKCIL-GGTD-CRIDQ-KHTG----SAECKQTPVII
	STNHDLYTVYGGN-SASRVHEAPLRAR-VVQFNF
	QOD39464.1_NS1_uncultured_densovirus
	KLNCIVIH-SPPS-AGKNYFFDCIKDYYLNCGHLCNANKYNN---FPFQDA-EGRRVVLW
	NEPNYS------------PEFLEQIKEIL-GGDS-TSVNV-KYQH----DTPVYRTPVIV
	LTNVT----------VSFMHHKAFVDR-IKTFHW
	APT42879.1_nonstructural_protein_Chicken_parvovirus
	KKNALYFH-GPAN-TGKTMMAESICK-MVQIYGNVNHN-NKN---FPFNDC-HNKAVLWW
	EECSMT------------EEHVESAKCIM-GGSS-VRIDK-KNQD----SVLLCKTPIVI
	TSNNDITQVSSRN-AISTVHAAAIRAR-CLKFTF
	AXL64674.1_NS1_Galliform_aveparvovirus_1
	KKNALYFH-GPAN-TGKTMMAESICK-MVQIYGNVNHN-NKN---FPFNDC-HNKAVLWW
	EECSMT------------EEHVESAKCIM-GGSS-VRIDK-KNQD----SVLLCKTPIVI
	TSNNDITQVSSRN-AISTVHAAAIRAR-CLKFTF
	AYG77862.1_nonstructural_protein_Chicken_parvovirus
	KKNALYFH-GPAN-TGKTMMAESICK-MVQIYGNVNHN-NKN---FPFNDC-HNKAVLWW
	EECSMT------------EEHVESAKCIM-GGSS-VRIDK-KNQD----SVLLCKTPIVI
	TSNNDITQVSSRN-AISTVHAAAIRAR-CLKFTF
	AYG77866.1_nonstructural_protein_Chicken_parvovirus
	KKNALYFH-GPAN-TGKTMMAESICK-MVQIYGNVNHN-NKN---FPFNDC-HNKAVLWW
	EECSMT------------EEHVESAKCIM-GGSS-VRIDK-KNQD----SVLLCKTPIVI
	TSNNDITQVSNRN-AISTVHAAAIRAR-CLKFTF
	YP_009507346.1_NS1_Turkey_parvovirus_260
	KKNALYFH-GPAN-TGKTMMAESICK-MVQIYGNVNHN-NKN---FPFNDC-HNKAVLWW
	EECSMT------------EEHVESAKCIM-GGSS-VRIDK-KNQD----SVLLCKTPIVI
	TSNNDITQVSSRN-AISTVHAAAIRAR-CLKFTF
	AXL64668.1_NS1_Galliform_aveparvovirus_1
	KKNALYFH-GPAN-TGKTMMAESICK-MVQIYGNVNHN-NKN---FPFNDC-HNKAVLWW
	EECSMT------------EEHVESAKCIM-GGSS-VRIDK-KNQD----SVLLCKTPIVI
	TSNNDITQVSSRN-AISTVHAAAIRAR-CLKFTF
	AMZ04136.1_nonstructural_protein_Galliform_aveparvovirus_1
	KKNALYFH-GPAN-TGKTMMAESICK-MVQIYGNVNHN-NKN---FPFNDC-HNKAVLWW
	EECSMT------------EEHVESAKCIM-GGSS-VRIDK-KNQD----SVLLCKTPIVI
	TSNNDITQVSSRN-AISTVHAAAIRAR-CLKFTF
	AQR59115.1_nonstructural_protein_Chicken_parvovirus
	KKNALYFH-GPAN-TGKTMMAESICK-MVQIYGNVNHN-NKN---FPFNDC-HNKAVLWW
	EECSMT------------EEHVESAKCIM-GGSS-VRIDK-KNQD----SVLLCKTPIVI
	TSNNDITQVSSRN-AISTVHAAAIRAR-CLKFTF
	ATQ38548.1_E1_Gammapapillomavirus_23
	KKNCIVFY-GPSD-TGKSYFCNTLVK-FLKGSVVSFMNRQSH---FWLQNL-INTKIGFL
	DDATLPC----------WLFMDTNMRNAL-DGNP-VCLDA-KHKA----PTQIKLPPLLI
	TTNVCVES---------EPSLKYLKTR-LTIFTF
	QKE54960.1_nonstructural_protein_Parvoviridae_sp.
	KKNTLVLW-GPSN-TGKSAFIAGLKQ-IVPWGEIVNG--NSG---FNFEGV-IDQVLAVW
	EEPLIG------------PELAEKCKQVF-EGMT-CSISV-KYKK----PYMLPRTPVLI
	TTNHAPWRFCTA-------EQLMFENR-MTIFQW
	AYA93986.1_E1_protein_Human_papillomavirus
	KKMCLVFY-GPPD-TGKSLFCFKLVQ-FLKGQVVSFVNKSSQ---FWLMPL-QDAKIGLL
	DDATYNC----------WLYLDTYLRNAF-DGNT-FCLDI-KHKN----LQQTKLPPMII
	TTNVDVPA---------DESLFYLKSR-LTCFNF
	QOD39498.1_NS1_uncultured_densovirus
	KLNCIVIY-SPPS-AGKNFFFDAVKDYYINCGHLSNANKYNA---FPFQDA-EGRRIVLW
	NEPNYS------------PEFLEPIKELL-GGDS-TTVNV-KYMH----DTPVYRTPMIV
	LTNNV----------VSFMTHPAFKDR-VRVFNW
	ALJ32517.1_early_protein_E1_Human_papillomavirus_type_53
	KHNCLVIY-GPPN-TGKSCFAMSLIN-FFHGSVISYVNSHSH---FWLQPL-DNTKLGML
	DDATEAC----------WKYIDEYLRNLL-DGNP-VSLDR-KHKQ----LVQIKCPPVLI
	TTNINPMQ---------DAKLRYLHSR-IHVLQF
	AQR59123.1_nonstructural_protein_Chicken_parvovirus
	KKNALYFH-GPAN-TGKTMMAESICK-MVQIYGNVNHN-NKN---FPFNDC-HNKAVIWW
	EECSMT------------EEHVESAKCIM-GGSS-VRIDK-KNQD----SVLLCKTPIVI
	TSNNDITQVSSRN-AISTVHSAAIRAR-CLKFTF
	QOD39601.1_NS1_uncultured_densovirus
	KTNCILIC-SPPS-SGKNFFFDVFIDYLLNKGQLGRANRFNQ---FAFQDA-FTKRIILW
	NEPNFE------------SSMVDTIKMMT-AGDA-YNVNV-KHKS----NCGVFKTPLII
	LTNNK----------ISLMYDEAFKDR-IIQYHW
	ALT54843.1_E1_Human_papillomavirus_type_53
	KHNCLVIY-GPPN-TGKSCFAMSLIN-FFHGSVISYVNSHSH---FWLQPL-DNTKLGML
	DDATEAC----------WKYIDEYLRNLL-DGNP-VSLDR-KHKQ----LVQIKCPPVLI
	TTNINPMQ---------DAKLRYLHSR-IHVLQF
	QHG62569.1_NS1_uncultured_densovirus
	KLNCIVIY-SPPS-AGKNFFFDAVKDYYINCGHLSNANKYNA---FPFQDA-EGRRIVLW
	NEPNYS------------PEFLEPIKELL-GGDS-TTVNV-KYMH----DTPVYRTPMIV
	LTNNV----------VSFMTHPAFKDR-VRVFNW
	AQR59125.1_nonstructural_protein_Chicken_parvovirus
	KKNALYFH-GPAN-TGKTMMAESICK-MVQIYGNVNHN-NKN---FPFNDC-HNKAVIWW
	EECSMT------------EEHVESAKCIM-GGSS-VRIDK-KNQD----SVLLCKTPIVI
	TSNNDITQVSSRN-AISTVHSAAIRAR-CLKFTF
	ALJ32501.1_early_protein_E1_Human_papillomavirus_type_53
	KHNCLVIY-GPPN-TGKSCFAMSLIN-FFHGSVISYVNSHSH---FWLQPL-DNTKLGML
	DDATEAC----------WKYIDEYLRNLL-DGNP-VSLDR-KHKQ----LVQIKCPPVLI
	TTNINPMQ---------DAKLRYLHSR-IHVLQF
	ABU54114.1_early_protein_E1_Human_papillomavirus_type_53
	KHNCLVIY-GPPN-TGKSCFAMSLIN-FFHGSVISYVNSHSH---FWLQPL-DNTKLGML
	DDATEAC----------WKYIDEYLRNLL-DGNP-VSLDR-KHKQ----LVQIKCPPVLI
	TTNINPMQ---------DAKLRYLHSR-IHVLQF
	CAD1814345.1_early_protein_E1_Human_papillomavirus_type_53
	KHNCLVIY-GPPN-TGKSCFAMSLIN-FFHGSVISYVNSHSH---FWLQPL-DNTKLGML
	DDATEAC----------WKYIDEYLRNLL-DGNP-VSLDR-KHKQ----LVQIKCPPVLI
	TTNINPMQ---------DAKLRYLHSR-IHVLQF
	ABU54093.1_early_protein_E1_Human_papillomavirus_type_53
	KHNCLVIY-GPPN-TGKSCFAMSLIN-FFHGSVISYVNSHSH---FWLQPL-DNTKLGML
	DDATEAC----------WKYIDEYLRNLL-DGNP-VSLDR-KHKQ----LVQIKCPPVLI
	TTNINPMQ---------DAKLRYLHSR-IHVLQF
	QOD39548.1_NS1_uncultured_densovirus
	KLNCIVIY-SPPS-AGKNFFFDAVKDYYINCGHLSNANKYNA---FPFQDA-EGRRIVLW
	NEPNYS------------PEFLEPIKELL-GGDS-TTVNV-KYMH----DTPVYRTPMIV
	LTNNV----------VSFMTHPAFKDR-VRVFNW
	QKE54864.1_nonstructural_protein_Parvoviridae_sp.
	KRNTIYIE-GPSN-TGKTSLFLGLKQ-VCPYGEIVNG---LT---FNFEAL-VDAVWGLW
	DEPLCA------------PEVVEKFKQIS-GGET-TQIPI-KFKK----PVTLPRTPILV
	CTNTPIWRWCPN-------QEPMLKNR-MFMFAF
	ABU54079.1_early_protein_E1_Human_papillomavirus_type_53
	KHNCLVIY-GPPN-TGKSCFAMSLIN-FFHGSVISYVNSHSH---FWLQPL-DNTKLGML
	DDATEAC----------WKYIDEYLRNLL-DGNP-VSLDR-KHKQ----LVQIKCPPVLI
	TTNINPMQ---------DAKLRYLHSR-IHVLQF
	ASC49372.1_NS1_Dromedary_camel_bocaparvovirus_2
	KQNTICFF-GPAS-TGKTIFAKAIAH-TTKLYGSVNHN-NKQ---FPFNDC-VPKLLIWW
	EEAIMH------------NDYVEAAKCIL-GGTD-CRIDQ-KHTG----SAECKQTPVII
	STNHDLYTVYGGN-SASRVHEAPLRAR-VVQFNF
	QOD39536.1_NS1_uncultured_densovirus
	KLNTMIIH-SPPS-AGKNFFFDAIKDFYINCGQLSNANKYNN---FAFQDA-DGRRLVLW
	NEPNYS------------PEFLEPIKKLF-GGDS-TTVNV-KYCS----DTPVYRTPVIV
	LTNNV----------VSFMTQPAFKDR-TCIYRW
	AYA94029.2_E1_protein_Human_papillomavirus
	KKNCLVFY-GPSD-TGKSYFCNTLVK-FLKGSVVSFMNRQSH---FWLQNL-INTKIGFL
	DDATMPC----------WLFMDTNMRNAL-DGTP-VCLDA-KHKA----PTQLRLPPLLV
	TTNVNVEN---------EPTLKYLKTR-LTIFTF
	ABU54121.1_early_protein_E1_Human_papillomavirus_type_53
	KHNCLVIY-GPPN-TGKSCFAMSLIN-FFHGSVISYVNSHSH---FWLQPL-DNTKLGML
	DDATEAC----------WKYIDEYLRNLL-DGNP-VSLDR-KHKQ----LVQIKCPPVLI
	TTNINPMQ---------DAKLRYLHSR-IHVLQF
	CAD1814558.1_early_protein_E1_Human_papillomavirus_type_53
	KHNCLVIY-GPPN-TGKSCFAMSLIN-FFHGSVISYVNSHSH---FWLQPL-DNTKLGML
	DDATEAC----------WKYIDEYLRNLL-DGNP-VSLDR-KHKQ----LVQIKCPPVLI
	TTNINPMQ---------DAKLRYLHSR-IHVLQF
	QOD39528.1_NS1_uncultured_densovirus
	KLNCIVIY-SPPS-AGKNFFFDAVKDYYINCGHLSNANKYNA---FPFQDA-EGRRIVLW
	NEPNYS------------PEFLEPIKELL-GGDS-TTVNV-KYMH----DTPVYRTPMIV
	LTNNV----------VSFMTHPAFKDR-VRVFNW
	ASC49381.1_NS1_Dromedary_camel_bocaparvovirus_2
	KQNTICFF-GPAS-TGKTIFAKAIAH-TTKLYGSVNHN-NKQ---FPFNDC-VPKLLIWW
	EEAIMH------------NDYVEASKCIL-GGTD-CRIDQ-KHTG----SAECKQTPVII
	STNHDLYTVYGGN-SASRVHEAPLRAR-VVQFNF
	YP_009389289.1_NS1_Dromedary_camel_bocaparvovirus_2
	KQNTVCFY-GPAS-TGKTIFAKAVAH-AVKLYGSVNHN-NKQ---FPFNDC-VPKLLIWW
	EEAIMH------------NEYVEAAKCLL-GGTD-CRIDQ-KHTG----SAECKQTPVII
	STNHDIYTVYGGN-SASRVHEAPLRAR-VVQLNF
	ALJ32509.1_early_protein_E1_Human_papillomavirus_type_53
	KHNCLVIY-GPPN-TGKSCFAMSLIN-FFHGSVISYVNSHSH---FWLQPL-DNTKLGML
	DDATEAC----------WKYIDEYLRNLL-DGNP-VSLDR-KHKQ----LVQIKCPPVLI
	TTNINPMQ---------DAKLRYLHSR-IHVLQF
	AYD41498.1_E1_protein_Human_papillomavirus
	KKMCLVFY-GPPD-TGKSLFCFKLVQ-FLKGQVVSFVNKSSQ---FWLMPL-QDAKIGLL
	DDATYSC----------WLYLDTYLRNAF-DGNT-FSMDI-KHKN----LQQTKLPPMII
	TTNVDVPA---------DESLFYLKSR-LTCFQF
	ALJ32525.1_early_protein_E1_Human_papillomavirus_type_53
	KHNCLVIY-GPPN-TGKSCFAMSLIN-FFHGSVISYVNSHSH---FWLQPL-DNTKLGML
	DDATEAC----------WKYIDEYLRNLL-DGNP-VSLDR-KHKQ----LVQIKCPPVLI
	TTNINPMQ---------DAKLRYLHSR-IHVLQF
	QGF19307.1_early_protein_E1_Tadarida_brasiliensis_papillomavirus_1
	KKQCICIH-GPSN-SGKSTFANSIMK-FLNGKVISYANANSQ---FWISPL-RDAKVGLL
	DDVTINC----------WRHMDIYFRTAL-DGHP-ISLDM-KHKN----LVQMRLCPLMI
	TSNIDISN---------MDEFKHLASR-IVFFEF
	YP_009508181.1_NS-2_Bovine_parvovirus-1
	KRNSTLFY-GPAS-TGKTNLAKAICH-AVGLYGCVNHN-NKQ---FPFNDA-PNKMILWW
	EECIMT------------TDYVEAAKCVL-GGTH-VRVDV-KHKD----SRELPQIPVLL
	SSNHDVYTVVGGN-ATFGVHAAPLKER-ITQMNF
	AYA94710.1_E1_protein_Human_papillomavirus
	KKMCIVIY-GPPD-TGKSWFCFQLVQ-FLKGKVVSFVNKNSQ---FWLMPL-LDAKVGFL
	DDATYNC----------WLFFDTYMRNAF-DGNT-FCIDI-KHKN----LQQIKLPPMFM
	TTNVEIVT---------EESLFYLRSR-LTCFKF
	ASC49375.1_NS1_Dromedary_camel_bocaparvovirus_2
	KQNTICFF-GPAS-TGKTIFAKAIAH-TTKLYGSVNHN-NKQ---FPFNDC-VPKLLIWW
	EEAIMH------------NDYVEAAKCIL-GGTD-CRIDQ-KHTG----SAECKQTPVII
	STNHDLYTVYGGN-SASRVHEAPLRAR-VVQFNF
	ASC49396.1_NS1_Dromedary_camel_bocaparvovirus_2
	KQNTICFF-GPAS-TGKTIFAKAIAH-TTKLYGSVNHN-NKQ---FPFNDC-VPKLLIWW
	EEAIMH------------NDYVEAAKCIL-GGTD-CRIDQ-KHTG----SAECKQTPVII
	STNHDLYTVYGGN-SASRVHEAPLRAR-VVQFNF
	ASC49408.1_NS1_Dromedary_camel_bocaparvovirus_2
	KQNTICFY-GPAS-TGKTIFAKAIAH-TTKLYGSVNHN-NKQ---FPFNDC-VPKLLIWW
	EEAIMH------------NDYVEAAKCVL-GGTD-CRIDQ-KHTG----SAECKQTPVII
	STNHDLYTVYGGN-SASRVHEAPLRAR-VVQFNF
	AWB14639.1_Rep_Murine_adeno-associated_virus_2
	KRNTVWLY-GPAT-TGKTIIARAIAH-AVPFYGNVNWN-NEN---FPFNDS-VNKMLIWW
	EEGKIT------------AKTVEAAKAIL-GGSD-VRVDQ-KCKA----SQQIDTTPVII
	TSNTDMTLVVDGN-TTTFDHKEALEDR-MFQFYL
	ALJ32730.1_early_protein_E1_human_papillomavirus_30
	KHNCLVIY-GPPN-TGKSCFAMSLIK-FFQGSVISYVNSHSH---FWLQPL-DNAKLGML
	DDATDAC----------WRYIDEYMRNLL-DGNP-VSLDR-KHKQ----LVQIKCPPVII
	TTNINPLH---------DAKLQYLHSR-IHVVPF
	AYG77838.1_nonstructural_protein_Chicken_parvovirus
	KKNALYFH-GPAN-TGKTMMAESICK-MVQIYGNVNHN-NKN---FPFNDC-HNKAVLWW
	EECSMT------------EEHVESAKCIM-GGSS-VRIDK-KNQD----SVLLCKTPIVI
	TANNDITQVSNRN-AISTVHAAAIRAR-CLKFTF
	YP_009508180.1_NS-1_Bovine_parvovirus-1
	KRNSTLFY-GPAS-TGKTNLAKAICH-AVGLYGCVNHN-NKQ---FPFNDA-PNKMILWW
	EECIMT------------TDYVEAAKCVL-GGTH-VRVDV-KHKD----SRELPQIPVLL
	SSNHDVYTVVGGN-ATFGVHAAPLKER-ITQMNF
	AQR59082.1_nonstructural_protein_Chicken_parvovirus
	KKNALYFH-GPAN-TGKTMMAESICK-MVQIYGNVNHN-NKN---FPFNDC-HNKAVLWW
	EECSMT------------DEHVESAKCIM-GGSS-VRIDK-KNQD----SVLLCKTPIVI
	TSNNDITQVSSRN-AISTVHAAAIRAR-CLKFTF
	AQR59103.1_nonstructural_protein_Chicken_parvovirus
	KKNALYFH-GPAN-TGKTMMAESICK-MVQIYGNVNHN-NKN---FPFNDC-HNKAVLWW
	EECSMT------------DEHVESAKCIM-GGSS-VRIDK-KNQD----SVLLCKTPIVI
	TSNNDITQVSSRN-AISTVHAAAIRAR-CLKFTF
	AYA93959.1_E1_protein_Human_papillomavirus
	KKNCIVFY-GPSD-TGKSYFCNTLIK-FLKGSVVSFMNRQSH---FWLQNL-INTKIGFL
	DDATLPC----------WLFMDTNMRNAL-DGNP-VCLDA-KHKA----PTQIKLPPLLI
	TTNVCVES---------EPSLKYLKTR-LTIFTF
	AQR59119.1_nonstructural_protein_Chicken_parvovirus
	KKNALYFH-GPAN-TGKTMMAESICK-MVQIYGNVNHN-NKN---FPFNDC-HNKAVLWW
	EECSMT------------DEHVESAKCIM-GGSS-VRIDK-KNQD----SVLLCKTPIVI
	TSNNDITQVSSRN-AISTVHAAAIRAR-CLKFTF
	BAS32602.1_NS1_Bufavirus-3
	KRNTILLC-GPAS-TGKSLLAQKIAK-LVGNTGCYNPS-NAN---FPFNDC-VNKNLIWI
	EEAGNL------------GTQVNSFKAIM-SGQA-IRLDQ-KGKG----SKSIEPTPVIM
	TTNEDITKVIVGT-ELKTEHRQPIMDR-CLRIEL
	ALT54832.1_E1_Human_papillomavirus_type_53
	KHNCLVIY-GPPN-TGKSCFAMSLIN-FFHGSVISYVNSHSH---FWLQPL-DNTKLGML
	DDATEAC----------WRYIDEYLRNLL-DGNP-VSLDR-KHKQ----LVQIKCPPVLI
	TTNINPMQ---------DAKLRYLHSR-IHVLQF
	AQR59100.1_nonstructural_protein_Chicken_parvovirus
	KKNALYFH-GPAN-TGKTMMAESICK-MVQIYGNVNHN-NKN---FPFNDC-HNKAVLWW
	EECSMT------------DEHVESAKCIM-GGSS-VRIDK-KNQD----SVLLCKTPIVI
	TSNNDITQVSSRN-AISTVHAAAIRAR-CLKFTF
	AIU47675.1_NS1_Bufavirus-3
	KRNTILLC-GPAS-TGKSLLAQKIAK-LVGNTGCYNPS-NAN---FPFNDC-VNKNLIWI
	EEAGNL------------GTQVNSFKAIM-SGQA-IRLDQ-KGKG----SKSIEPTPVIM
	TTNEDITKVIVGT-ELKTEHRQPIMDR-CLRIEL
	QMI57862.1_nonstructural_protein_1_partial_Chestnut_teal_chaphamaparvovirus
	KRNTLYLE-GPSN-TGKTTTFYGLKQ-ICPHGEIVNG---LT---FNFEGL-LDSYWGLW
	DEPLCA------------PEVVEKFKQIS-GGEV-TKIPV-KFKK----PMTLPRTPILV
	CTNTPLWRWCPN-------EEQMLKNR-MFMFRF
	QKN88758.1_replication_protein_Dependoparvovirus_sp.
	KRNTVWLY-GPAT-TGKTIIARAIAH-AVPFYGNVNWN-NEN---FPFNDS-VNKMLIWW
	EEGKIT------------AKTVEAAKAIL-GGSD-VRVDQ-KCKA----SQQIDTTPVII
	TSNTDMTLVVDGN-TTTFDHKEALEDR-MFQFYL
	QOL70867.1_nonstructural_protein_Blatella_germanica_densoviruses-like_virus_1
	KCNCFLIV-SPPS-AGKNFLCDAIKDYYLNVGQMQNPNKYNT---FAYQDC-HNRRLLIW
	NEPNYE------------PRETENLKMLF-GGDN-LSANV-KCKP----QANVKRTPVIC
	MSNVV----------PRFANHEAFADR-VITYYW
	QAB13991.1_E1_protein_Human_papillomavirus
	KKNCMVFY-GPPD-TGKSFFCFSLLT-FLHGKVISFMCKNSN---FWLQPL-LEAKIGFL
	DDATYPC----------WTFIDVNLRNAL-DGTP-VCVDA-KHKA----PTQIRLPPLLI
	TTNVPVLE---------DVNLKYLHSR-LTCIEF
	QAB14028.1_E1_protein_partial_Human_papillomavirus
	KKNCLVIY-GPPD-TGKSYFMFSLMK-FIRGKVVSLLNRGSQ---FFLQPL-LDCKMGFM
	DDVTFPA----------WQYMDLNMRNAL-DGNL-MCIDA-KHRV----PQQIKLPPLIV
	TTNLDVKA---------EQSLMYLHSR-LQCIKF
	BAO56910.1_NS1_Bufavirus-3
	KRNTILLC-GPAS-TGKSLLAQKIAK-LVGNTGCYNPS-NAN---FPFNDC-VNKNLIWI
	EEAGNL------------GTQVNSFKAIM-SGQA-IRLDQ-KGKG----SKSIEPTPVIM
	TTNEDITKVIVGT-ELKTEHRQPIMDR-CLRIEL
	ABU54156.1_early_protein_E1_Human_papillomavirus_type_53
	KHNCLVIY-GPPN-TGKSCFAMSLIN-FFHGSVISYVNSHSH---FWLQPL-DNTKLGML
	DDATEAC----------WRYIDEYLRNLL-DGNP-VSLDR-KHKQ----LVQIKCPPVLI
	TTNINPMQ---------DAKLRYLHSR-IHVLQF
	BAO56906.1_NS1_Bufavirus-3
	KRNTILLC-GPAS-TGKSLLAQKIAK-LVGNTGCYNPS-NAN---FPFNDC-VNKNLIWI
	EEAGNL------------GTQVNSFKAIM-SGQA-IRLDQ-KGKG----SKSIEPTPVIM
	TTNEDITKVIVGT-ELKTEHRQPIMDR-CLRIEL
	AIF74223.1_NS1_partial_Bat_parvovirus
	KQNTCLFY-GPAS-TGKTNLVKAVVS-AVRLYGCVNHQ-NKS---FIFNDC-AHKLVVWW
	EECLMH------------ADWVEQAKCIL-GGTE-FRIDR-KHKE----SQLLPQTPVLV
	STNNNIYEVTGGN-TVSQVHAKPLRER-VVQFNF
	AQX45759.1_nonstructural_protein_1_Bat_bocavirus
	KQNTCLFY-GPAS-TGKTNLVKAVVS-AVRLYGCVNHQ-NKS---FIFNDC-AHKLVVWW
	EECLMH------------ADWVEQAKCIL-GGTE-FRIDR-KHKE----SQLLPQTPVLV
	STNNNIYEVTGGN-TVSQVHAKPLRER-VVQFNF
	ABU54149.1_early_protein_E1_Human_papillomavirus_type_53
	KHNCLVIY-GPPN-TGKSCFAMSLIN-FFHGSVISYVNSHSH---FWLQPL-DNTKLGML
	DDATEAC----------WRYIDEYLRNLL-DGNP-VSLDR-KHKQ----LVQIKCPPVLI
	TTNINPMQ---------DAKLRYLHSR-IHVLQF
	ALJ32533.1_early_protein_E1_Human_papillomavirus_type_53
	KHNCLVIY-GPPN-TGKSCFAMSLIN-FFHGSVISYVNSHSH---FWLQPL-DNTKLGML
	DDATEAC----------WRYIDEYLRNLL-DGNP-VSLDR-KHKQ----LVQIKCPPVLI
	TTNINPMQ---------DAKLRYLHSR-IHVLQF
	ACX32365.1_E1_Human_papillomavirus_type_53
	KHNCLVIY-GPPN-TGKSCFAMSLIN-FFHGSVISYVNSHSH---FWLQPL-DNTKLGML
	DDATEAC----------WRYIDEYLRNLL-DGNP-VSLDR-KHKQ----LVQIKCPPVLI
	TTNINPMQ---------DAKLRYLHSR-IHVLQF
	AJB28744.1_NS1_Chicken_parvovirus
	KKNALYFH-GPAN-TGKTMMAESICK-MVQIYGNVNHN-NKN---FPFNDC-HNKAVLWW
	EECSMT------------DEHVESAKCIM-GGSS-VRIDK-KNQD----SVLLCKTPIVI
	TSNNDITQVSSRN-AISTVHAAAIRAR-CLKFTF
[truncated: 9,896 more rows]
