# Supplementary material for: Deciphering the Origin of DNA Viruses (Replication-Associated Parvo-NS1) That Infect Vertebrates from Invertebrate-Infecting Viruses
Source: Microbiol Spectr. 2023 Jun 22;11(4):e04570-22. doi: 10.1128/spectrum.04570-22 (PMC10433990; doi:10.1128/spectrum.04570-22)
Supplement: Supplemental file 3 — Data Set S2a. Download spectrum.04570-22-s0004.xlsx, XLSX file, 0.2 MB [file spectrum.04570-22-s0004.xlsx]

## Sheet: Sheet1
	>CDI96766.2_non_capsid_protein_NS_1_Echinococcus_multilocularis
	LVL--YG-PT-----NTG-KSLICR----LTTS---FLEHG--SVM----RRQEASAFA--YE-NL-----L-NR-KVALMEEPKI-C------------AANQQDLKQIL-GGEP-FE-VHI-KYQN----PDLL-ERLPVIVT-TNEPLGVRLSD---------VDAAAI--E---GR-C-------KIYT----L
	>CDI96635.2_non_capsid_protein_NS_1_Echinococcus_multilocularis
	------------------------------MTS---FLEHG--SVM----RRQEASAFA--YE-NL-----L-NR-KVALMEEPKI-C------------AANQQDLKQIL-GGEP-FE-VHT-KYQN----PDLL-ERLPVVVT-TNEPLGVRLSD---------VDAAAT--E---GR-C-------KIYT----L
	>KAF0717695.1_SF3_helicase_domain-containing_protein_Aphis_craccivora
	MLI--HS-PP-----SAG-KNFFFD----AVAAF--FLNYG--MFG----TANKTNNFS--FS-DG-----A-GK-RLVIWNEPNY-E------------VYHLEKMKELL-GGDT-TR-VHV-KYKN----DVPL-QGPPIILL-TNHY-------------LSIINDPSF--K---DR-L-------SVYS----W
	>XP_029835188.1_uncharacterized_protein_LOC115319384_Ixodes_scapularis
	MEV--VS-PP-----SAG-KNCFFD----AIVGF--YINRG--TIH----NFNRCSNFP--LQ-DA-----V-GK-RLLVWNKPNC-G------------SAAFETIKKIV-GGDV-DN-VSV-KNSP----DMIV-IRTPAIVL-SSSK--------------TIPRDEAF--N---HC-M-------FCYK----W
	>XP_029831624.1_uncharacterized_protein_LOC115316371_Ixodes_scapularis
	MEV--VS-PP-----SAG-KHFFFD----A-RQL--LFNRG--TID----NFNRYSNFL--LQ-DA-----V-GK-RWLIWNEPNG-E------------SAAYETIKKLF-GDDV-DN-VAV-KYSP----DMIV-TRTPVIVL-SNNE--------------TFPRDEAF--N---HR-M-------LRYK----W
	>XP_009177798.1_hypothetical_protein_T265_16044_partial_Opisthorchis_viverrini
	FVI--EG-PT-----TTG-KTLFVK----LVAE---NYVYG--TVQ----RSGDHSQFF--LM-NL-----L-NK-TLALMEEPRI-T------------QLTVNDFKELL-GGNA-FD-IHV-KHQK----DERL-DRLPVLIT-TNNPLTYYVMD---------ADGKAI--L---ER-C-------FYFK----F
	>CDI96461.2_non_capsid_protein_NS_1_Echinococcus_multilocularis
	LVL--YG-PT-----NTG-KSLICK----LMTS---FLEHG--SVM----RRQEASAFA--YE-NL-----L-NR-KVALMEEPKI-C------------AANQQDLKQIL-GGEP-FE-VHI-KYQN----PDLL-ERLPVVVT-TNEPLGVRLSD---------VDAAAT--E---GR-C-------KIYT----L
	>KAA3670071.1_uncharacterized_protein_DEA37_0004280_Paragonimus_westermani
	FVI--EG-PT-----TTG-KSLMLK----LICD---NYIYG--TVQ----RSGDHSQFF--LM-NL-----I-NK-SIALMEEPRI-T------------SITVNDFKELL-GGTP-FD-IHV-KHQK----DERL-PRIPVLVS-TNNDLTAYCLS---------EDGKAI--K---AR-C-------FI-------
	>KAA3679444.1_uncharacterized_protein_DEA37_0001197_Paragonimus_westermani
	FVI--EG-PT-----TTG-KSLMLK----LICD---NYIYG--TVQ----RSGDHSQFF--LM-NL-----I-NK-SIALMEEPCF-T------------PITVNDFKELL-GGTP-FD-IHV-KHQK----DERL-PRIPVLVS-TNNDLTAYCLS---------EDAKAI--K---AR-C-------FTYK----L
	>KAA3670127.1_uncharacterized_protein_DEA37_0000242_Paragonimus_westermani
	FVI--EG-PT-----TTG-KSLMLK----LICD---NYIYG--TVQ----RSGDHSQFF--LM-NL-----I-NK-TVALMEEPRI-T------------SLTVNDFKELL-GGTP-FD-IHV-KHQK----DERL-PRIPVLIS-TNNDLTFYCLS---------EDAKAI--K---AR-C-------FIYK----F
	>VDP40914.1_unnamed_protein_product_Echinostoma_caproni
	FVI--QG-PT-----TTG-KSLMLN----LLTE---NYIYG--TVQ----RSGDHSQFY--LM-NL-----L-NK-AVALMEEPRI-T------------PLTVNDFKELL-GGRQ-FD-IHV-KHQP----DARL-RRLPVLIS-TNTDICQYLQS---------EDAKAI--K---AR-C-------FYYH----F
	>VDP42119.1_unnamed_protein_product_partial_Echinostoma_caproni
	FVI--QG-PT-----TTG-KSLMLN----LLTE---NYIYG--TVQ----RSGDHSQFY--LM-NL-----L-NK-AVALMEEPRI-T------------PLTVNDFKELL-GGRQ-FD-IHV-KHQP----DARL-RRLPVLIS-TNTDICQYLQS---------EDAKAI--K---AR-C-------FYHH----F
	>TGZ70322.1_hypothetical_protein_CRM22_003264_partial_Opisthorchis_felineus
	FVI--EG-PT-----TTG-KTLFVK----LIAE---NYVYG--TVQ----RSGDHSQFF--LM-NL-----L-NK-TLALMEEPRI-T------------QLTVNDFKELL-GGNP-FD-IHV-KHQK----DERL-ETLPVLIT-TNNRLTYYVLD---------NDAKAI--L---ER-C-------FYYK----F
	>XP_009177702.1_hypothetical_protein_T265_15985_partial_Opisthorchis_viverrini
	FVI--EG-PT-----TTG-KTLFVK----LVAE---NYVYG--TVQ----RSGDHSQFF--LM-NL-----L-NK-TLALMEEPRI-T------------QLTVNDFKELL-GGNP-FD-IHV-KHQK----DERL-ERLPVLIT-TNNPLTYYVMD---------ADGKAI--L-----------------------
	>THD20207.1_Non-capsid_protein_NS-1_Fasciola_hepatica
	FVL--QG-PP-----TTG-KSLLLR----LITR---NYHYD--TIH----CMERNFQF----Q-NL-----A-DK-TIALVEEPRI-T------------PTQVDNFKKLLEGDGT-LD-VQV-KHSG----DVRL-PRIPIFIS-TNHDLGKYVDN---------IDRMAL--Y---ER-C-------IVYN----F
	>VDO96808.1_unnamed_protein_product_Schistosoma_mattheei
	LCI--EG-PT-----TTG-KTLILK----LITQ---NYTFG--TVR----MSGNHSKFF--LQ-NL-----N-NK-SVALMEQPRI-T------------PVNVNDFKQLL-GGSS-LD-IHI-KHQS----DVTL-QRIPVLIS-TNSNLGLYINS---------EDKKAI--Y---KR-C-------ITYH----F
	>CDS35653.2_non_capsid_protein_NS_1_Echinococcus_multilocularis
	LVL--YG-PT-----NTG-KSLICK----LMTS---FLEHG--SVM----RRQEASAFA--YE-NL-----L-NR-KVALMEEPKI-C------------AANQQDLKQIL-GGEP-FE-VHI-KYQN----PDLL-ERLPVVVT-TNEPLGVRLSD---------VDAAAT--E---GR-C-------KSYT----L
	>CDI96499.1_non_capsid_protein_NS_1_Echinococcus_multilocularis
	LVL--YG-PT-----STG-KSLICK----LTTT---FLEHG--SVM----RRQEASAFA--HE-NL-----L-NR-KVALMEEPKI-C------------AANQQDLKQIL-GGEP-FE-VHI-KYQN----PDLL-ERLPVIVT-TNEPLGVRLSD---------VDAAAT--E---GR-C-------KIYT----L
	>CDS35660.1_non_capsid_protein_NS_1_Echinococcus_multilocularis
	LVL--YG-PT-----NTG-KSLICK----LMTS---FLEHG--SVM----RRQEASAFA--YE-NL-----L-NR-KVALMEEPKI-C------------AANQQDLKQIL-GGEP-FE-VHT-KYQN----PDLL-ERLPVVVT-TNEPLGVRLSD---------VDAAAT--E---GR-C-------KIYT----L
	>CDI96769.1_non_capsid_protein_NS_1_Echinococcus_multilocularis
	LVL--YG-PT-----NTG-KSLICR----LTTS---FLEHG--SVM----RRQEASAFA--YE-NL-----L-NR-KVALMEEPKI-C------------AANQQDLKQIL-GGEP-FE-VHI-KYQN----PDLL-ERLPVIVT-TNEPLGVRLSD---------VDAAAI--E---GR-C-------KIYT----L
	>CDI96547.1_non_capsid_protein_NS_1_Echinococcus_multilocularis
	LVL--YG-PT-----NTG-KSLICK----LMTS---FLEHG--SVM----RRQEASAFA--YE-NL-----L-NR-KVALMEEPKI-C------------AANQQDLKQIL-GGEP-FE-VHI-KYQN----PDLL-ERLPVVVT-TNEPLGVRLSD---------VDAAAT--E---GR-C-------KIYT----L
	>CDS36723.1_non_capsid_protein_NS_1_Echinococcus_multilocularis
	LVL--YG-PT-----NTG-KSLICR----LTTT---FLEHG--SVM----RRQEASAFA--YE-NL-----L-NR-KVALMEEPRI-C------------AANQQDLKQIL-GGEP-FE-VHI-KYQN----PDLL-ERLPVIVT-TNEPLGVRLSD---------VDAAAI--E---GR-C-------KIYT----L
	>VUZ56641.1_unnamed_protein_product_partial_Hymenolepis_diminuta
	IVL--YG-PT-----NTG-KSLLCK----IMTE---FLLTG--TII----RRSENSNFA--YE-NL-----L-DR-SVAILEEPKI-N------------AANVNDMKQLL-GGES-FE-VAV-KYKP----MQFL-HRIPVIIT-TNEYLGCRIPD---------VDAAAL--E---SR------------------
	>CUU97699.1_hypothetical_transcript_Hymenolepis_microstoma
	LCF--QG-QT-----NTG-KTLLAN----LITS---HLLIG--TVC----RRGDQTAFH--FD-NL-----L-NR-TVALMEEPRI-T------------IGAKNDYKCLL-GGDR-FE-VDV-KYGA----RQFL-ARMPVIAT-TNEDLGVLLPP---------IDQAAL--Y---SR-V-------KQYA----L
	>CDS35651.1_non_capsid_protein_NS_1_Echinococcus_multilocularis
	LVL--YG-PT-----NTG-KSLICK----LMTS---FLEHG--SVM----RRQEASAFA--YE-NL-----L-NG-KVALMEEPKI-C------------AANQQDLKQIL-GGEP-FE-VPV-KYQN----PDLL-ERLPVVVT-TNEPLGVRLSD---------VDAAAT--E---GR-C-------KIYT----L
	>CUT98453.1_non_capsid_protein_NS_1_Echinococcus_multilocularis
	LVL--YG-PT-----NTG-KSLICR----LTTS---FLEHG--SVM----RRQEASAFA--YE-NL-----L-NR-KVALMEEPKI-C------------AANQQDLKQIL-GGEP-FE-VHI-KYQN----PDLL-ERLPVIVT-TNEPLGVRLSD---------VDAAAI--E---GR-C-------KIYT----L
	>VDB11175.1_non_capsid_protein_1_partial_Echinococcus_multilocularis
	LVL--YG-PT-----NTG-KSLICR----LTTT---FLEHG--SVM----RRQEASAFA--YE-NL-----L-NR-KVALMEEPRI-C------------AANQQDLKQIL-GGEP-FE-VHI-KYQS----PDLL-ERLPVIVT-TNEPLGVRLSD---------VDAAAI--E---GR-C-------KIYT----L
	>CDI96666.1_non_capsid_protein_NS_1_Echinococcus_multilocularis
	LVL--YG-PT-----NTG-KSLICR----LTTT---FLEHG--SVM----RRQEASAFA--YE-NL-----L-NR-KVALMEEPRI-C------------AANQQDLKQIL-GGEP-FE-VSV-KYQN----PDLL-ERLPVIVT-TNEPLDVRLSD---------VDAAAI--E---GR-C-------KIYT----L
	>CDS32658.2_non_capsid_protein_NS_1_Hymenolepis_microstoma
	IVL--YG-PT-----NTG-KSLLCK----IMTE---FLLTG--TIN----RRSENSNFA--FE-NL-----L-DR-SVAILEEPKI-N------------AANANDMKQLL-GGEA-FE-VSV-KYKP----MQYL-QRLPVIVT-TNEYLGCRLPD---------VDAAAL--E---SR-Y-------YQYT----F
	>CDS36692.1_non_capsid_protein_NS_1_Echinococcus_multilocularis
	LVL--YG-PT-----NTG-KSLICK----LMTS---FLEHG--SVM----RRQEASAFA--YE-DL-----L-NR-KVALMEEPKI-C------------AANQQDLKQIL-GGEP-FE-VHI-KYQN----PDLL-ERLPVVVT-TNEPLGVRLSD---------VDAAAT--E---GR-C-------KSYT----L
	>VDL64675.1_unnamed_protein_product_Hymenolepis_diminuta
	LVL--YG-PT-----NTG-KSLLCK----IMTE---FLLTG--TIS----RRTENSSFA--YE-NL-----L-DR-SVAILEEPKV-N------------AANINDMKQLL-GGEA-FE-VAV-KYKP----MQYL-QRLPVIIT-TNEYLGCRIPD---------VDAAAL--E---SR-Y-------YQYT----V
	>VUZ44505.1_unnamed_protein_product_Hymenolepis_diminuta
	LVL--YG-PT-----NTG-KSLLCK----IMTE---FLLTG--TIS----RRTENSSFA--YE-NL-----L-DR-SVAILEEPKV-N------------AANINDMKQLL-GGEA-FE-VAV-KYKP----MQYL-QRLPVIIT-TNEYLGCRIPD---------VDAAAL--E---SR-Y-------YQYT----V
	>CDI96767.1_non_capsid_protein_NS_1_Echinococcus_multilocularis
	LVL--YG-PT-----NTG-KSLICR----LTTS---FLEHG--SVM----RRQEASAFA--YE-NL-----L-NR-KVALMEEPKI-C------------AANQQDLKQIL-GGEP-FE-VHI-KYQN----PDLL-ERLPVIVT-TNEPLGVRLSD---------VDAAAI--E---GR-C-------KIYT----L
	>VUZ50890.1_unnamed_protein_product_Hymenolepis_diminuta
	LVL--RG-PT-----STG-KTLIAK----NIVK---PYNYG--TVS----RDGDATAFY--LQ-NL-----L-DH-DVALMEEPHI-S------------MTTVQNFKELF-AGSP-LI-VQV-KNHA----PREL-KRIPCIIT-TNQSLTDSLID---------AESEPI--K---KR-I-------IEYL----L
	>CDS36816.1_non_capsid_protein_NS_1_Echinococcus_multilocularis
	LVL--YG-PT-----NTG-KSLICR----LTTS---FLEHG--SVM----RRQEASAFA--YE-NL-----L-NR-KVALMEEPKI-C------------AANQQDLKQIL-GGEP-FE-VHI-KYQN----PDLL-ERLPVIVT-TNEPLGVRLSD---------VDAAAI--E---GR-C-------KIYT----L
	>VUZ50892.1_unnamed_protein_product_partial_Hymenolepis_diminuta
	LVL--RG-PT-----STG-KTLIAK----NIVK---PYNYE--TVS----RDGDATAFY--LQ-NL-----L-DH-DVALMEEPHI-S------------MTTVQNFKELF-AGSP-LI-VQV-KNHA----PREL-KRIPCIVT-TNQSLTDSLID---------AESEPI--R---RR-I-------IEYL----L
	>VUZ44508.1_unnamed_protein_product_Hymenolepis_diminuta
	LCF--LG-ET-----NTS-KTLLAN----LITS---HLTVG--TVN----RRDDQSQFP--FD-NL-----L-NR-TVGVMEEPKI-T------------NATKNDFKALL-GGDR-FE-IDV-KYGP----KEFL-ERIPIIAT-TNEDLGVLIHH---------IDRNPL--Y---SR-V-------KQYE----L
	>CDS36689.1_non_capsid_protein_NS_1_Echinococcus_multilocularis
	LVL--YG-PT-----NTG-KSLICK----LMTS---FLEHG--SVM----RRQEASAFA--YE-NL-----L-NR-KVALMEEPKI-C------------AANQQDLKQIL-GGEP-FE-VHT-KYQN----PDLL-ERLPVVVT-TNEPLGVRLSD---------VDAAAT--E---GR-C-------KIYT----L
	>XP_024346028.1_Non-capsid_protein_NS-1_Echinococcus_granulosus
	LVL--YG-PT-----NTG-KSLICK----LTTT---FLEHG--CVT----RRQEASAFA--YE-NL-----L-NR-EVALMEEPRI-C------------AANQQDLKQIL-GGEP-FE-VSV-KYQN----PDLL-ERLPVIVT-TNEPLGVRLSD---------VDAAAI--E---GR-C-------KIYT----L
	>VUZ56482.1_unnamed_protein_product_Hymenolepis_diminuta
	LAL--RG-PT-----STG-KTLIAK----NIVK---PYNYG--TVS----RGGDATTFY--LQ-NL-----L-DH-DVALMEEPHI-S------------MTTVQNFKELF-AGSP-FI-VQV-ENHA----PREL-HRIPCIVT-TNQSLTESLID---------AESEPI--K---RPII-------IEYL----L
	>CUU98512.1_hypothetical_transcript_Hymenolepis_microstoma
	LCF--KG-PT-----NTG-KTLLAG----LITS---HLTLG--TVC----RRGDQTAFH--FD-NL-----L-NR-TVAVMEEPRI-T------------MTTKNDYKCLL-GGDR-FE-IDV-KYGA----RRFL-QRIPVIAT-TNEDLGALLTS---------IDKAAL--Y---SR-V-------KQYS----L
	>CDI96461.2_non_capsid_protein_NS_1_Echinococcus_multilocularis(2)
	LVL--YG-PT-----NTG-KSLICK----LMTS---FLEHG--SVM----RRQEASAFA--YE-NL-----L-NR-KVALMEEPKI-C------------AANQQDLKQIL-GGEP-FE-VHI-KYQN----PDLL-ERLPVVVT-TNEPLGVRLSD---------VDAAAT--E---GR-C-------KIYT----L
	>CDI96546.1_non_capsid_protein_NS_1_Echinococcus_multilocularis
	LVL--YG-PT-----NTG-KSLICK----LMTS---FLEHG--SVM----RRQEASAFA--YE-NL-----L-NR-KVALMEEPKI-C------------AANQQDLKQIL-GGEP-FE-VHI-KYQN----PDLL-ERLPVVVT-TNEPLGVRLSD---------VDAAAT--E---GR-C-------KIYT----L
	>XP_027228256.1_uncharacterized_protein_LOC113820177_Penaeus_vannamei
	LVL--QG-PT-----GTG-KSLTLN----ALIG---QLNTG--IVT----RTGDANQFH--LQ-NL-----L-GK-SYGLFEEPRI-S------------QITIDDFKLLF-VGAC-FE-INV-EHQE----PEML-TRITIFVS-T---------------------------K---IS-T-------TGYH----H
	>VUZ38810.1_unnamed_protein_product_Hymenolepis_diminuta
	LCF--YG-ET-----NTG-KTMLIT----LITS---HLTVG--TIN----RRGDKSQFH--FD-NL-----L-NR-TVGVMEEPRI-T------------NVTKNDFKALL-DGDY-FE-IDV-KYGP----KEFP-ERIPNIAT-IKEDLGILLYH---------INRNGL--Y---LR-E-------KQYK----L
	>CDS34279.1_non_capsid_protein_NS_1_Hymenolepis_microstoma
	LCF--KG-QT-----NTG-KKLLAN----FITP---HLTLG--TVC----RRGDRTAFH--FD-NL-----L-NR-TVTLMEEPKI-T------------TTTKSAYKCLL-GGDR-FE-IDV-NYGA----RRFL-QRIPVVDT-TNEDVGALLTS---------IDRAAL--Y---SR-V-------KQYT----L
	>VUZ56231.1_unnamed_protein_product_Hymenolepis_diminuta
	LCF--IG-ET-----NTS-KTMLAN----LITS---HLTVG--TIN----RRGDQSQFH--FD-NL-----L-NR-TVGVMEVPRI-T------------NATKNDFKALL-GGDR-FE-ID----GP----NEFL-ERIPIIAT-TNEDLGVFLHH---------IERNVL--Y---SR-V-------KQCE----L
	>VUZ41148.1_unnamed_protein_product_Hymenolepis_diminuta
	LSF--LG-ET-----NTG-KMMLTN----LNKS---HLTVG--TIN----RRGDQSQFH--FD-NL-----L-NR-TFGIMEEPRI-T------------NATKN---ALL-GGDR-FE-IGL-KYGS----KEFL-ERIPIIAA-MNEDLDVPLHH---------IDRNAL--L---AL------------------
	>PNF30105.1_hypothetical_protein_B7P43_CG03137_Cryptotermes_secundus
	LVI--HG-QT-----NTG-KSLLLN----LVLS---DTKPT--TIA----RERDKSNFH--LD-QL-----P-NS-TAVLFEEPII-D------------QTTIGTWKLLL-EGSP-IP-TDM-KHSD----KEII-NRLPVFIS-TNQPIWNWVSA---------EDVSPL--K---QR-L-------FQFD----L
	>CDS32661.1_non_capsid_protein_NS_1_Hymenolepis_microstoma
	--------DA-----AAG-KSLLCK----VMTE---FLLTG--TIS----RQSENTNFA--FE-NL-----L-DR-SVAILEEPKI-N------------ASNANDMKQLL-GGES-FE-VAV-KYKP----MQFL-PRLPVIIT-TNEYLGCRLPD---------VDAAAL--E---SR-Y-------YQFT----F
	>GBM79722.1_Non-capsid_protein_NS-1_Araneus_ventricosus
	FVV--VS-PP-----SSG-KNYLFD----AVRDY--YLNSG--QMN----NPNKYNQFA--YQ-DC-----H-NR-RIIIWNEPNF-E------------QREIENLKMLM-AGDN-LS-ANV-KCKP----QANV-KRTPVIVL-SNSE-------------PSFCRNGAF--N---DR-I-------FRYY----W
	>XP_029844342.1_uncharacterized_protein_LOC115327465_Ixodes_scapularis
	MEV--VS-PP-----SAG-KNFFFD----AVVSF--YINRG--TIH----NFNRYSNFP--LQ-DA-----V-GK-RVLIWNEPNC-E------------SAAYETIKKIF-GGDV-DN-VAV-KYSP----DMIV-TRTPVIVL-SNNE--------------TFPRDEAF--N---HR-M-------FRYK----W
	>EEC02867.1_conserved_hypothetical_protein_Ixodes_scapularis
	MEV--VS-PP-----SAG-KNFFFD----AVVSF--YINRG--NIH----NFNRYSNFP--LQ-DA-----V-GK-RVLIWNEPNC-E------------SAAYETIKKIF-GGDV-DN-VAV-KYSP----DMIV-TRTPVIVL-SNNE--------------TFPRDEAF--N---HR-M-------FRYK----W
	>XP_029844754.1_uncharacterized_protein_LOC115327830_Ixodes_scapularis
	MEI--VS-PP-----SAG-KNFFFD----AVVSF--YINRG--TIH----NFNKYSSFP--LQ-DA-----V-GK-RILIWNEPNC-E------------SSAFETIKKIF-GGDV-DS-VAV-KYSS----DMTV-TRTPVIVL-SNHE--------------TFPRIPAF--N---HR-M-------FRYR----W
	>XP_029825302.1_uncharacterized_protein_LOC115310939_Ixodes_scapularis
	MEI--VS-PP-----SAG-KNFFFD----AVVSF--YINRG--TIH----NFNKYSSFP--LQ-DA-----V-GK-RILIWNEPNC-E------------SSAFETIKKIF-GGDV-DS-VAV-KYSS----DMTV-TRTPVIVL-SNHE--------------TFPRIPAF--N---HR-M-------FRYR----W
	>XP_029823087.1_uncharacterized_protein_LOC115309059_partial_Ixodes_scapularis
	MKV--VS-PP-----SAG-KNFFFD----AVVSF--YINRG--TIH----NFNRCSNFP--LQ-DA-----V-GK-RVLIWNEPNC-E------------SAAYETIKKIF-GGDV-DN-VAV-KYSP----DMIV-TRTPVIVL-SNNE--------------TFPRDEAF--N---HR-M-------FRYK----W
	>XP_029822432.1_uncharacterized_protein_LOC115308589_Ixodes_scapularis
	MEV--VS-PP-----SAG-KNFFFD----AVVSF--YINRG--TIH----NFNRYSKVP--LP-DA-----V-GK-RVLIWNEPNC-E------------SAAYETIKKIF-GGDV-DN-VAV-KYSP----DMIV-TRTPVIVL-SNNE--------------TFPRDEAF--N---HR-M-------FRYK----W
	>VVC27469.1_Helicase_superfamily_3_DNA_virusP-loop_containing_nucleoside_triphosphate_hydrolaseParvovirus_Cinara_cedri
	ICI--YS-PP-----SAG-KNFFFD----AVASY--FLNYG--MFG----TANKNNNFT--WA-DG-----A-GK-RLVIWNEPNY-E------------QHHIEKMKELL-GGDT-TR-VHV-KYKG----DQPL-QGPPIILL-TNNY-------------LSICNDSLF--T---DR-L-------RTYR----W
	>AAM93906.1_non-structural_protein_1_Penaeus_monodon_penstyldensovirus_2
	LVL--QG-PT-----GTG-KSLTIG----ALLG---KLNTG--LVT----RTGDSNTFH--LQ-NL-----I-GK-SYALFEEPRI-S------------QITVDDFKLLF-EGSD-LE-VNI-KHQE----SEIM-GRIPIFIS-TNKDIDYWVPP---------ADGKAL--Q---TR-T-------KTFH----L
	>AIY51521.1_nonstructural_protein_1_Decapod_penstyldensovirus_1
	LVL--QG-PT-----GTG-KSLTIG----ALLG---KLNTG--LVT----RTGDSNTFH--LQ-NL-----I-GK-SYALFEEPRI-S------------QITVDDFKLLF-EGSD-LE-VNI-KHQE----SEIM-GRIPIFIS-TNKDIDYWVPP---------ADGKAL--Q---TR-T-------KTFH----L
	>ABR23509.1_non-structural_protein_1_Decapod_penstyldensovirus_1
	LVL--QG-PT-----GTG-KSLTIG----ALLG---KLNTG--LVT----RTGDSNTFH--LQ-NL-----I-GK-SYALFEEPRI-S------------QITVDDFKLLF-EGSD-LE-VNI-KHQE----SEIM-GRIPIFIS-TNKDIDYWVPP---------ADGKAL--Q---TR-T-------KTFH----L
	>AIY51524.1_nonstructural_protein_1_Decapod_penstyldensovirus_1
	LVL--QG-PT-----GTG-KSLTIG----ALLG---KLNTG--LVT----RTGDSNTFH--LQ-NL-----I-GK-SYALFEEPRI-S------------QITVDDFKLLF-EGSD-LE-VNI-KHQE----SEIM-GRIPIFIS-TNKDIDYWVPP---------ADGKAL--Q---TR-T-------KTFH----L
	>AIY51515.1_nonstructural_protein_1_Decapod_penstyldensovirus_1
	LVL--QG-PT-----GTG-KSLTIG----ALLG---KLNTG--LVT----RTGDSNTFH--LQ-NL-----I-GK-SYALFEEPRI-S------------QITVDDFKLLF-EGSD-LE-VNI-KHQE----SEIM-GRIPIFIS-TNKDIDYWVPP---------ADGKAL--Q---TR-T-------KTFH----L
	>AIJ19291.1_non-structural_protein_1_Decapod_penstyldensovirus_1
	LVL--QG-PT-----GTG-KSLTIG----ALLG---KLNTG--LVT----RTGDSNTFH--LQ-NL-----I-GK-SYALFEEPRI-S------------QITVDDFKLLF-EGSD-LE-VNI-KHQE----SEIM-GRIPIFIS-TNKDIDYWVPP---------ADGKAL--Q---TR-T-------KTFH----L
	>AIY51518.1_nonstructural_protein_1_Decapod_penstyldensovirus_1
	LVL--QG-PT-----GTG-KSLTIG----ALLG---KLNTG--LVT----RTGDSNTFH--LQ-NL-----I-GK-SYALFEEPRI-S------------QITVDDFKLLF-EGSD-LE-VNI-KHQE----SEIM-GRIPIFIS-TNKDIDYWVPP---------ADGKAL--Q---TR-T-------KTFH----L
	>AEV46269.1_non-structural_protein_1_Decapod_penstyldensovirus_1
	LVL--QG-PT-----GTG-KSLTIG----ALLG---KLNTG--LVT----RTGDSNTFH--LQ-NL-----I-GK-SYALFEEPRI-S------------QITVDDFKLLF-EGSD-LE-VNI-KHQE----SEIM-GRIPIFIS-TNKDIDYWVPP---------ADGKAL--Q---TR-T-------KTFH----L
	>ANN89695.1_non-structural_protein_1_Decapod_penstyldensovirus_1
	LVL--QG-PT-----GTG-KSLTIG----ALLG---KLNTG--LVT----RTGDSNTFH--LQ-NL-----I-GK-SYALFEEPRI-S------------QITVDDFKLLF-EGSD-LE-VNI-KHQE----SEIM-GRIPIFIS-TNKDIDYWVPP---------ADGKAL--Q---TR-T-------KTFH----L
	>YP_003572961.1_non-structural_protein_Decapod_penstyldensovirus_1
	LVL--QG-PT-----GTG-KSLTIG----ALLG---KLNTG--LVT----RTGDSNTFH--LQ-NL-----I-GK-SYALFEEPRI-S------------QITVDDFKLLF-EGSD-LE-VNI-KHQE----SEIM-GRIPIFIS-TNKDIDYWVPP---------ADGKAL--Q---TR-T-------KTFH----L
	>AIJ28503.1_nonstructural_protein_1_Decapod_penstyldensovirus_1
	LVL--QG-PT-----GTG-KSLTIG----ALLG---KLNTG--LVT----RTGDSNTFH--LQ-NL-----I-GK-SYALFEEPRI-S------------QITVDDFKLLF-EGSD-LE-VNI-KHQE----SEIM-GRIPIFIS-TNKDIDYWVPP---------ADGKAL--Q---TR-T-------KTFH----L
	>AIY51527.1_nonstructural_protein_1_Decapod_penstyldensovirus_1
	LVL--QG-PT-----GTG-KSLTIG----ALLG---KLNTG--LVT----RTGDSNTFH--LQ-NL-----I-GK-SYALFEEPRI-S------------QITVDDFKLLF-EGSD-LE-VNI-KHQE----SEIM-GRIPIFIS-TNKDIDYWVPP---------ADGKAL--Q---TR-T-------KTFH----L
	>AAR11281.1_nonstructural_protein_1_Decapod_penstyldensovirus_1
	LVL--QG-PT-----GTG-KSLTIG----ALLG---KLNTG--LVT----RTGDSNTFH--LQ-NL-----I-GK-SYALFEEPRI-S------------QITVDDFKLLF-EGSD-LE-VNI-KHQE----SEIM-GRIPIFIS-TNKDIDYWVPP---------ADGKAL--Q---TR-T-------KTFH----L
	>AAR15379.1_nonstructural_protein_1_Decapod_penstyldensovirus_1
	LVL--QG-PT-----GTG-KSLTIG----ALLG---KLNTG--LVT----RTGDSNTFH--LQ-NL-----I-GK-SYALFEEPRI-S------------QITVDDFKLLF-EGSD-LE-VNI-KHQE----SEIM-GRIPIFIS-TNKDIDYWVPP---------ADGKAL--Q---TR-T-------KTFH----L
	>ALE60551.1_nonstructural_protein_1_Decapod_penstyldensovirus_1
	LVL--QG-PT-----GTG-KSLTIG----ALLG---KLNTG--LVT----RTGDSNTFH--LQ-NL-----I-GK-SYALFEEPRI-S------------QITVDDFKLLF-EGSD-LE-VNI-KHQE----SEIM-GRIPIFIS-TNKDIDYWVPP---------ADGKAL--Q---TR-T-------KTFH----L
	>ALE60546.1_nonstructural_protein_1_Decapod_penstyldensovirus_1
	LVL--QG-PT-----GTG-KSLTIG----ALLG---KLNTG--LVT----RTGDSNTFH--LQ-NL-----I-GK-SYALFEEPRI-S------------QITVDDFKLLF-EGSD-LE-VNI-KHQE----SEIM-GRIPIFIS-TNKDIDYWVPP---------ADGKAL--Q---TR-T-------KTFH----L
	>AIU96356.1_NS_1_Decapod_penstyldensovirus_1
	LVL--QG-PT-----GTG-KSLTIG----ALLG---KLNTG--LVT----RTGDSNTFH--LQ-NL-----I-GK-SYALFEEPRI-S------------QVTVDDFKLLF-EGSD-LE-VNI-KHQE----SEIM-GRIPIFIS-TNKDIDYWVPP---------ADGKAL--Q---TR-T-------KTFH----L
	>AGK30043.1_non-structural_protein_1_Decapod_penstyldensovirus_1
	LVL--QG-PT-----GTG-KSLTIG----ALLG---KLNTG--LVT----RTGDSNTFH--LQ-NL-----I-GK-SYALFEEPRI-S------------QITVDDFKLLF-EGSD-LE-VNI-KHQE----SEIM-GRIPIFIS-TNKDIDYWVPP---------ADGKAL--Q---TR-T-------KTFH----L
	>AKS11057.1_non-structural_protein_1_Decapod_penstyldensovirus_1
	LVL--QG-PT-----GTG-KSLTIG----ALLG---KLNTG--LVT----RTGDSNTFH--LQ-NL-----I-GK-SYALFEEPRI-S------------QITVDDFKLLF-EGSD-LE-VNI-KHQE----SEIM-GRIPIFIS-TNKDIDYWVPP---------ADGKAL--Q---TR-T-------KTFH----L
	>ALE60540.1_nonstructural_protein_1_Decapod_penstyldensovirus_1
	LVL--QG-PT-----GTG-KSLTIG----ALLG---KLNTG--LVT----RTGDSNTFH--LQ-NL-----I-GK-SYALFEEPRI-S------------QITVDDFKLLF-EGSD-LE-VNI-KHQE----SEIM-GRIPIFIS-TNKDIDYWVPP---------ADGKAL--Q---TR-T-------KTFH----L
	>AAM28234.1_nonstructural_protein_1_Decapod_penstyldensovirus_1
	LVL--QG-PT-----GTG-KSLTIG----ALLG---KLNTG--LVT----RTGDSNTFH--LQ-NL-----I-GK-SYALFEEPRI-S------------QITVDDFKLLF-EGSD-LE-VNI-KHQE----SEIM-GRIPIFIS-TNKDIDYWVPP---------ADGKAL--Q---TR-T-------KTFH----L
	>AAR11285.1_nonstructural_protein_1_Decapod_penstyldensovirus_1
	LVL--QG-PT-----GTG-KSLTIG----ALLG---KLNTG--LVT----RTGDSNTFH--LQ-NL-----I-GK-SYALFEEPRI-S------------QITVDDFKLLF-EGSD-LE-VNI-KHQE----SEIM-GRIPIFIS-TNKDIDYWVPP---------ADGKAL--Q---TR-T-------KTFH----L
	>ALE60548.1_nonstructural_protein_1_Decapod_penstyldensovirus_1
	LVL--QG-PT-----GTG-KSLTIG----ALLG---KLNTG--LVT----RTGDPNTFH--LQ-NL-----I-GK-SYALFEEPRI-S------------QITVDDFKLLF-EGSD-LE-VNI-KHQE----SEIM-GRIPIFIS-TNKDIDYWVPP---------ADGKAL--Q---TR-T-------KTFH----L
	>AAR15382.1_nonstructural_protein_1_Decapod_penstyldensovirus_1
	LVL--QG-PT-----GTG-KSLTIG----ALLG---KLNTG--LVT----RTGDSNTFH--LQ-NL-----I-GK-SYALFEEPRI-S------------QITVDDFKLLF-EGSD-LE-VNI-KHQE----SEIM-GRIPIFIS-TNKDIDYWVPP---------ADGKAL--Q---TR-T-------KTFH----L
	>QLG20174.1_nonstructural_protein_1_Decapod_penstyldensovirus_1
	LVL--QG-PT-----GTG-KSLTIG----ALLG---KLNTG--LVT----RTGDSNTFH--LQ-NL-----I-GK-SYALFEEPRI-S------------QITVDDFKLLF-EGSD-LE-VNI-KHQE----SEIM-GRIPIFIS-TNKDIDYWVPP---------ADGKAL--Q---TR-T-------KTFH----L
	>QLG20177.1_nonstructural_protein_1_Decapod_penstyldensovirus_1
	LVL--QG-PT-----GTG-KSLTIG----ALLG---KLNTG--LVT----RTGDSNTFH--LQ-NL-----I-GK-SYALFEEPRI-S------------QITVDDFKLLF-EGSD-LE-VNI-KHQE----SEIM-GRIPIFIS-TNKDIDYWVPP---------ADGKAL--Q---TR-T-------KTFH----L
	>AGW23423.1_NS1_Decapod_penstyldensovirus_1
	LVL--QG-PT-----GTG-KSLTIG----ALLG---KLNTG--LVT----RTGDSNTFH--LQ-NL-----I-GK-SYALFEEPRI-S------------QITVDDFKLLF-EGSD-LE-VNI-KHQE----SEIM-GRIPIFIS-TNKDIDYWVPP---------AGGKAL--Q---TR-T-------KTFH----L
	>AKE98354.1_non-structural_protein_1_Decapod_penstyldensovirus_1
	LVL--QG-PT-----GTG-KSLTIG----ALLG---KLNTG--LVT----RTGDSNTFH--LQ-NL-----I-GK-SYALFEEPRI-S------------QITVDDSKLLF-EGSD-LE-VNI-KHQE----SEIM-GRIPIFIS-TNKDIDYWVPP---------ADGKAL--Q---TR-T-------KTFH----L
	>AFR11649.1_non-structural_protein_1_Decapod_penstyldensovirus_1
	LVL--QG-PT-----GTG-KSLTIG----ALLG---KLNTG--LVT----RTGDSNTLH--LQ-NL-----I-GK-SYALFEEPRI-S------------QITVDDFKLLF-EGSD-LE-VNI-KHQE----SEIM-GRIPIFIS-TNKDIDYWVPP---------ADGKAL--Q---TR-T-------KTFH----L
	>ALE60543.1_nonstructural_protein_1_Decapod_penstyldensovirus_1
	LVL--QG-PT-----GTG-KSLTIG----ALLG---KLNTG--LVT----RTGDSNTFH--LQ-NL-----I-GK-SYALFEEPRI-S------------QITVDDFKLLF-EGSD-LE-VNI-KHQE----SEIM-GRIPIFIS-TNKDIDYWVPP---------ADGKAL--Q---TR-T-------KTFH----L
	>AOS51057.1_nonstructural_protein_1_partial_Decapod_penstyldensovirus_1
	LVL--QG-PT-----GTG-KSLTIG----ALLG---KLNTG--LVT----RTGDSNTFH--LQ-NL-----I-GK-SYALFEEPRI-S------------QITVDDFKLLF-EGSD-LE-VNI-KHQE----SEIM-GRIPIFIS-TNKDIDYWVPP---------ADGKAL--Q---TR-T-------KTFH----L
	>AFX58966.1_non-structural_protein_1_Decapod_penstyldensovirus_1
	LVL--QG-PT-----GTG-KSLTIG----ALLG---KLNTG--LVT----RTGDSNTFH--LQ-NL-----I-GK-SYALFEEPRI-S------------QITVDDFKLLF-EGSD-LE-VNI-THQE----SEIM-GRIPIFIS-INKDIDYWVPP---------ADGKAL--Q---TR-T-------KTFH----L
	>ADB12609.1_non-structural_protein_1_Penaeus_stylirostris_penstyldensovirus_2
	LVL--QG-PT-----GTG-KSLTIG----ALLG---KLNTG--LVT----RTGDSNTFH--LQ-NL-----I-GK-SYALFEEPRI-S------------QITVDDFKLLF-EGSD-LE-VNI-KHQE----SEIM-GRIPIFIS-TNKDIDYWVPP---------ADGKAL--Q---TR-T-------KTFH----L
	>AFA36168.1_NS1_Decapod_penstyldensovirus_1
	LVL--QG-PT-----GTG-KSLTIG----ALLG---KLNTG--LVT----RTGDSNTFH--LQ-NL-----I-GK-SYALFEEPRI-S------------QITVDDFKLLF-EGSD-LE-VNI-KHQE----SEIM-GRIPIFIS-TNKDIDYWVPP---------ADGKAL--Q---TR-T-------KTFH----L
	>AJD76764.1_NS1-like_protein_2_Penaeus_stylirostris_densovirus
	LVL--QG-PT-----GTG-KSLTIG----ALLG---KLNTG--LVT----RTGDSNTFH--LQ-NL-----I-GK-SYALFEEPRI-S------------QITVDDFKLLF-EGSD-LE-VNI-KHQE----SEIM-GRIPIFIS-TNKDIDYWVPP---------ADGKAL--Q---TR-T-------ITFH----L
	>QKE54967.1_nonstructural_protein_Parvoviridae_sp.
	LVL--EG-HT-----NAG-KSLIID----NTVG---PLKPE--EIP----RERDNNGFH--LD-QL-----P-FA-ACALFEEPMI-T------------PINVGTWKLLL-EGKQ-IK-TDI-KHRD----KEGI-NRLPIFIT-TATPLTMNVDT---------KETEQI--N---QR-I-------KVFN----F
	>YP_002887625.1_nonstructural_protein_NS-1_Culex_pipiens_densovirus
	FAV--IS-PP-----SSG-KNFFFD----MIMAI--CLNYG--QLG----QANRHNLFA--FQ-EA-----P-NK-RLLLWNEPNY-E------------SAMTDTIKMMM-GGDP-YT-VRV-KYQG----DTHV-TRTPVLIL-TNNY-------------VSFLQESAF--K---DR-I-------KVYK----W
	>AWV66980.1_Non-structural_ORF2_Ambidensovirus_sp.
	MCV--VS-PP-----SAG-KNFFFD----AIASF--YLNYG--MFG----TVNKTNNFS--WA-DG-----A-GK-RLVLWNEPNY-E------------QYHIEKIKEIL-GGDS-TR-IHV-KYKG----DQPL-QGPPVFIL-TNND-------------LNICHDPAF--A---DR-L-------VTYQ----W
	>ABU94996.1_non-structural_protein_1_Culex_pipiens_pallens_densovirus
	MVL--EG-IT-----NAG-KSLILD----NLLA---MVKPE--EIP----RERDNSGFH--LD-QV-----P-GA-GLILFEEPMI-T------------PVNVGTWKLLL-EGKT-IK-TDV-KNKD----KEPI-ERTPTWIT-TATPITNNIDM---------NETSQI--L---QR-I-------KLYI----F
	>QBJ04590.1_NS1_Tasmanian_devil-associated_chapparvovirus_4
	IIL--QG-PS-----NTG-KSQFVQ----GLKQ---CCPYG--EIV----NG--QSGFN--YE-AL-----L-GN-PLALWEEPLI-S------------PEGAEKFKQIA-EGMP-TM-IPV-KYKK----PQHL-PRTPVIIT-TNHNIWRFCTH----------EEEMF--R---NR-C-------SIFY----F
	>AXL93742.1_non_structural_protein_1_partial_Mosquito_densovirus
	MVL--EG-IT-----NAG-KSLILD----NLLA---MVKPE--EIP----RERDNSGFH--LD-QV-----P-GA-GSILFEEPMI-T------------PVNVGTWKLLL-EGKT-IK-TDV-KNKD----KEPI-ERTPTWIT-TATPITNNIDM---------NETSQI--L---QR-I-------KLYI----F
	>QHN64367.1_NS1_protein_Ambidensovirus_sp.
	MVI--HS-PP-----SSG-KNFFFD----MVFAI--CLSYG--QLG----QANKHNVFA--FQ-EA-----P-NK-RILLWNEPNY-E------------SCLTDTIKMML-GGDP-YT-VRV-KNKL----DAHV-KRTPVIVL-TNNV-------------VNFMHEPAF--Y---DR-I-------IKYN----W
	>ABU94987.1_non-structural_protein_1_Culex_pipiens_pallens_densovirus
	MVL--EG-IT-----NAG-KSLILD----NLLA---MVKPE--EIP----RERDNSGFH--LD-QV-----P-GA-GSILFEEPMI-T------------PVNVGTWKLLL-EGKT-IK-TDV-KNKD----KEPI-ERTPTWIT-TATPITNNIDM---------NETSQI--L---QR-I-------KLYI----F
	>ABU94969.1_non-structural_protein_1_Culex_pipiens_pallens_densovirus
	MVL--EG-IT-----NAG-KSLILD----NLLA---MVKPE--EIP----RERDNSGFH--LD-QV-----P-GA-GSILFEEPMI-T------------PVNVGTWKLLL-EGKT-IK-TDV-KNKD----KEPI-ERTPTWIT-TATPITNNIDM---------NETSQI--L---QR-I-------KLYI----F
	>ABU94978.1_non-structural_protein_1_Culex_pipiens_pallens_densovirus
	MVL--EG-IT-----NAG-KSLILD----NLLA---MVKPE--EIP----RERDNSGFH--LD-QV-----P-GA-GSILFEEPMI-T------------PVNVGTWKLLL-EGKT-IK-TDV-KNKD----KEPI-ERTPTWIT-TATPITNNIDM---------NETSQI--L---QR-I-------KLYI----F
	>ABU94966.1_non-structural_protein_1_Culex_pipiens_pallens_densovirus
	MVL--EG-IT-----NAG-KSLILD----NLLA---MVKPE--EIP----RERDNSGFH--LD-QV-----P-GA-GSILFEEPMI-T------------PVNVGTWKLLL-EGKT-IK-TDV-KNKD----KEPI-ERTPTWIT-TATPITNNIDM---------NETSQI--L---QR-I-------KLYI----F
	>AZU96659.1_NS1_Aedes_albopictus_densovirus_7
	MVL--EG-IT-----NAG-KSLILD----NLLA---MVKPE--EIP----RERDNSGFH--LD-QV-----P-GA-GSILFEEPMI-T------------PVNVGTWKLLL-EGKT-IK-TDV-KNKD----KEPI-ERTPTWIT-TATPITNNIDM---------NETSQI--L---QR-I-------KLYI----F
	>ACS70953.1_non-structural_protein_1_Culex_densovirus_0507JS11
	MVL--EG-IT-----NAG-KSLILD----NLLA---MVKPE--EIP----RERDNSGFH--LD-QV-----P-GA-GSILFEEPMI-T------------PVNVGTWKLLL-EGKA-IK-TDV-KNKD----KEPI-ERTPTWIT-TATPITNNIDM---------NETSQI--L---QR-I-------KLYI----F
	>AAM28943.1_non-structural_protein_1_Aedes_albopictus_C6/36_cell_densovirus
	MVL--EG-IT-----NAG-KSLILD----NLLA---MVKPE--EIP----RERDNSGFH--LD-QV-----P-GA-GSILFEEPMI-T------------PVNVGTWKLLL-EGKT-IK-TDV-KNKD----KEPI-ERTPTWIT-TATPITNNIDM---------NETSQI--L---QR-I-------KLYI----F
	>AXQ04865.1_nonstructural_protein_1_Culex_densovirus
	MVL--EG-IT-----NAG-KSLILD----NLLA---MVKPE--EIP----RERDNSGFH--LD-QV-----P-GA-GSILFEEPMI-T------------PVNVGTWKLLL-EGKT-IK-TDV-KNKD----KEPI-ERTPTWIT-TATPITNNIDM---------NETSQI--L---QR-I-------KLYI----F
	>AXQ04859.1_nonstructural_protein_1_Culex_densovirusP05842.1
	MVL--EG-IT-----NAG-KSLILD----NLLA---MVKPE--EIP----RERDNSGFH--LD-QV-----P-GA-GSILFEEPMI-T------------PVNVGTWKLLL-EGKT-IK-TDV-KNKD----KEPI-ERTPTWIT-TATPITNNIDM---------NETSQI--L---QR-I-------KLYI----F
	>QMI57786.1_nonstructural_protein_1_partial_Pacific_black_duck_chaphamaparvovirus
	ICI--EG-PS-----NTG-KTSFFS----GFRQ---ICPTG--EIV----NG---QSFN--FE-GL-----I-DC-YAGVWDEPLC-A------------DEQAEKFKQIA-GGEP-CS-IPV-KHKK----PYAL-GQIPIIIT-TNRPFWFWCPT----------QEMMF--R---NR-F-------EIYK----F
	>ABU94990.1_non-structural_protein_1_Culex_pipiens_pallens_densovirus
	MVL--EG-IT-----NAG-KSLILD----NLLA---MVKPE--GIS----RERDNSGFH--LD-QV-----P-GA-GSILFEGPMI-T------------PVNVGTWKLLL-EGKT-IK-TDV-KNKD----KEPI-ERTPTWIT-TATSITNNIDM---------NETSQI--L---QR-I-------KLYI----F
	>QKE54979.1_nonstructural_protein_Parvoviridae_sp.
	FII--QG-PT-----NTG-KSQFIS----GFKG---IVPWG--EIV----NA---PVFA--WE-GL-----L-EA-QIGIWEEPCM-G------------PEQAEKFKQVA-EGMT-TN-IPV-KHKK----PVML-QRIPILIT-TNHNIWRYCQQ----------EEPMI--K---NR-S-------WIFY----F
	>YP_002265406.1_non-structural_protein_1_Anopheles_gambiae_densovirus
	MVL--EG-IT-----NAG-KSLILD----NLLA---MVKPE--EIP----RERDNSGFH--LD-QV-----P-GA-GSILFEEPMI-T------------PVNVGTWKLLL-EGKT-IK-TDV-KNKD----KEPI-ERTPTWIT-TATPITNNIDM---------NETSQI--L---QR-I-------KLYI----F
	>YP_007003823.1_nonstructural_protein_NS1_Pseudoplusia_includens_densovirus
	FLI--LS-PP-----SAG-KNFFFD----MIFGL--LLSYG--QLG----QANRHNLFA--FQ-EA-----P-NK-RVLLWNEPNY-E------------SSLTDTIKMMF-GGDP-YT-VRV-KNRM----DAHV-KRTPVIIL-TNNT-------------VPFMYETAF--S---DR-I-------IQYK----W
	>NP_694824.1_hypothetical_protein_Junonia_coenia_densovirus
	FLI--IS-PP-----SAG-KNFFFD----MIFGL--LLSYG--QLG----QANRHNLFA--FQ-EA-----P-NK-RVLLWNEPNY-E------------SSLTDTIKMMF-GGDP-YT-VRV-KNRM----DAHV-KRTPVIIL-TNNT-------------VPFMYETAF--S---DR-I-------IQYK----W
	>AVM80379.1_non-structural_protein_1_Ambidensovirus_sp.
	IVL--EG-IT-----NAG-KSLILD----NLLA---EVRPE--EIP----RERDNSGFH--LD-QI-----P-GA-GSVLFEEPMI-T------------PVNVGTWKLLL-EGKR-IK-TDI-KNKD----KEPI-DRTPTWIT-TATPITNNVDI---------NETAQI--L---QR-I-------KLYK----F
	>NP_958099.1_NS1_Mythimna_loreyi_densovirus
	FLV--MS-PP-----SAG-KNFFFD----MIFGL--LLSYG--QLG----QANRHNLFA--FQ-EA-----P-NK-RVLLWNEPNY-E------------SSLTDTIKMMF-GGDP-YT-VRV-KNRM----DAHV-KRTPVIIL-TNNT-------------VPFMYETAF--A---DR-I-------IQYK----W
	>NP_899650.1_nonstructural_protein_NS1_Galleria_mellonella_densovirus
	FLV--MS-PP-----SAG-KNFFFD----MIFGL--LLSYG--QLG----QANRHNLFA--FQ-EA-----P-NK-RVLLWNEPNY-E------------SSLTDTIKMMF-GGDP-YT-VRV-KNRM----DAHV-KRTPVIIL-TNNT-------------VPFMYETAF--A---DR-I-------IQYK----W
	>APA19411.1_NS1_Aedes_albopictus_densovirus_5
	MVL--EG-IT-----NAG-KSLILD----NLLA---MVKPE--EIP----RERDNSGFH--LD-QV-----P-GA-GSILFEEPMI-T------------PVNVGTWKLLL-EGKT-IK-TDV-KNKD----KEPI-ERTPTWIT-TATPITNNIDM---------NETSQI--L---QR-I-------KLYI----F
	>ALV85426.1_non-structural_protein_1_Diaphorina_citri_densovirus
	FFV--LS-PS-----NAG-KNFFFD----CIVHF--YLNFG--LIG----NFNKYQNFP--LQ-EC-----V-HK-RILLWNEPQA-E------------PSAFETLKTLL-GGDQ-TV-VRV-KYQG----DATV-GRTPVIIL-SNHN--------------IFPNDAAF--V---NR-M-------FVYE----W
	>QJI53749.1_nonstructural_protein_1_Chapparvovirus_sp.
	ICL--LG-PS-----NTG-KSAFIS----GLKQ---CVVWG--EIV----NG---QTFM--FE-GL-----C-DT-VLGFWEEPLC-S------------PEAAEKTKQVL-EGMP-CS-IPV-KYKK----PFML-PRTPVFIT-TNHDLWRYCTA----------EEQAF--R---NR-M-------WIFE----F
	>QFX66148.1_nonstructural_protein_NS1_partial_Macaca_fascicularis_protoparvovirus
	IVL--QG-PS-----NTG-KSAFIR----GLRG---MFDTG--EIC----NG---QIFC--FE-GL-----V-GK-KLGVWEEPLI-S------------PESAEKCKQVF-EGAN-TT-VPC-KYKK----PQPL-ERTPIIIT-TNHNLWRYCTA----------EENPF--K---NR-C-------WILP----W
	>QKE54947.1_nonstructural_protein_Parvoviridae_sp.
	IVI--QG-PS-----NTG-KSAFIS----GLKQ---CIMWG--EIT----NG--NSGFN--FE-GL-----L-EQ-NLGIWEEPLL-S------------PELAEKAKQVF-EGMV-CS-IAV-KYKK----PHML-PRTPIMIT-TNHDVWRYCQS----------EEPMF--K---NR-M-------WIIY----F
	>QKE54955.1_nonstructural_protein_Parvoviridae_sp.
	ICI--QG-PS-----NTG-KSAFIS----GLKQ---CLNWG--EIV----NA---PTFA--FE-GL-----V-DS-NIGIWEEPLI-S------------AELAEKTKQVF-EGMT-TS-IPI-KHKR----PQML-PRTPILIT-TNHNLWRFCNH----------EEEMF--K---NR-C-------WIFH----F
	>AFK91980.1_nonstructural_protein_NS1_Helicoverpa_armigera_densovirus
	FVV--YS-PP-----TAG-KNFFFD----MIFGF--CLSYG--QLG----QANKQNLFA--FQ-EA-----P-NK-RVLLWNEPNY-E------------SSLTDTVKMML-GGDP-YT-VRV-KNRG----DQHV-KRTPVIVL-TNNI-------------VPFMYEIAF--N---ER-I-------VQYK----W
	>QKE54893.1_nonstructural_protein_Parvoviridae_sp.
	ICI--QG-PS-----NTG-KSAFIS----GLKQ---CIMWG--EIT----NG--NSGFN--FE-GL-----L-EQ-NLGIWEEPLM-S------------PELAEKAKQVF-EGMV-CS-IAV-KYKK----PHML-PRTPIMIT-TNHDVWRYCQS----------EEPMF--R---NR-M-------WIIY----F
	>QKE54943.1_nonstructural_protein_Parvoviridae_sp.
	ICI--QG-PS-----NTG-KSAFIS----GLKQ---CIMWG--EIT----NG--NSGFN--FE-GL-----L-EQ-NLGIWEEPLM-S------------PELAEKAKQVF-EGMV-CS-IAV-KYKK----PHML-PRTPIMIT-TNHDVWRYCQS----------EEPMF--R---NR-M-------WIIY----F
	>QKE54941.1_nonstructural_protein_Parvoviridae_sp.
	ICI--QG-PS-----NTG-KSAFIS----GLKQ---CIMWG--EIT----NG--NSGFN--FE-GL-----L-EQ-NLGIWEEPLM-S------------PELAEKAKQVF-EGMV-CS-IAV-KYKK----PHML-PRTPIMIT-TNHDVWRYCQS----------EEPMF--R---NR-M-------WIIY----F
	>QMI57833.1_nonstructural_protein_1_Chestnut_teal_chaphamaparvovirus_2
	ICI--EG-PS-----NTG-KTSFFT----GFRQ---ICPTG--EIV----NG---QSFN--YE-GL-----I-DC-YAGVWDEPLC-A------------DEQAEKFKQIA-GGEP-CS-IPV-KHKK----PYAL-NQIPIIIT-TNRPFWFWCPT----------QEMMF--R---NR-F-------EIYK----F
	>AGL97807.1_NS1_partial_Eidolon_helvum_parvovirus_2
	FVL--WG-PS-----NTG-KSMFIH----GFKQ---CVNWG--EVV----NS---NTFA--FE-GL-----I-NN-QFGIWEEPLI-S------------PELAEKAKQIF-EGME-TS-IPV-KYRK----PVKL-PRTPILMT-TNHAPWRFCTK----------EEDMF--R---NR-M-------IIFE----W
	>QKE55009.1_nonstructural_protein_Parvoviridae_sp.
	FVL--WG-PT-----NTG-KSAFIQ----GLKA---IAPWG--EIT----NG--SSGFN--FE-GL-----L-EQ-TIGIWEEPLI-N------------PELAEKCKQIF-EGMT-CS-IPV-KYKK----PHML-PRIPILMT-TNHAPWRWCGQ----------EEPMF--R---NR-M-------FIFS----W
	>ANY57893.1_non-structural_protein_1_Rat_parvovirus_2
	LVL--WG-PS-----NTG-KSMFIK----GFKE---AVPWG--EIV----NS---NQFA--FE-SL-----C-ES-MFGVWEEPLI-S------------SEQAEKCKQIF-EGME-TS-VPV-KYKK----PFKL-PRIPIIMT-TNHAPWRYCSN----------EEPMF--R---NR-M-------WIFE----W
	>QOD39581.1_NS1_uncultured_densovirus
	LLV--KG-PP-----SSG-KNYFFD----CIKDY--YLNVG--HLC----RANRYNNFA--FQ-DA-----D-GR-RLILWNEPNY-S------------EEYVEVLKELL-GGDS-TN-VSV-KYRA----EAPI-YRTPVILL-TNRQ-------------LSIMNHIAF--K---DR-L-------SIYH----W
	>QOD39489.1_NS1_uncultured_densovirus
	LLV--KG-PP-----SSG-KNYFFD----CIKDY--YLNVG--HLC----RANRYNNFA--FQ-DA-----D-GR-RLILWNEPNY-S------------EEYVEVLKELL-GGDS-TN-VSV-KYRA----EAPI-YRTPVILL-TNRQ-------------LSIMNHIAF--K---DR-L-------SIYH----W
	>QKN89076.1_nonstructural_protein_1_Parvoviridae_sp.
	ILI--RG-PS-----NTG-KSAFIA----GFKQ---CVTWG--EVV----NA---PTFA--FE-GL-----L-DC-TIGIWEEPLC-G------------PELAEKAKQVL-EGMS-TS-IPI-KHKK----PQML-PRTPILIT-TNHDLWRFCQH----------EEDMF--R---NR-M-------WIFN----F
	>QKE54877.1_nonstructural_protein_Parvoviridae_sp.
	ICI--EG-PS-----NTG-KTSFWQ----GFRQ---NVASG--DCV----NG---QSFN--WE-GL-----L-DC-YAGFWDEPLC-A------------DEHAEKFKQIA-GGEP-CT-VPV-KHKK----PALL-KQIPMVIT-TNRPFWYWCPS----------QEPMF--R---NR-M-------EFYW----F
	>YP_009328889.1_nonstructural_protein_1_Desmodus_rotundus_parvovirus
	LVL--WG-PT-----NTG-KSAFIS----GFKQ---CINWG--EVV----NS---NTFA--FE-GL-----I-NN-QFGIWEEPLI-S------------PELAEKAKQVF-EGME-TS-IPV-KYRK----PVKL-PRTPIIIT-TNHAPWRFCTK----------EEEMF--K---NR-M-------FIFN----W
	>QKE55007.1_nonstructural_protein_Parvoviridae_sp.
	ICI--EG-PS-----NTG-KTSFWI----GFRQ---NVPSG--EVV----NG---QSFN--YE-GL-----V-EC-YVGFWDEPLC-A------------DEQAEKFKQIA-GGEP-CT-VPV-KHKK----PALL-KQIPMVIT-TNRPFWYWCPS----------QEDMF--R---NR-F-------NIYQ----F
	>QOD39539.1_NS1_uncultured_densovirus
	LLI--KS-PP-----SSG-KNYFFD----CIKDY--FLNVG--HLC----RANKHNNFA--FQ-DA-----E-GR-RLILWNEPNY-S------------PEFVESLKELL-GGDS-TN-VSV-KHKA----EAPV-YRTPIIML-TNSH-------------LSIINDPAF--K---DR-V-------KVYY----W
	>QKE54927.1_nonstructural_protein_Parvoviridae_sp.
	ICI--QG-PS-----NTG-KSAFIS----GLKQ---CVVWG--EIV----NG---QTFM--FE-GL-----C-ET-VLGFWEEPLC-S------------PEAAEKTKQVL-EGMA-TS-IPV-KYKK----PFLL-PRTPILIT-TNHNLWRFCSQ----------EEDAF--K---NR-M-------WIFM----F
	>QOD39593.1_NS1_uncultured_densovirus
	LLI--KS-PP-----SSG-KNYFFD----CIKDY--FLNVG--HLC----RANKHNNFA--FQ-DA-----E-GR-RLILWNEPNY-S------------PEFVESLKELL-GGDS-TN-VSV-KHKA----EAPV-YRTPIIML-TNSH-------------LSIINDPAF--K---DR-V-------KVYY----W
	>QBJ04587.1_NS1_Tasmanian_devil-associated_chapparvovirus_2
	LVL--WG-PS-----NTG-KSAFIS----GLKT---CTNWG--EIV----NS---NTFA--FE-GL-----L-NT-QLGVWEEPLI-S------------PELAEKAKQIF-EGME-TS-IPV-KYRK----PVKL-PRIPIIIT-TNHAPWRFCTK----------EEEMF--R---NR-M-------FIFQ----W
	>AYH52678.1_NS1_Aedes_albopictus_densovirus
	MVL--EG-IT-----NAG-KSLILD----NLLA---MVKPE--EIP----RERDNSGFH--LD-QL-----P-GA-GSVLFEEPMI-T------------PVNVGTWKLLL-EGKT-IK-TDV-KNKD----KEPI-ERTPTWIT-TATPITNNVDM---------NETSQI--L---QR-I-------KLYI----F
	>AJI02597.1_non-structure_protein_1_Mosquito_densovirus_HB-3
	MVL--EG-IT-----NAG-KSLILD----NLLA---MVKPE--EIP----RERDNSGFH--LD-QV-----P-GA-GSILFEEPMI-T------------PVNVGTWKLLL-EGKT-IK-TDV-KNKD----KEPI-ERTPTWIT-TATPITNNIDM---------NETSQI--L---QR-I-------KLYI----F
	>AWB14583.1_NS1_Murine_chapparvovirus
	LVL--WG-PS-----NTG-KSAFIS----GLKT---CTNWG--EVV----NS---NTFA--FE-AL-----I-NA-QLGVWEEPLI-S------------PELAEKAKQIF-EGME-TS-IPV-KYRK----PVKL-PRIPIIIT-TNHAPWRFCTK----------EEEMF--R---NR-M-------YIFT----W
	>YP_009553675.1_nonstructural_protein_NS1_Mouse_kidney_parvovirus
	LVL--WG-PS-----NTG-KSAFIS----GLKT---CTNWG--EVV----NS---NTFA--FE-AL-----I-NA-QLGVWEEPLI-S------------PELAEKAKQIF-EGME-TS-IPV-KYRK----PVKL-PRIPIIIT-TNHAPWRFCTK----------EEEMF--R---NR-M-------YIFT----W
	>QLM06161.1_nonstructural_protein_NS1_Mouse_kidney_parvovirus
	LVL--WG-PS-----NTG-KSAFIS----GLKT---CTNWG--EVV----NS---NTFA--FE-AL-----I-NA-QLGVWEEPLI-S------------PELAEKAKQIF-EGME-TS-IPV-KYRK----PVKL-PRIPIIIT-TNHAPWRFCTK----------EEEMF--R---NR-M-------YIFT----W
	>AXX39020.1_nonstructural_protein_NS1_Mouse_kidney_parvovirus
	LVL--WG-PS-----NTG-KSAFIS----GLKT---CTNWG--EVV----NS---NTFA--FE-AL-----I-NA-QLGVWEEPLI-S------------PELAEKAKQIF-EGME-TS-IPV-KYRK----PVKL-PRIPIIIT-TNHAPWRFCTK----------EEEMF--R---NR-M-------YIFT----W
	>AXQ04869.1_nonstructural_protein_1_Culex_densovirus
	MVL--EG-IT-----NAG-KSLILD----NLLA---MVKPE--EIP----RERDNSGFH--LD-QL-----P-GA-GSVLFEEPMI-T------------PVNVGTWKLLL-EGKT-IK-TDV-KNKD----KEPI-ERTPTWIT-TATPITNNVDM---------NETSQI--L---QR-I-------KLYI----F
	>QHB35439.1_nonstructural_protein_1_Capuchin_kidney_parvovirus
	IVL--WG-PS-----NTG-KSAFIS----GLKT---CINWG--EIV----NS---NTFA--FE-GL-----I-NT-QLGIWEEPLI-S------------PELAEKAKQIF-EGME-TS-IPV-KYRK----PIKL-PRIPIIIT-TNHPPWRFCTK----------EEDMF--R---NR-M-------YIFS----W
	>QBQ18685.1_nonstructural_protein_1_Porcine_parvovirus_7
	IVL--WG-PS-----NTG-KTAFVR----GLRQ---VVNCG--EIV----NG---QIFC--FE-GI-----C-GK-AIGIWEEPLI-S------------PECAEKAKQVF-EGAP-TQ-VPA-KYKK----PQDL-PRTPIIIT-TNHAPWRFCTN----------EEGAF--R---NR-M-------FMFA----W
	>AHF54687.1_NS1_Turkey_parvovirus_TP1-2012/HUN
	IMI--LG-PS-----NTG-KSCFIK----GLKY---AVPWG--EIV----NT--NSGFG--FE-GI-----L-DS-VIGCWEEPLL-S------------SDQAEKAKQVL-EGMS-CS-IPV-KYKK----PQLL-ERTPIIIT-SNHHLWRYCSS----------EETAL--M---NR-M-------WLFE----F
	>QBJ04584.1_NS1_partial_Tasmanian_devil-associated_bocavirus_2
	ILF--FG-PA-----STG-KTNAAK----SIAE---AVKLY--GCV----NHT-NKQFP--FN-DC-----A-NK-LLCWWEECIM-S------------VEFVEQAKCIL-GGTP-FR-IDR-KHKD----SMLL-PQIPTLIS-SNNDIYQVSSGN----SILGVHAQPL--K---DR-V-------SHFN----F
	>QLF86430.1_replication_protein_Dependoparvovirus_sp.
	IWL--HG-PA-----TTG-KTNIAE----AVAH---AVPFY--GCV----NWT-NDTFP--FN-DC-----I-NK-LIIWWEEGKM-T------------AKTVETAKAIL-GGSK-VR-VDQ-KCKG----SEEL-EPTPVIIT-SNTNMCWVVDGN----TTTYEHKEPL--Q---ER-M-------FKLE----L
	>QKN88770.1_replication_protein_Dependoparvovirus_sp.
	IWL--HG-PA-----TTG-KTNIAE----AVAH---AVPFY--GCV----NWT-NDTFP--FN-DC-----I-NK-LIIWWEEGKM-T------------AKTVETAKAIL-GGSK-VR-VDQ-KCKG----SEEL-EPTPVIIT-SNTNMCWVVDGN----TTTYEHKEPL--Q---ER-M-------FKLE----L
	>QKE54862.1_nonstructural_protein_Parvoviridae_sp.
	ICI--QG-PS-----NTG-KSAFIS----GLKQ---CVVWG--EIV----NG---QTFM--FE-GL-----C-ET-VLGFWEEPLC-S------------PEAAEKTKQVL-EGMA-CS-IPV-KYKK----PFML-PRTPIFIT-TNHNLWRFCST----------EEDAF--R---NR-M-------WIFM----F
	>QKN88772.1_replication_protein_Dependoparvovirus_sp.
	IWL--HG-PA-----TTG-KTNIAE----AVAH---AVPFY--GCV----NWT-NDTFP--FN-DC-----I-NK-LIIWWEEGKM-T------------AKTVETAKAIL-GGSK-VR-VDQ-KCKG----SEEL-EPTPVIIT-SNTNMCWVVDGN----TTTYEHKEPL--Q---ER-M-------FKLE----L
	>QKN88766.1_replication_protein_Dependoparvovirus_sp.
	IWL--HG-PA-----TTG-KTNIAE----AVAH---AVPFY--GCV----NWT-NDTFP--FN-DC-----I-NK-LIIWWEEGKM-T------------AKTVETAKAIL-GGSK-VR-VDQ-KCKG----SEEL-EPTPVIIT-SNTNMCWVVDGN----TTTYEHKEPL--Q---ER-M-------FKLE----L
	>AWV66968.1_Non-structural_ORF_Bat_parvovirus
	FVL--WG-PS-----NTG-KSAFIS----GFKQ---CVQWG--EIV----NS---NNFA--FE-GL-----V-GN-GFGIWEEPLI-S------------PELAEKAKQIF-EGME-CS-IPI-KFKK----PTKL-PRIPILMT-TNHAPWRFCTH----------EEEMF--K---NR-M-------FIFN----W
	>QKN88768.1_replication_protein_Dependoparvovirus_sp.
	IWL--HG-PA-----TTG-KTNIAE----AVAH---AVPFY--GCV----NWT-NDTFP--FN-DC-----I-NK-LIIWWEEGKM-T------------AKTVETAKAIL-GGSK-VR-VDQ-KCKG----SEEL-EPTPVIIT-SNTNMCWVVDGN----TTTYEHKEPL--Q---ER-M-------FKLE----L
	>AUW34321.1_nonstructural_protein_1_Parvoviridae_sp.
	ICL--IG-PS-----NTG-KSAFIA----GLKE---NVPWG--EII----NS---NNFA--FE-GL-----Q-NG-FIGVWEEPLC-S------------AELAEKTKQIT-EGMP-TM-IPI-KFRK----PVKL-ERTPIIIT-TNHDLWRFCSS----------EEEAF--R---NR-M-------WIIP----W
	>ASY04033.1_NS1_partial_Densovirinae_sp.
	IVV--HS-ES-----NAG-KTFFFN----CIKDY--YLSVG--HIG----KPSKYCQFP--FQ-AM-----E-SK-RLVMWNEPSY-H------------PEYIERIKEIL-GGDN-TS-VNV-KYMP----EANI-SRTPVIVT-TNKV-------------VSFMTHPAF--K---SR-L-------EVFT----W
	>QBA84902.1_nonstructural_protein_partial_Porcine_parvovirus_7
	IVL--WG-PS-----NTG-KTAFVR----GLRQ---VVNCG--ECV----NG---QIFC--FE-GL-----C-GK-AIGIWEEPLI-S------------PECAEKAKQVL-EGAP-TQ-VPA-KYKK----PQDL-PRTPIIMT-TNHAPWRFCTN----------EEGAF--R---NR-M-------FIFL----W
	>QKX49056.1_NS_Avian_chapparvovirus
	ICI--QG-PS-----NTG-KSMFIS----GLKQ---CAPWG--EII----NS---NTFA--FE-GL-----V-ET-CIGIWEEPLC-S------------PELAEKAKQVL-EGMP-TN-IPI-KYKK----PFLL-PRTPILIT-TNHDLWRFCTR----------EEPMF--R---NR-M-------WIFP----F
	>QKN88780.1_replication_protein_Dependoparvovirus_sp.
	IWL--HG-PA-----TTG-KTNIAE----AIAH---SVPFY--GCV----NWT-NDTFP--FN-DC-----V-NK-LIIWWEEGKM-T------------AKTVETAKAIL-GGSK-VR-VDQ-KCRG----SEEL-EPTPVIIT-SNTNMCWVIDGN----TTTYEHKTPL--Q---ER-M-------FKLE----L
	>AFA26568.1_E1_Tursiops_truncatus_papillomavirus_4
	LVL--FG-PP-----NTG-KSMFAM----SLIS---LLGGK--VLS----YVNSNSHFW--LQ-PL-----L-DT-KIALIDDATP-ST----------WDYTDTYLRNAL-DGNP-IS-LDT-KHRA----PIQI-TCPPLIIT-TNSNV------------LENPKWKYL--H---SR-V-------KMYS----F
	>QKE54879.1_nonstructural_protein_Parvoviridae_sp.
	ICI--QG-PS-----NTG-KSAFIS----GLKQ---CLSWG--EIV----NG--SSGFN--FE-GL-----I-EQ-NIAVWEEPLM-G------------PELAEKFKQIA-EGMT-TS-IPV-KYKK----PFML-PRIPVIIT-TNHDIWRFCTQ----------EEPMF--R---NR-M-------WIFN----F
	>QKE54883.1_nonstructural_protein_Parvoviridae_sp.
	ICI--QG-PS-----NTG-KSAFIS----GLKQ---CLSWG--EIV----NG--SSGFN--FE-GL-----I-EQ-NIAVWEEPLM-G------------PELAEKFKQIA-EGMT-TS-IPV-KYKK----PFML-PRIPVIIT-TNHDIWRFCTQ----------EEPMF--R---NR-M-------WIFN----F
	>QKE54928.1_nonstructural_protein_Parvoviridae_sp.
	ICI--RG-PS-----NTG-KSAFIS----GLKA---CIPWG--EIV----NT---NTFA--FE-GI-----L-DC-VVGVWEEPLC-S------------PELAEKAKQVL-EGMP-CS-IPV-KYKK----PQLL-PRTPIIVT-TNHDLWRFCQA----------EEQMF--K---NR-M-------WIID----F
	>QMI57875.1_nonstructural_protein_1_partial_Chestnut_teal_chaphamaparvovirus
	ICI--EG-PS-----NTG-KTSFFS----GLRQ---TCPAG--EVV----NG---QNFN--FE-GL-----Q-DT-YLGFWDEPLC-A------------DEQAEKFKQIA-GGEE-CS-IAI-KHKK----PYQL-KQTPMVIT-TNRPFWFWCPT----------QEAMF--R---NR-F-------EIFR----F
	>QEJ80808.1_Rep78_Avian_adeno-associated_virus
	VWL--HG-PA-----TTG-KTNIAE----AIAH---AVPFY--GCV----NWT-NETFP--FN-DC-----V-NK-LIIWWEEGKM-T------------AKTVETAKAIL-GGSK-VR-VDQ-KCRG----SEEL-EPTPVIIT-SNTNMCWVIDGN----TTTYEHKTPL--Q---ER-M-------FKLE----L
	>AYA93595.2_E1_protein_Human_papillomavirus
	LVF--YG-PP-----DTG-KSLFCF----RLVQ---FLKGQ--VVS----FINKSSQFW--LM-PL-----Q-DA-KIGLLDDATY-NC----------WLYLDTYLRNAF-DGNT-FC-LDI-KHKN----LQQT-KLPPMIIT-TNVDV------------TVDESLFYL--R---SR-L-------TCFN----F
	>QKE54915.1_nonstructural_protein_Parvoviridae_sp.
	III--QG-PS-----NTG-KSAFLS----GLKL---CIPWG--EIV----NT---NSFA--FE-GL-----I-DS-VMGCWEEPLC-S------------SELAEKAKQVL-EGMP-TS-IPV-KFKK----PHLL-PRTPIFIT-TNHNLWRFCQQ----------EEEMF--R---NR-C-------WIFW----F
	>QBQ18693.1_nonstructural_protein_1_Porcine_parvovirus_7
	IVL--WG-PS-----NTG-KTAFIR----GLRQ---VVNCG--ECV----NG---QIFC--FE-GL-----C-GK-AIGIWEEPLI-S------------PECAEKAKQVL-EGAP-TQ-VPA-KYKK----PQDL-PRTPIIMT-TNHAPWRFCTN----------EEGAF--R---NR-M-------FIFL----W
	>ARI46485.1_NS1_Ambidensovirus_CaaDV2
	IVV--HS-ES-----NAG-KTFFFN----CIKDY--YLSVG--HIG----KPSKYCQFP--FQ-AM-----E-SK-RLVMWNEPSY-H------------PEYIERIKEIL-GGDN-TS-VNV-KYMP----EANI-SRTPVIVT-TNKV-------------VSFMTHPAF--K---SR-L-------EVFT----W
	>AXE73081.1_NS1_Porcine_parvovirus_7
	IVL--WG-PS-----NTG-KTAFIR----GLRQ---VVNCG--ECC----NG---QIFC--FE-GL-----C-GK-AIGIWEEPLI-S------------PECAEKAKQVF-EGAP-TQ-VPA-KYKK----PQDL-PRTPIIMT-TNHAPWRFCTN----------EEGAL--R---NR-M-------FIFL----W
	>QOR29549.1_nonstructural_protein_Bat_chaphamaparvovirus
	IVL--WG-PS-----NTG-KSAFLS----GLKM---CLNWG--EIV----NS---NTFA--FE-GL-----I-NT-QIGIWEEPLI-S------------PELAEKAKQIF-EGME-TS-IPV-KYRK----PTKL-MRTPIIIT-TNHAPWRFCTK----------EEEMF--R---NR-M-------HIIQ----W
	>QBQ18703.1_nonstructural_protein_1_Porcine_parvovirus_7
	IVL--WG-PS-----STG-KTAFIR----GLRQ---VVNCG--ECV----NG---QIFC--FE-GL-----C-GK-AVGIWEEPLI-S------------PECAEKAKQVF-EGAP-TQ-VPA-KYKK----PQDL-PRTPIIIT-TNHAPWRFCTN----------EEGAF--R---NR-M-------FIFN----W
	>QKE54953.1_nonstructural_protein_Parvoviridae_sp.
	ILI--DG-PS-----NTG-KSAFIA----GMKT---CIPWG--EIV----NS---NTFA--FE-GL-----Q-DC-IIGIWEEPLC-S------------PELAEKAKQVL-EGMP-CS-IPV-KYKK----PQLL-PRTPIFIT-TNHDLWRFCQG----------EEPMF--R---NR-M-------FMFT----F
	>ASU47551.1_ORF1_Lone_star_tick_densovirus_1
	IYC--VS-PP-----GGG-KNFFFD----CVADW--YLNVG--YLG----NFNKYTSFP--FQ-DC-----R-DR-RVIIFNEPNI-D------------PAGYETVKMIM-GGDP-VS-ANV-KYKD----AVCI-HRTPLLIL-SNNE--------------VFSRTDVW--T---QR-A-------FFYR----W
	>AIU47678.1_NS1_partial_Bufavirus-1
	ILL--CG-PA-----STG-KSLLAQ----KIAK---LVGNT--GCY----NPS-NANFP--FN-DC-----V-NK-NLIWIEEAGN-L------------GTQVNSFKAIM-SGQA-IR-LDQ-KGKG----SKSI-EPTPVVMT-TNEDITRVIIGT----ELKAEHRQPI--M---DR-C-------LRFE----L
	>AXE73093.1_NS1_Porcine_parvovirus_7
	IVL--WG-PS-----NTG-KTAFIR----GLRQ---VVNCG--ECV----NG---QIFC--FE-GL-----C-GK-AIGIWEEPLI-S------------PECAEKAKQVF-EGAP-TQ-VPA-KYKK----PQDL-PRTPIIMT-TNHAPWRFCTN----------EEGAL--R---NR-M-------FIFL----W
	>AXE73083.1_NS1_Porcine_parvovirus_7
	IVL--WG-PS-----NTG-KTAFIR----GLRQ---VVNCG--ECV----NG---QIFC--FE-GL-----C-GK-AIGIWEEPLI-S------------PECAEKAKQIF-EGAP-TQ-VPA-KYKK----PQDL-PRTPIIMT-TNHAPWRFCTN----------EEGAL--R---NR-M-------FIFL----W
	>QJU69683.1_NS1_Ursus_americanus_chapparvovirus
	LVL--WG-PS-----NTG-KSAFIS----GLKT---CTNWG--EIV----NS---NTFA--FE-GL-----I-NT-QLGVWEEPLI-S------------PELAEKAKQIF-EGME-TS-IPV-KYRK----PIKL-PRIPIIIT-TNHPPWRFCTK----------EEEMF--R---NR----------ILQ----W
	>AYA94049.1_E1_protein_Human_papillomavirus
	LVI--YG-PP-----DTG-KSYFCF----SLAR---FLKGK--VIS----YMNRNSQFW--LS-PL-----M-DC-KIGLLDDATY-TC----------WTFIDQNMRNAL-DGNI-MC-IDS-KHRQ----PQQL-KLPPLIIT-TNVYI------------LEEEALKYL--H---SR-V-------TCFE----F
	>AXH38103.1_NS1_Porcine_parvovirus_7
	IVL--WG-PS-----NTG-KTAFIR----GLRQ---VVNCG--ECC----NG---QIFC--FE-GL-----C-GK-AIGIWEEPLI-S------------PECAEKAKQVF-EGAP-TQ-VPA-KYKK----PQDL-PRTPIIMT-TNHAPWRFCTN----------EEGAF--R---NR-M-------FMFI----W
	>AYP26471.1_REP_Porcine_parvovirus_7
	IVL--WG-PS-----NTG-KTAFIR----GLRQ---VVNCG--ECV----NG---QIFC--FE-GL-----C-GK-AIGIWEEPLI-S------------PECAEKAKQVL-EGAP-TQ-VPA-KYKK----PQDL-PRTPIIMT-TNHAPWRFCTN----------EEGAF--R---NR-M-------FIFA----W
	>AYC49711.1_NS1_Porcine_parvovirus_7
	IVL--WG-PS-----NTG-KTAFIR----GLRQ---VVNCG--ECV----NG---QIFC--FE-GL-----C-GK-AVGIWEEPLI-S------------PECAEKAKQVF-EGAP-TQ-VPA-KYKK----PQDL-PRTPIIIT-TNHAPWRFCTN----------EEGAF--R---NR-M-------FIFN----W
	>AXE73105.1_NS1_Porcine_parvovirus_7
	IVL--WG-PS-----NTG-KTAFIR----GLRQ---VVNCG--ECV----NG---QIFC--FE-GL-----C-GK-AIGIWEEPLI-S------------PECAEKAKQIF-EGAP-TQ-VPA-KYKK----PQDL-PRTPIIMT-TNHAPWRFCTN----------EEGAL--R---NR-M-------FIFL----W
	>QKE54899.1_nonstructural_protein_Parvoviridae_sp.
	ICI--KG-PS-----NTG-KSAFIS----GLKQ---CIVWG--EIV----NG---QSFM--FE-GL-----I-DT-VLGFWEEPLC-S------------PEAAEKTKQVL-EGMA-CS-IPV-KYKK----PFLL-PRTPIMIT-TNHDLWRFCTA----------EESAF--R---NR-M-------WIFE----F
	>AXE73079.1_NS1_Porcine_parvovirus_7
	IVL--WG-PS-----NTG-KTAFIR----GLRQ---VVNCG--ECC----NG---QIFC--FE-GL-----C-GK-AIGIWEEPLI-S------------PECAEKAKQVF-EGAP-TQ-VPA-KYKK----PQDL-PRTPIIMT-TNHAPWRFCTN----------EEGAL--R---NR-M-------FIFL----W
	>QKE54990.1_nonstructural_protein_Parvoviridae_sp.
	IVL--HG-VS-----NSG-KSAFIK----GLKQ---IFKYG--EIV----NG---STFM--FD-NC-----V-NK-QLLVWEEPLV-G------------SDSAEKVKQVL-EGAE-TK-INI-KNVS----AQTL-RRTPVIIT-TNSPLWRHCSQ----------EQSAF--Q---NR-M-------TIFS----F
	>AXE73111.1_NS1_Porcine_parvovirus_7
	IVL--WG-PS-----NTG-KTAFIR----GLRQ---VVNCG--ECV----NG---QIFC--FE-GL-----C-GK-AIGIWEEPLI-S------------PECAEKAKQIF-EGAP-TQ-VPA-KYKK----PQDL-PRTPIIMT-TNHAPWRFCTN----------EEGAF--R---NR-M-------FIFN----W
	>QIC35218.1_nonstructural_protein_Porcine_parvovirus_7
	IVL--WG-PS-----NTG-KTAFIR----GLRQ---VVNCG--ECV----NG---QIFC--FE-GL-----C-GK-AIGIWEEPLI-S------------PECAEKAKQVF-EGAP-TQ-LPA-KYKK----PQDL-PRTPIIIT-TNHAPWRFCTN----------EEGAF--R---NR-M-------FIFH----W
	>AUW34315.1_nonstructural_protein_1_Parvoviridae_sp.
	IIL--QG-PS-----NTG-KSAFIQ----GFKQ---CVPWG--EIV----NT--NSGFA--FE-AL-----Q-DN-PFGVWEEPLM-S------------PELAEKFKQVA-EGMP-TS-IPI-KYKK----PFLL-PRTPIIIT-TNHDIWRFCRQ----------EEPMF--R---NR-C-------WIFN----F
	>QBQ18689.1_nonstructural_protein_1_Porcine_parvovirus_7
	IVL--WG-PS-----NTG-KTAFIR----GLRQ---VVNCG--ECV----NG---QIFC--FE-GL-----C-GK-AIGIWEEPLI-S------------PECAEKAKQIF-EGAP-TQ-VPA-KYKK----PQDL-PRTPIIMT-TNHAPWRFCTS----------EEGAF--R---NR-M-------FLFI----W
	>AXE73103.1_NS1_Porcine_parvovirus_7
	IVL--WG-PS-----NTG-KTAFIR----GLRQ---VVNCG--ECV----NG---QIFC--FE-GL-----C-GK-AIGIWEEPLI-S------------PECAEKAKQIF-EGAP-TQ-VPA-KYKK----PQDL-PRTPIIMT-TNHAPWRFCTN----------EEGAL--R---NR-M-------FIFL----W
	>AZB73973.1_NS1_Porcine_parvovirus_7
	IVL--WG-PS-----NTG-KTAFVR----GLRQ---VVSCG--ECV----NG---QIFC--FE-GL-----C-GK-AIGIWEEPLI-S------------PECAEKAKQVF-EGAP-TQ-VPA-KYKK----PQDL-PRTPIIMT-TNHAPWRFCTN----------EEGAF--R---NR-M-------FIFI----W
	>QBA84905.1_nonstructural_protein_Porcine_parvovirus_7
	IVL--WG-PS-----NTG-KTAFIR----GLRQ---VVNCG--ECV----NG---QIFC--FE-GL-----C-GK-AVGIWEEPLI-S------------PECAEKAKQVF-EGAP-TQ-VPA-KYKK----PQDL-PRTPIIIT-TNHAPWRFCTN----------EEGAF--R---NR-M-------FIFN----W
	>QKE54983.1_nonstructural_protein_Parvoviridae_sp.
	IVL--YG-PS-----NTG-KTAFIH----GLKA---CVPWG--EIL----NS---NIFA--FE-GL-----P-GN-YMGIWEEPLM-G------------PELAEKAKQVL-EGMM-CS-VAV-KYKK----PQPL-PRTPIMIT-TNHHLWRFCQA----------EEEAL--R---NR-M-------WIFH----F
	>QBQ18701.1_nonstructural_protein_1_Porcine_parvovirus_7
	IVL--WG-PS-----NTG-KTAFIR----GLRQ---VVNCG--ECV----NG---QIFC--FE-GL-----C-GK-AVGIWEEPLI-S------------PECAEKAKQVF-EGAP-TQ-VPA-KYKK----PQDL-PRTPIIIT-TNHAPWRFCTN----------EEGAF--R---NR-M-------FIFN----W
	>QKE54895.1_nonstructural_protein_Parvoviridae_sp.
	ICI--EG-PS-----NTG-KSAFIA----GLKA---TIPWG--EVV----NS---NTFA--FE-GL-----Q-DC-VIGVWEEPLC-S------------PELAEKAKQVL-EGMP-CS-IAV-KYKK----PQLL-PRTPIIIT-SNHPIWRFCQA----------EQLMF--E---NR-M-------FRFE----F
	>QLI49914.1_nonstructural_protein_1_Parvoviridae_sp.
	ICI--QG-PS-----NTG-KSAFIS----GLKQ---CIPWG--EIV----NG---QTFM--FE-GL-----I-EN-VIGIWEEPLC-S------------PEAAEKTKQVL-EGMA-TS-IPV-KYKK----PFLL-PRTPILIT-TNHNLWRFCSQ----------EEDAF--K---NR-M-------WIFV----F
	>QBQ18667.1_nonstructural_protein_1_Porcine_parvovirus_7
	IVL--WG-PS-----NTG-KTAFVR----GLRQ---VVNCG--ECV----NG---QIFC--FE-GL-----C-GK-AIGIWEEPLI-S------------PECAEKAKQIF-EGAP-TQ-VPA-KYKK----PQDL-PRTPIIMT-TNHAPRRFCTS----------EEGAF--R---NR-M-------FIFL----W
	>AWN56767.1_nonstructural_protein_partial_Artibeus_lituratus_parvovirus
	IVL--WG-TT-----NTG-KSAFIS----GFKQ---CVNWG--EVV----NS---NTFA--FE-GL-----I-NN-QFGIWEEPLI-S------------PELAEKAKQIF-EGME-TS-IPV-KYRK----PTKL-PRTPILIT-TNHAPWRFCTK----------EEEMF--K---NR-M-------YIFS----W
	>QKE54981.1_nonstructural_protein_Parvoviridae_sp.
	LVI--QG-PS-----NTG-KSAFIQ----GLLE---CVPWG--EIV----NA---PVFA--WE-GL-----L-DA-VIGVWQEPLL-G------------PEQAEKFKQVA-EGMN-TS-IPI-KFKK----PQML-KRTPLIIT-TNHDLWRWCAA----------EENMI--R---NR-I-------FHFW----F
	>QBQ18697.1_nonstructural_protein_1_Porcine_parvovirus_7
	IVL--WG-PS-----NTG-KTAFIR----GLRQ---VVNCG--ECC----NG---QIFC--FE-GL-----C-GK-AIGIWEEPLI-S------------PECAEKAKQVF-EGAP-TQ-VPA-KYKK----PQDL-PRTPIIMT-TNHAPWRFCTN----------EEGAF--R---NR-M-------FVFI----W
	>QBQ18681.1_nonstructural_protein_1_Porcine_parvovirus_7
	IVL--WG-PS-----NTG-KTAFIR----GLRQ---VVNCG--ECV----NG---QIFC--FE-GL-----C-GK-AIGIWEEPLI-S------------PECAEKAKQIF-EGAP-TQ-VPA-KYKK----PQDL-PRTPIIMT-TNHAPWRFCTS----------EEGAF--R---NR-M-------FLFI----W
	>AKI82160.1_NS1_partial_Parvovirus_fur_seal/ATROP47/BR/2012
	LVL--EG-PP-----STG-KTMLIQ----PLMQ---GIGLW--GSL----NSN-NENFP--FN-DC-----Q-DK-LALWFEELEL-K------------VEFVENFKMLA-CGQA-CR-IDK-KCKD----SVQV-MRTPIFVT-TNNNPFMVKDGN----CFTSKYKTAL--E---PR-M-------TVHT----M
	>QOD39456.1_NS1_uncultured_densovirus
	IVI--HS-PP-----SAG-KNFFFD----AVRDY--YINCG--HLN----NANRYNNFP--FQ-DA-----E-GR-RIVMWNEPNY-S------------PDFLEPIKEIL-GGDS-TS-VNV-KYQH----DTPV-YRTPVIVL-TNNV-------------VSFMTHHAF--V---DR-V-------RVFR----W
	>AXE73085.1_NS1_Porcine_parvovirus_7
	IVL--WG-PS-----NTG-KTAFIR----GLRQ---VVNCG--ECV----NG---QIFC--FE-GL-----C-GK-AIGIWEEPLI-S------------PECAEKAKQVF-EGAP-TQ-VPA-KYKK----PQDL-PRTPIIMT-TNHAPWRFCTN----------EEGAF--R---NR-M-------FIFI----W
	>AYC49712.1_NS1_Porcine_parvovirus_7
	IVL--WG-PS-----NTG-KTAFIR----GLRQ---VVNCG--ECV----NG---QIFC--FE-GL-----C-GK-AIGIWEEPLI-S------------PECAEKAKQIF-EGAP-TQ-VPA-KYKK----PQDL-PRTPIIMT-TNHAPWRFCTS----------EEGAF--R---NR-M-------FLFI----W
	>QBQ18695.1_nonstructural_protein_1_Porcine_parvovirus_7
	IVL--WG-PS-----NTG-KTAFIR----GLRQ---VVNCG--ECV----NG---QIFC--FE-GL-----C-GK-AIGIWEEPLI-S------------PECAEKAKQIF-EGAP-TQ-VPA-KYKK----PQDL-PRTPIIMT-TNHAPWRFCTS----------EEGAF--R---NR-M-------YLFI----W
	>AXE73091.1_NS1_Porcine_parvovirus_7
	IVL--WG-PS-----NTG-KTAFIR----GLRQ---VVNCG--ECV----NG---QIFC--FE-GL-----C-GK-AIGIWEEPLI-S------------PECAEKAKQVF-EGAP-TQ-VPA-KYKK----PQDL-PRTPIIMT-TNHAPWRFCTN----------EEGAF--R---NR-M-------FIFI----W
	>QBQ18675.1_nonstructural_protein_1_Porcine_parvovirus_7
	IVL--WG-PS-----NTG-KTAFVR----GLRQ---VVNCG--ECV----NG---QIFC--FE-GL-----C-GK-AIGIWEEPLI-S------------PECAEKAKQIF-EGAP-TQ-VPA-KYKK----PQDL-PRTPIIMT-TNHAPWRFCTS----------EEGAF--R---NR-M-------FIFL----W
	>AXE73089.1_NS1_Porcine_parvovirus_7
	IVL--WG-PS-----NTG-KTAFIR----GLRQ---VVNCG--ECV----NG---QIFC--FE-GL-----C-GK-AIGIWEEPLI-S------------PECAEKAKQVF-EGAP-TQ-VPA-KYKK----PQDL-PRTPIIMT-TNHAPWRFCTN----------EEGAF--R---NR-M-------FIFI----W
	>QBQ18669.1_nonstructural_protein_1_Porcine_parvovirus_7
	IVL--WG-PS-----NTG-KTAFVR----GLRQ---VVNCG--ECV----NG---QIFC--FE-GL-----C-GK-AIGIWEEPLI-S------------PECAEKAKQIF-EGAP-TQ-VPA-KYKK----PQDL-PRTPIIMT-TNHAPWRFCTS----------EEGAF--R---NR-M-------FIFL----W
	>ADH29793.1_replication_protein_E1_human_papillomavirus_119
	LVF--WG-PP-----DTG-KSMFCF----TLLQ---FMKGK--VIS----YMNSRSQFW--LM-PL-----L-DC-KLGLLDDATF-PC----------WQYMDVHLRNAM-DGNP-FS-IDS-KHRM----PVQL-NLPPLLVT-TNLDV------------LAESSLKYL--H---SR-I-------RCFN----F
	>AEM24679.1_replication_protein_human_papillomavirus_147
	LVF--WG-PP-----DTG-KSMFCF----TLLK---FFKGK--VIS----YMNSKSQFW--LM-PL-----L-DC-KLGLLDDATY-PC----------WQFMDVHLRNAM-DGNP-FC-IDS-KHKH----PVQL-NLPPLLVS-TNLNV------------MEEQSLKYL--H---SR-I-------KCFH----F
	>QBQ18673.1_nonstructural_protein_1_Porcine_parvovirus_7
	IVL--WG-PS-----NTG-KTAFVR----GLRQ---VVNCG--ECV----NG---QIFC--FE-GL-----C-GK-AIGIWEEPLI-S------------PECAEKAKQIF-EGAP-TQ-VPA-KYKK----PQDL-PRTPIIMT-TNHAPWRFCTS----------EEGAF--R---NR-M-------FIFL----W
	>QOD39451.1_NS1_uncultured_densovirus
	IVL--HSSES-----SAG-KNYLID----CIKAF--YINVG--HLC----TANKTNNFA--FQ-DL-----A-NR-RLGHWNEPNY-E------------ESKIEKIKEIL-GGDN-TN-VNV-KNVA----DAYI-NRTPVIVT-TNNV-------------VSFMTNPLF--E---DR-L-------LVFN----W
	>AIU47681.1_NS1_partial_Bufavirus-1
	ILL--CG-PA-----STG-KSLLAQ----KIAK---LVGNT--GCY----NPS-NANFP--FN-DC-----V-NK-NLIWIEEAGN-L------------GTQVNSFKAIM-SGQA-IR-LDQ-KGKG----SKSI-EPTPVVMT-TNEDITRVIIGT----ELKVEHRQPI--M---DR-C-------LRFE----L
	>AZB73967.1_NS1_Porcine_parvovirus_7
	IVL--WG-PS-----NTG-KTAFIR----GLRQ---VVSCG--ECV----NG---QIFC--FE-GL-----C-GK-AIGIWEEPLI-S------------PECAEKAKQIF-EGAP-TQ-VPA-KYKK----PQDL-PRTPIIMT-TNHAPWRFCTS----------EEGAF--R---NR-M-------FMFI----W
	>CAF05704.1_E1_protein_Human_papillomavirus_95
	ILI--HG-PP-----DTG-KSLFCY----SLIK---FLRGK--VVS----YVNRTSQFW--LQ-PL-----M-DG-KIGFLDDATY-VC----------WTYIDQNLRNAL-DGNP-MS-IDA-KHRA----PQQL-KLPPMLIT-SNINV------------KQEQTLMYL--H---SR-V-------QSFE----F
	>QKE54858.1_nonstructural_protein_Parvoviridae_sp.
	ICI--QG-PS-----NTG-KSAFIS----GLKQ---CVVWG--EIV----NG---QTFM--FE-GL-----C-ET-VLGFWEEPLC-S------------PEAAEKTKQVL-EGMA-CS-IPV-KYKK----PFLL-PRTPICIT-TNHDLWRFCST----------EEEAF--K---NR-M-------WIFM----F
	>QOD39502.1_NS1_uncultured_densovirus
	VVV--HS-PS-----SAG-KNFFFD----AIKDY--YINAG--HLS----NANKYNTFA--FQ-DA-----E-GR-RIVMWNEPNY-S------------PEFLDSIKELL-GGDS-TC-VNV-KYKD----DCPV-YRTPVIVL-TNNV-------------VTFMEHPSF--N---DR-I-------RIFN----W
	>AXE73087.1_NS1_Porcine_parvovirus_7
	IVL--WG-PS-----NTG-KTAFIR----GLRQ---VVNCG--ECC----NG---QIFC--FE-GL-----C-GK-AIGIWEEPLI-S------------PECAEKAKQIF-EGAP-TQ-VPA-KYKK----PQDL-PRTPIIMT-TNHAPWRFCTS----------EEGAF--R---NR-M-------FIFI----W
	>AXE73101.1_NS1_Porcine_parvovirus_7
	IVL--WG-PS-----NTG-KTAFIR----GLRQ---VVNCG--ECV----NG---QIFC--FE-GL-----C-GK-AIGIWEEPLI-S------------PECAEKAKQVF-EGAP-TQ-VPA-KYKK----PQDL-PRTPIIMT-TNHAPWRFCTS----------EEGAF--R---NR-M-------FIFS----W
	>QCQ84434.1_E1_partial_Human_papillomavirus_65
	IVI--HG-PP-----DTG-KSLFCY----SLVK---FLKGK--VVS----YVNRSSHFW--LQ-PL-----M-DC-KVGFMDDATY-VC----------WTYIDQNLRNAL-DGNP-MC-IDA-KHRA----PQQL-KLPPMLIT-SNIDV------------KQEQSLMYL--H---SR-V-------QCFS----F
	>QBQ18687.1_nonstructural_protein_1_Porcine_parvovirus_7
	IVL--WG-PS-----NTG-KTAFVR----GLRQ---VVNCG--ECV----NG---QVFC--FE-GL-----C-GK-AIGIWEEPLI-S------------PECAEKAKQIF-EGAP-TQ-VPA-KYKK----PQDL-PRTPIIMT-TNHAPWRFCTS----------EEGAF--R---NR-M-------FLFI----W
	>QBQ18665.1_nonstructural_protein_1_Porcine_parvovirus_7
	IVL--WG-PS-----NTG-KTAFIR----GLRQ---VVNCG--ECC----NG---QIFC--FE-GL-----C-GK-AIGIWEEPLI-S------------PECAEKAKQVF-EGAP-TQ-VPA-KYKK----PQDL-PRTPIIMT-TNHAPWRFCTN----------EEGAF--R---NR-M-------FIFL----W
	>QBQ18699.1_nonstructural_protein_1_Porcine_parvovirus_7
	IVL--WG-PS-----NTG-KTAFIR----GLRQ---VVNCG--ECV----NG---QIFC--FE-GL-----C-GK-AIGIWEEPLI-S------------PECAEKAKQIF-EGAP-TQ-VPA-KYKK----PQDL-PRTPIIMT-TNHAPWRFCTS----------EEGAF--R---NR-M-------FIFL----W
	>QBQ18671.1_nonstructural_protein_1_Porcine_parvovirus_7
	IVL--WG-PS-----NTG-KTAFVR----GLRQ---VVNCG--ECV----NG---QIFC--FE-GL-----C-GK-AIGIWEEPLI-S------------PECAEKAKQVF-EGAP-TR-VPA-KYKK----PQDL-PRTPIIMT-TNHAPWRFCTN----------EEGAF--R---NR-M-------FIFL----W
	>QBQ18677.1_nonstructural_protein_1_Porcine_parvovirus_7
	IVL--WG-PS-----NTG-KTAFIR----GLRQ---VISCG--ECV----NG---QIFC--FE-GL-----C-GK-AIGIWEEPLI-S------------PECAEKAKQVF-EGAP-TQ-VPA-KYKK----PQDL-PRTPIIMT-TNHAPWRFCTN----------EEGAF--R---NR-M-------FIFI----W
	>AZB73971.1_NS1_Porcine_parvovirus_7
	IVL--WG-PS-----NTG-KTAFIR----GLRQ---VVNCG--ECC----NG---QVFC--FE-GL-----C-GK-AIGIWEEPLI-S------------PECAEKAKQVF-EGAP-TQ-VPA-KYKK----PQDL-PRTPIIMT-TNHAPWRFCTN----------EEGAF--R---NR-M-------FIFI----W
	>AYC49708.1_NS1_Porcine_parvovirus_7
	IVL--WG-PS-----NTG-KTAFIR----GLRQ---VLNCG--EIV----NG---QIFC--FE-GL-----C-GK-AIGIWEEPLI-S------------PECAEKAKQVF-EGAD-TQ-VPA-KYKK----PQDL-PRTPIIIT-TNHAPWRFCTN----------EEGAF--R---NR-M-------FIFV----W
	>AYC49710.1_NS1_Porcine_parvovirus_7
	IVL--WG-PS-----NTG-KTAFIR----GLRQ---VVNCG--ECC----NG---QIFC--FE-GL-----C-GK-AIGIWEEPLI-S------------PECAEKAKQVF-EGAP-TQ-VPA-KYKK----PQDL-PRTPIIMT-TNHAPWRFCTN----------EEGAF--R---NR-M-------FVFI----W
	>Q07848.1_RecName:_Full_Replication_protein_E1_AltName:_Full_ATP-dependent_helicase_E1_Human_papillomavirus_65
	IVI--HG-PP-----DTG-KSLFCY----SLVK---FLKGK--VVS----YVNRSSHFW--LQ-PL-----M-DC-KVGFMDDATY-VC----------WTYIDQNLRNAL-DGNP-MC-IDA-KHRA----PQQL-KLPPMLIT-SNIDV------------KQEQSLMYL--H---SR-V-------QCFS----F
	>AXE73107.1_NS1_Porcine_parvovirus_7
	IVL--WG-PS-----NTG-KTAFIR----GLRQ---VVNCG--ECV----NG---QIFC--FE-GL-----C-GK-AIGIWEEPLI-S------------PECAEKAKQIF-EGAP-TQ-VPA-KYKK----PQDL-PRTPIIMT-TNHAPWRFCTS----------EEGAF--R---NR-M-------FIFI----W
	>YP_004169286.1_E1_Human_papillomavirus_132
	MVI--YG-PS-----DTG-KSYFCF----ALMK---FLKGA--IVS----YMNKNSHFW--IM-PL-----L-ET-KIGFLDDATQ-AC----------WTFLDINMRNAF-DGNF-VS-VDI-KHKN----LQQI-KLPPMFIT-TNVDV------------TKDPTYAYL--V---SR-L-------TCFE----F
	>QKE54962.1_nonstructural_protein_Parvoviridae_sp.
	ICI--QG-PS-----NTG-KSAFIS----GLKQ---CVAWG--EIV----NG---QTFM--FE-GL-----C-EN-VIGCWEEPLC-S------------PEAAEKTKQVL-EGMA-TS-IPV-KYKK----PFLL-PRTPIIIT-TNHNLWRFCST----------EEEAF--K---NR-M-------FIFY----F
	>QOU12573.1_NS1_protein_Chapparvovirus_sp.
	LVL--WG-PS-----NTG-KSAFIS----GFKQ---CVSWG--EIV----NT---NNFA--FE-GL-----M-NN-NIGVWEEPLI-S------------PELAEKAKQIF-EGME-CS-IPV-KFKK----PIKL-PRTPIIMT-TNHAPWRFCTH----------EEEMF--R---NR-M-------FIFY----W
	>QCI31794.1_nonstructural_protein_Cachavirus-1A
	LVL--WG-PS-----NTG-KSAFIS----GFKQ---CVSWG--EIV----NT---NNFA--FE-GL-----M-NN-NIGVWEEPLI-S------------PELAEKAKQIF-EGME-CS-IPV-KFKK----PIKL-PRTPIIMT-TNHAPWRFCTH----------EEEMF--R---NR-M-------FIFY----W
	>YP_009551964.1_NS1_Porcine_parvovirus_7
	IVL--WG-PS-----NTG-KTAFIR----GLRQ---VVNCG--ECV----NG---QIFC--FE-GL-----C-GK-AIGIWEEPLI-S------------PECAEKAKQVF-EGAP-TQ-VPA-KYKK----PQDL-PRTPIIMT-TNHAPWRFCTS----------EEGAF--R---NR-M-------FIFL----W
	>ARI46481.1_NS1_Ambidensovirus_CaaDV1
	LVI--HS-PP-----SAG-KNFFFD----AIKDY--YINCG--HLS----NANKYNNFA--FQ-DA-----E-GR-RIVLWNEPNY-S------------PEFLEPIKEIL-GGDS-TC-VNV-KYMS----DVPV-YRTPVIVL-TNNV-------------VSFMTHPAF--E---DR-L-------RVFE----W
	>QOR29540.1_nonstructural_protein_NS1_Carnivore_chaphamaparvovirus_1
	LVL--WG-PS-----NTG-KSAFIS----GFKQ---CVSWG--EIV----NT---NNFA--FE-GL-----M-NN-NIGVWEEPLI-S------------PELAEKAKQIF-EGME-CS-IPV-KFKK----PIKL-PRTPIIMT-TNHAPWRFCTH----------EEEMF--R---NR-M-------FIFY----W
	>QCI31796.1_nonstructural_protein_Cachavirus-1B
	LVL--WG-PS-----NTG-KSAFIS----GFKQ---CVSWG--EIV----NT---NNFA--FE-GL-----M-NN-NIGVWEEPLI-S------------PELAEKAKQIF-EGME-CS-IPV-KFKK----PIKL-PRTPIIMT-TNHAPWRFCTH----------EEEMF--R---NR-M-------FIFY----W
	>AIU47683.1_NS1_Bufavirus-1
	ILL--CG-PA-----STG-KSLLAQ----KIAK---LVGNT--GCY----NPS-NANFP--FN-DC-----V-NK-NLIWIEEAGN-L------------GTQVNSFKAIM-SGQA-IR-LDQ-KGKG----SKSI-EPTPVVMT-TNEDITKVIIGT----ELKVEHRQPI--M---DR-C-------LRFE----L
	>QJI53758.1_NS1_protein_Chapparvovirus_sp.
	ICI--QG-PS-----NTG-KSAFIS----GLKQ---VINWG--EIV----NG---QTFM--FE-GL-----V-DV-TIGVWEEPLC-S------------PEAAEKAKQVL-EGMR-CS-ISI-KYKK----PHML-PRTPIIIT-TNHDLWRFCTA----------EENAF--R---NR-M-------WIFY----F
	>QOU12575.1_NS1_protein_Chapparvovirus_sp.
	LVL--WG-PS-----NTG-KSAFIS----GFKQ---CVSWG--EIV----NT---NNFA--FE-GL-----M-NN-NIGVWEEPLI-S------------PELAEKAKQIF-EGME-CS-IPV-KLKK----PIKL-PRTPIIMT-TNHAPWRFCTH----------EEEMF--R---NR-M-------FIFY----W
	>QOD39479.1_NS1_uncultured_densovirus
	IYI--RS-PP-----SSG-KNYFFD----CIKDY--YINVG--KMC----RANKTNNFA--FQ-DA-----E-GR-RLVMWNEPNY-S------------PEFIEILKELL-GGDA-TN-VSV-KYKN----ELPV-YRTPVIIL-TNSS-------------LSIERAPAF--K---DR-M-------KVYL----W
	>QOR29543.1_nonstructural_protein_NS1_Carnivore_chaphamaparvovirus_1
	LVL--WG-PS-----NTG-KSAFIS----GFKQ---CVSWG--EIV----NT---NNFA--FE-GL-----M-NN-NIGVWEEPLI-S------------PELAEKAKQIF-EGME-CS-IPV-KFKK----PIKL-PRTPIIMT-TNHAPWRFCTH----------EEEMF--R---NR-M-------FIFY----W
	>QKE54891.1_nonstructural_protein_Parvoviridae_sp.
	ICI--IG-PS-----NTG-KSGFIS----GLKQ---IVHWG--EII----NG---QNFM--FE-GI-----I-DT-TIGIWEEPLC-S------------PEAAEKVKQVL-EGMR-CS-IAV-KYRK----PHML-PRTPIFIT-TNHELWRYCTA----------EEEAF--R---NR-M-------WIFQ----F
	>QGJ83204.1_nonstructural_protein_1_Peafowl_parvovirus_2
	ICI--YG-PS-----NTG-KSATIS----GLKK---CVPWG--EVV----NT---NTFA--FE-GL-----I-NS-VIGIWEEPLI-S------------SELAEKTKQIF-EGMQ-TS-IPI-KYKK----PAML-ARTPILIT-TNHYPWRFCSQ----------EEEAF--R---NR-M-------WIFT----F
	>QBQ18679.1_nonstructural_protein_1_Porcine_parvovirus_7
	IVL--WG-PS-----NTG-KTAFIR----GLRQ---VVNCG--ECV----NG---QIFC--FE-GL-----C-GK-AIGIWEEPLI-S------------PECAEKAKQIF-EGAP-TQ-VPA-KYKK----PQDL-PRTPIIMT-TNHAPWRFCTS----------EERAF--R---NR-M-------FIFL----W
	>YP_009154712.1_nonstructural_protein_Bearded_dragon_parvovirus
	IWL--YG-PA-----TTG-KTIIAQ----AIAH---GAVLF--GGV----NWT-NENFP--FC-NC-----P-GK-LLIWWEEGKM-T------------QKMVETAKCIL-GGAV-VP-VDI-KGKM----AELC-ETTPVIIT-SNTNMCQVFDGN----SSSFEHTEPL--E---ER-M-------FMFR----L
	>YP_009507350.1_NS1_California_sea_lion_bocavirus_1
	VNF--YG-PA-----STG-KTNMAK----AIVQ---AVKLY--GCV----NHQ-NKNFL--FN-DC-----A-SK-LVCWWEECVM-N------------SEWVEQSKCIL-GGTE-FR-IDR-KHKD----SMLL-PQTPVMIS-TNNDIYTVVGGN----TVTGVHSKPL--R---ER-V-------VQFN----F
	>AEM37597.1_NS1_California_sea_lion_bocavirus_1
	VNF--YG-PA-----STG-KTNMAK----AIVQ---AVKLY--GCV----NHQ-NKNFL--FN-DC-----A-SK-LVCWWEECVM-N------------SEWVEQSKCIL-GGTE-FR-IDR-KHKD----SMLL-PQTPVMIS-TNNDIYTVVGGN----TVTGVHSKPL--R---ER-V-------VQFN----F
	>NP_040891.1_hypothetical_protein_HpV4gp3_Human_papillomavirus_4
	IVI--HG-PP-----DTG-KSLFCY----SFIK---FLKGK--VVS----YVNRSSHFW--LQ-PL-----M-DC-KVGFMDDATY-VC----------WTYIDQNLRNAL-DGNP-MC-IDA-KHRA----PQQL-KLPPMLIT-SNIDI------------KQEQSLMYL--H---SR-I-------QCFN----F
	>QEG53721.1_nonstructural_protein_1_Porcine_parvovirus_7
	IVL--WG-PS-----NTG-KTAFVR----GLKQ---GVRCG--ECV----NG---QIFC--FE-GL-----C-GK-AIGIWEEPLI-S------------PECAEKAKQIF-EGAD-TQ-VPA-KYKK----PQDL-PRTPIIMT-TNHAPWRFCTS----------EEGAL--R---NR-M-------FIFI----W
	>AYA94940.2_E1_protein_Human_papillomavirus
	LVF--YG-PP-----DTG-KSLFCF----RLVQ---FLKGQ--VVS----FINKSSQFW--LM-PL-----Q-DA-KVGLLDDATY-SC----------WLYLDTYLRNAF-DGNV-FC-LDI-KHKN----LQQT-KLPPMIIT-TNVDV------------TVDESLFYL--K---SR-L-------TCFN----F
	>QKE54985.1_nonstructural_protein_Parvoviridae_sp.
	LCL--IG-PS-----NSG-KSAFFH----GLKQ---IISWG--EIV----NH---PTFA--FE-AL-----P-GN-YAGFWEEPLL-S------------AELAEKFKQVA-EGMP-CQ-IPV-KYRK----PQFL-PRTPLIIT-TNHPLWRFCST----------EQPML--E---NR-M-------WIFE----F
	>AID68210.1_NS1_Human_bocavirus
	VCF--YG-PA-----STG-KTNMAK----AIVQ---GIRLY--GCV----NHL-NKGFV--FN-DC-----R-QR-LAVWWEECLM-H------------QDWVEPAKCIL-GGTE-CR-IDV-KHRD----SVLL-TQTPVIIS-TNHDIYAVVGGN----SVSHVHAAPL--K---ER-V-------IQLN----F
	>QOD39573.1_NS1_uncultured_densovirus
	LVI--YS-PP-----SSG-KNYFFD----AIKDF--YINCG--HLC----NANKYNSFP--FQ-DA-----D-CR-RLILWNEPNY-S------------PEFLEPIKEIL-GGDS-TS-VNV-KYMA----DSPI-YRTPVLVL-TNRI-------------VSFMHHIAF--K---DR-L-------KVYT----W
	>QOD39507.1_NS1_uncultured_densovirus
	VVV--HS-PS-----SAG-KNFFFD----AIKDY--YINAG--HLS----NANKYNTFA--FQ-DA-----E-GR-RIVMWNEPNY-S------------PEFLDSIKELL-GGDS-TC-VNV-KYKD----DCPV-YRTPVIVL-TNNV-------------VSFMEHPSF--N---DR-I-------RIFN----W
	>YP_656475.1_E1_Tursiops_truncatus_papillomavirus_2
	LCF--YG-PS-----NTG-KSMFCM----SLLE---FLKGR--TIS----YVNSKSQFW--LQ-PL-----G-DS-KIGLLDDATL-PV----------WDYMDVYLRNLL-DGNV-FC-LDA-KHKA----PSQI-KAPPLLVT-SNYNI------------KEYPKYSYL--V---NR-V-------HVIT----F
	>AAZ39522.1_E1_protein_human_papillomavirus_102
	LVF--YG-PS-----DTG-KSLFCM----SLLQ---YLGGA--VIS----FVNSSSHFW--LS-PL-----A-DA-KIGLLDDATG-QC----------WTYIDVYLRSIL-DGNP-IS-IDR-KHRT----LTQL-KCPPLMIT-TNVDP------------LADESLKYL--R---SR-I-------TVFK----F
	>AYA94023.1_E1_protein_Human_papillomavirus
	LVF--HG-PP-----DTG-KSLFCF----KLTQ---FLKGQ--VVS----YINKSSQFW--LM-PL-----Q-DA-KVGLLDDATY-SC----------WLYLDTYLRNAF-DGNI-FS-LDI-KHKN----LQQT-KLPPMIIT-TNVNV------------ETDESLFYL--R---SR-L-------TIFN----F
	>ATQ38675.1_E1_Gammapapillomavirus_12
	IVI--YG-PS-----DTG-KSYFCF----ALMK---FFKGA--IVS----FMNKNSHFW--IT-PL-----L-ET-KIGFLDDATQ-AC----------WTFLDINMRNAF-DGNM-VS-VDI-KHRN----LQQI-KLPPMFIT-TNVDV------------TKDPTYSYL--V---SR-L-------TCFE----F
	>QOD39517.1_NS1_uncultured_densovirus
	IYI--RS-PP-----SSG-KNYFFD----CIKDY--YINVG--KMC----RANKFNNFA--FQ-DA-----E-GR-RLVLWNEPNY-S------------PEYIEILKELL-GGDA-TN-VSV-KYKN----ELPV-YRTPVIIL-TNSV-------------LSLENAPAF--K---DR-M-------KVYK----W
	>QBQ18683.1_nonstructural_protein_1_Porcine_parvovirus_7
	IVL--WG-PS-----NTG-KTAFIR----GLRQ---VVNCD--ECV----NG---QIFC--FE-GL-----C-GK-AIGIWEEPLI-S------------PECAEKAKQIF-EGAP-TQ-VPA-KYKK----PQDL-PRTPIIMT-TNHAPWRFCTS----------EEGAF--R---NR-M-------FLFI----W
	>D0EZM8.1_RecName:_Full_Initiator_protein_NS1_Short_NS1_AltName:_Full_Non-structural_protein_1_AltName:_Full_Non-structural_protein_NS1_Human_bocavirus_1
	VCF--YG-PA-----STG-KTNMAK----AIVQ---GIRLY--GCV----NHL-NKGFV--FN-DC-----R-QR-LVVWWEECLM-H------------QDWVEPAKCIL-GGTE-CR-IDV-KHRD----SVLL-TQTPVIIS-TNHDIYAVVGGN----SVSHVHAAPL--K---ER-V-------IQLN----F
	>AXY87759.1_early_protein_E1_Human_papillomavirus_type_210
	IVI--YG-PS-----DTG-KSYFCF----ALMK---FFKGA--IVS----FMNKNSHFW--IT-PL-----L-ET-KIGFLDDATQ-AC----------WTFLDINMRNAF-DGNM-VS-VDI-KHRN----LQQI-KLPPMFIT-TNVDV------------TKDPTYSYL--V---SR-L-------TCFE----F
	>AFC37600.1_NS1_Human_bocavirus
	VCF--YG-PA-----STG-KTNMAK----AIVQ---GIRLY--GCV----NHL-NKGFV--FN-DC-----R-QR-LVVWWEECLM-H------------QDWVEPAKCIL-GGTE-CR-IDV-KHRD----SVLL-TQTPVIIS-TNHDIYAVVGGN----SVSHVHAAPL--K---ER-V-------IQLN----F
	>BAH22687.1_NS1_Human_bocavirus
	VCF--YG-PA-----STG-KTNMAK----AIVQ---GIRLY--GCV----NHL-NKGFV--FN-DC-----R-QR-LVVWWEECLM-H------------QDWVEPAKCIL-GGTE-CR-IDV-KHRD----SVLL-TQTPVIIS-TNHDIYAVVVGN----SVSHVHAAPL--K---ER-V-------IQLN----F
	>AZB73969.1_NS1_Porcine_parvovirus_7
	IVL--WG-PS-----NTG-RTAFIR----GLRQ---VVNCD--ECV----NG---QIFC--FE-GL-----C-GK-AIGIWEEPLI-N------------PECAEKAKQIF-EGAP-TQ-VPA-KYKK----PQDL-PRTPIIMT-TNHAPWRFCTS----------EEGAF--R---NR-M-------FIFI----W
	>YP_009134732.1_non-structural_protein_1_Cherax_quadricarinatus_densovirus
	IVI--HS-PP-----SAG-KNFFFD----AVKDY--YLNCG--HLC----NANKYNNFP--FQ-DA-----E-GR-RIVLWNEPNY-A------------PEFLEQIKEIL-GGDS-TS-VNV-KYQS----DTPV-YRTPVIVL-TNNK-------------VSFMNHSAF--I---DR-I-------RVFN----W
	>QOD39560.1_NS1_uncultured_densovirus
	LVI--HS-PP-----SAG-KNFFFD----AVKDY--YLNCG--HLC----NANKFNSFP--FQ-DA-----E-GR-RMILWNEPNY-S------------PEFLEPIKEIL-GGDS-TS-VNV-KYQH----DTPV-YRTPVIVL-TNNE-------------VSFMTHSAF--K---DR-I-------KIFT----W
	>ACX47175.1_NS1_Human_bocavirus
	VCF--YG-PA-----STG-KTNMAK----AIVQ---GIRLY--GCV----NHL-NKGFV--FN-DC-----R-QR-LVVWWEECLM-H------------QDWVEPAKCIL-GGTE-CR-IDV-KHRD----SVLL-TQTPVIIS-TNHDIYVVVGGN----SVSHVHAAPL--K---ER-V-------IQLN----F
	>QKE54937.1_nonstructural_protein_Parvoviridae_sp.
	ICI--EG-PS-----NTG-KSAFIA----GLKA---TIPWG--EVV----NS---NTFA--FE-GL-----Q-DC-IIGVWEEPLC-S------------PELAEKAKQVL-EGMP-CS-IAV-KYKR----PQLL-PRTPIIIT-SNHPIWRFCQA----------EQIMF--E---NR-M-------FRFE----F
	>QBQ18691.1_nonstructural_protein_1_Porcine_parvovirus_7
	IVL--WG-PS-----NTG-KTALIR----GLRQ---VVNCG--ECV----NG---QVFC--FE-GL-----C-GK-AIGIWEEPLI-S------------PECAEKAKQIF-EGAP-TQ-VPA-KYKK----PQDL-PRTPIIMT-TNHAPWRFCTS----------EEGAF--R---NR-M-------FLFI----W
	>YP_009507262.1_putative_early_E1_protein_Eptesicus_serotinus_papillomavirus_2
	LVI--VG-PP-----NTG-KSMFTM----SLLR---FLKGR--VVS----YVNSKSQFW--LQ-PL-----A-GC-KLGLLDDATM-PC----------WHYIDVYLRNLL-DGNP-IS-VDL-KHRA----PVQI-RCPPLIIT-SNVNI------------LKEDKLKFL--H---SR-C-------QVFE----F
	>ADJ96336.1_E1_protein_Delphinus_delphis_papillomavirus
	IVL--FG-PP-----NTG-KSLFAM----SLIA---ALGGK--VLS----FVNAASHFW--LS-PL-----A-DA-KIALIDDATP-TT----------WDYADTNLRNLL-DGNP-MS-LDT-KHRA----LMQI-TCPPLLIT-TNSNI------------MENPKWKYL--H---SR-V-------KMYS----F
	>ACV20861.1_NS1_protein_Human_bocavirus
	VCF--YG-PA-----STG-KTNMAK----AIVQ---GIRLY--GCV----NHL-NKGFV--FN-DC-----R-QR-LVVWWEECLM-H------------QDWVEPAKCIL-GGTE-CR-IDV-KHRD----SVLL-TQTPVIIS-TNHDIYAVVGGN----SVSHVHAAPL--K---ER-V-------IQLN----F
	>AEW07384.1_NS1_Human_bocavirus
	VCF--YG-PA-----STG-KTNMAK----AIVQ---GIRLY--GCV----NHL-NKGFV--FN-DC-----R-QR-LVVWWEECLM-H------------QDWVEPAKCIL-GGTE-CR-IDV-KHRD----SVLL-TQTPVIIS-TNHDIYAVVGGN----SVSHVHAAPL--K---ER-V-------IQLN----F
	>AGC92294.1_NS1_Human_bocavirus
	VCF--YG-PA-----STG-KTNMAK----AIVQ---GIRLY--GCV----NHL-NKGFV--FN-DC-----R-QR-LVVWWEECLM-H------------QDWVEPAKCIL-GGTE-CR-IDV-KHRD----SVLL-TQTPVIIS-TNHDIYAVVGGN----SVSHVHAAPL--K---ER-V-------IQLN----F
	>ABN46902.1_NS1_Human_bocavirus
	VCF--YG-PA-----STG-KTNMAK----AIVQ---GIRLY--GCV----NHL-NKGFV--FN-DC-----R-QR-LVVWWEECLM-H------------QDWVEPAKCIL-GGTE-CR-IDV-KHRD----SVLL-TQTPVIIS-TNHDIYAVVGGN----SVSHVHAAPL--K---ER-V-------IQLN----F
	>QKE54974.1_nonstructural_protein_Parvoviridae_sp.
	FVL--YG-PS-----NTG-KSAFIK----GLKE---ILPWG--EVC----NS---NTFA--FE-GM-----L-HG-TWAAWEEPLL-S------------PELCEKAKQIM-EGMT-CM-IPV-KFKK----PATL-ERTPLFIT-TNHPIWRFCSS----------EEEAL--R---NR-I-------FLFE----W
	>AIZ00494.1_NS1_Human_bocavirus
	VCF--YG-PA-----STG-KTNMAK----AIVQ---GIRLY--GCV----NHL-NKGFV--FN-DC-----R-QR-LVVWWEECLM-H------------QDWVEPAKCIL-GGTE-CR-IDV-KHRD----SVLL-TQTPVIIS-TNHDIYAVVGGN----SVSHVHAAPL--K---ER-V-------IQLN----F
	>AIZ00486.1_NS1_Human_bocavirus
	VCF--YG-PA-----STG-KTNMAK----AIVQ---GIRLY--GCV----NHL-NKGFV--FN-DC-----R-QR-LVVWWEECLM-H------------QDWVEPAKCIL-GGTE-CR-IDV-KHRD----SVLL-TQTPVIIS-TNHDIYAVVGGN----SVSHVHAAPL--K---ER-V-------IQLN----F
	>ADB93927.1_NS1_Human_bocavirus
	VCF--YG-PA-----STG-KTNMAK----AIVQ---GIRLY--GCV----NHL-NKGFV--FN-DC-----R-QR-LVVWWEECLM-H------------QDWVEPAKCIL-GGTE-CR-IDV-KHRD----SVLL-TQTPVIIS-TNHDIYAVVGGN----SVSHVHAAPL--K---ER-V-------IQLN----F
	>ACY82519.1_NS1_Human_bocavirus
	VCF--YG-PA-----STG-KTNMAK----AIVQ---GIRLY--GCV----NHL-NKGFV--FN-DC-----R-QR-LVVWWEECLM-H------------QDWVEPAKCIL-GGTE-CR-IDV-KHRD----SVLL-TQTPVIIS-TNHDIYAVVGGN----SVSHVHAAPL--K---ER-V-------IQLN----F
	>AID68220.1_NS1_Human_bocavirus
	VCF--YG-PA-----STG-KTNMAK----AIVQ---GIRLY--GCV----NHL-NKGFV--FN-DC-----R-QR-LVVWWEECLM-H------------QDWVEPAKCIL-GGTE-CR-IDV-KHRD----SVLL-TQTPVIIS-TNHDIYAVVGGN----SVSHVHAAPL--K---ER-V-------IQLN----F
	>AFY23246.1_NS1_Human_bocavirus
	VCF--YG-PA-----STG-KTNMAK----AIVQ---GIRLY--GCV----NHL-NKGFV--FN-DC-----R-QR-LVVWWEECLM-H------------QDWVEPAKCIL-GGTE-CR-IDV-KHRD----SVLL-TQTPVIIS-TNHDIYAVVGGN----SVSHVHAAPL--K---ER-V-------IQLN----F
	>AID68228.1_NS1_Human_bocavirus
	VCF--YG-PA-----STG-KTNMAK----AIVQ---GIRLY--GCV----NHL-NKGFV--FN-DC-----R-QR-LVVWWEECLM-H------------QDWVEPAKCIL-GGTE-CR-IDV-KHRD----SVLL-TQTPVIIS-TNHDIYAVVGGN----SVSHVHAAPL--K---ER-V-------IQLN----F
	>QOD39493.1_NS1_uncultured_densovirus
	IVI--HS-PP-----SAG-KNFFFD----AVKDY--YINCG--HLC----NANKYNNFA--FQ-DA-----E-GR-RLVLWNEPNY-S------------PEFEEPIKEIL-GGDS-TS-VNV-KYMN----DVAV-YRTPVIVL-TNNI-------------VGFMTNPVF--N---DR-I-------RIFK----W
	>YP_338086.1_NS1_Primate_bocaparvovirus_1
	VCF--YG-PA-----STG-KTNMAK----AIVQ---GIRLY--GCV----NHL-NKGFV--FN-DC-----R-QR-LVVWWEECLM-H------------QDWVEPAKCIL-GGTE-CR-IDV-KHRD----SVLL-TQTPVIIS-TNHDIYAVVGGN----SVSHVHAAPL--K---ER-V-------IQLN----F
	>AFU35660.1_NS1_Human_bocavirus
	VCF--YG-PA-----STG-KTNMAK----AIVQ---GIRLY--GCV----NHL-NKGFV--FN-DC-----R-QR-LVVWWEECLM-H------------QDWVEPAKCIL-GGTE-CR-IDV-KHRD----SVLL-TQTPVIIS-TNHDIYAVVGGN----SVSHVHAAPL--K---ER-V-------IQLN----F
	>AID68233.1_NS1_Human_bocavirus
	VCF--YG-PA-----STG-KTNMAK----AIVQ---GIRLY--GCV----NHL-NKGFV--FN-DC-----R-QR-LVVWWEECLM-H------------QDWVEPAKCIL-GGTE-CR-IDV-KHRD----SVLL-TQTPVIIS-TNHDIYAVVGGN----SVSHVHAAPL--K---ER-V-------IQLN----F
	>ABG77282.1_NS1_Human_bocavirus_WLL-1
	VCF--YG-PA-----STG-KTNMAK----AIVQ---GIRLY--GCV----NHL-NKGFV--FN-DC-----R-QR-LVVWWEECLM-H------------QDWVEPAKCIL-GGTE-CR-IDV-KHRD----SVLL-TQTPVIIS-TNHDIYAVVGGN----SVSHVHAAPL--K---ER-V-------IQLN----F
	>AUN34370.1_NS1_Human_bocavirus
	VCF--YG-PA-----STG-KTNMAK----AIVQ---GIRLY--GCV----NHL-NKGFV--FN-DC-----R-QR-LVVWWEECLM-H------------QDWVEPAKCIL-GGTE-CR-IDV-KHRD----SVLL-TQTPVIIS-TNHDIYAVVGGN----SVSHVHAAPL--K---ER-V-------IQLN----F
	>AND46439.1_NS1_Human_bocavirus
	VCF--YG-PA-----STG-KTNMAK----AIVQ---GIRLY--GCV----NHL-NKGFV--FN-DC-----R-QR-LVVWWEECLM-H------------QDWVEPAKCIL-GGTE-CR-IDV-KHRD----SVLL-TQTPVIIS-TNHDIYAVVGGN----SVSHVHAAPL--K---ER-V-------IQLN----F
	>ACX47167.1_NS1_Human_bocavirus
	VCF--YG-PA-----STG-KTNMAK----AIVQ---GIRLY--GCV----NHL-NKGFV--FN-DC-----R-QR-LVVWWEECLM-H------------QDWVEPAKCIL-GGTE-CR-IDV-KHRD----SVLL-TQTPVIIS-TNHDIYAVVGGN----SVSHVHAAPL--K---ER-V-------IQLN----F
	>AFU35620.1_NS1_Human_bocavirus
	VCF--YG-PA-----STG-KTNMAK----AIVQ---GIRLY--GCV----NHL-NKGFV--FN-DC-----R-QR-LVVWWEECLM-H------------QDWVEPAKCIL-GGTE-CR-IDV-KHRD----SVLL-TQTPVIIS-TNHDIYAVVGGN----SVSHVHAAPL--K---ER-V-------IQLN----F
	>AFU35700.1_NS1_Human_bocavirus
	VCF--YG-PA-----STG-KTNMAK----AIVQ---GIRLY--GCV----NHL-NKGFV--FN-DC-----R-QR-LVVWWEECLM-H------------QDWVEPAKCIL-GGTE-CR-IDV-KHRD----SVLL-TQTPVIIS-TNHDIYAVVGGN----SVSHVHAAPL--K---ER-V-------IQLN----F
	>AVQ05269.1_NS1_Human_bocavirus
	VCF--YG-PA-----STG-KTNMAK----AIVQ---GIRLY--GCV----NHL-NKGFV--FN-DC-----R-QR-LVVWWEECLM-H------------QDWVEPAKCIL-GGTE-CR-IDV-KHRD----SVLL-TQTPVIIS-TNHDIYAVVGGN----SVSHVHAAPL--K---ER-V-------IQLN----F
	>AFU35680.1_NS1_Human_bocavirus
	VCF--YG-PA-----STG-KTNMAK----AIVQ---GIRLY--GCV----NHL-NKGFV--FN-DC-----R-QR-LVVWWEECLM-H------------QDWVEPAKCIL-GGTE-CR-IDV-KHRD----SVLL-TQTPVIIS-TNHDIYAVVGGN----SVSHVHAAPL--K---ER-V-------IQLN----F
	>AKP16746.1_NS1_Human_bocavirus
	VCF--YG-PA-----STG-KTNMAK----AIVQ---GIRLY--GCV----NHL-NKGFV--FN-DC-----R-QR-LVVWWEECLM-H------------QDWVEPAKCIL-GGTE-CR-IDV-KHRD----SVLL-TQTPVIIS-TNHDIYAVVGGN----SVSHVHAAPL--K---ER-V-------IQLN----F
	>ACG75864.1_NS1_Human_bocavirus
	VCF--YG-PA-----STG-KTNMAK----AIVQ---GIRLY--GCV----NHL-NKGFV--FN-DC-----R-QR-LVVWWEECLM-H------------QDWVEPAKCIL-GGTE-CR-IDV-KHRD----SVLL-TQTPVIIS-TNHDIYAVVGGN----SVSHVHAAPL--K---ER-V-------IQLN----F
	>AEW07380.1_NS1_Human_bocavirus
	VCF--YG-PA-----STG-KTNMAK----AIVQ---GIRLY--GCV----NHL-NKGFV--FN-DC-----R-QR-LVVWWEECLM-H------------QDWVEPAKCIL-GGTE-CR-IDV-KHRD----SVLL-TQTPVIIS-TNHDIYAVVGGN----SVSHVHAAPL--K---ER-V-------IQLN----F
	>ACP39927.1_NS1_Human_bocavirus_isolate_SH1
	VCF--YG-PA-----STG-KTNMAK----AIVQ---GIRLY--GCV----NHL-NKGFV--FN-DC-----R-QR-LVVWWEECLM-H------------QDWVEPAKCIL-GGTE-CR-IDV-KHRD----SVLL-TQTPVIIS-TNHDIYAVVGGN----SVSHVHAAPL--K---ER-V-------IQLN----F
	>AUN34374.1_NS1_Human_bocavirus
	VCF--YG-PA-----STG-KTNMAK----AIVQ---GIRLY--GCV----NHL-NKGFV--FN-DC-----R-QR-LVVWWEECLM-H------------QDWVEPAKCIL-GGTE-CR-IDV-KHRD----SVLL-TQTPVIIS-TNHDIYAVVGGN----SVSHVHAAPL--K---ER-V-------IQLN----F
	>ABK32027.1_NS1_Human_bocavirus
	VCF--YG-PA-----STG-KTNMAK----AIVQ---GIRLY--GCV----NHL-NKGFV--FN-DC-----R-QR-LVVWWEECLM-H------------QDWVEPAKCIL-GGTE-CR-IDV-KHRD----SVLL-TQTPVIIS-TNHDIYAVVGGN----SVSHVHAAPL--K---ER-V-------IQLN----F
	>AFU35704.1_NS1_Human_bocavirus
	VCF--YG-PA-----STG-KTNMAK----AIVQ---GIRLY--GCV----NHL-NKGFV--FN-DC-----R-QR-LVVWWEECLM-H------------QDWVEPAKCIL-GGTE-CR-IDV-KHRD----SVLL-TQTPVIIS-TNHDIYAVVGGN----SVSHVHAAPL--K---ER-V-------IQLN----F
	>AND46435.1_NS1_Human_bocavirus
	VCF--YG-PA-----STG-KTNMAK----AIVQ---GIRLY--GCV----NHL-NKGFV--FN-DC-----R-QR-LVVWWEECLM-H------------QDWVEPAKCIL-GGTE-CR-IDV-KHRD----SVLL-TQTPVIIS-TNHDIYAVVGGN----SVSHVHAAPL--K---ER-V-------IHLN----F
	>AYA94188.1_E1_protein_Human_papillomavirus
	LVF--WG-PP-----DTG-KSMFCF----TLLK---FFKGK--VIS----YMNSKSQFW--LM-PL-----L-EC-KLGLLDDVTY-PC----------WQYMDVHLRNAM-DGNP-VC-IDA-KHKT----PIQL-NLPPLLIS-TNINI------------LEDQSLKYL--H---SR-V-------KCFH----F
	>ARS03587.1_large_non-structural_protein_Human_bocavirus
	VCF--YG-PA-----STG-KTNMAK----AIVQ---GIRLY--GCV----NHL-NKGFV--FN-DC-----R-QR-LVVWWEECLM-H------------QDWVEPAKCIL-GGTE-CR-IDV-KHRD----SVLL-TQTPVIIS-TNHDIYAVVGGN----SVSHVHAAPL--K---ER-V-------IQLN----F
	>AFU35604.1_NS1_Human_bocavirus
	VCF--YG-PA-----STG-KTNMAK----AIVQ---GIRLY--GCV----NHL-NKGFV--FN-DC-----R-QR-LVVWWEECLM-H------------QDWVEPAKCIL-GGTE-CR-IDV-KHRD----SVLL-TQTPVIIS-TNHDIYAVVGGN----SVSHVHAAPL--K---ER-V-------IQLN----F
	>QOD39532.1_NS1_uncultured_densovirus
	MVI--HS-PP-----SAG-KNFFFD----AIKDY--YLNCG--HLC----NANKFNNFP--FQ-DA-----E-GR-RIVLWNEPNY-S------------PEFLEPIKEIL-GGDS-TS-VNV-KYQH----DTPV-YRTPVIVL-TNNK-------------VSFMNHQAF--R---DR-I-------KVFN----W
	>QOD39569.1_NS1_uncultured_densovirus
	MVI--HS-PP-----SAG-KNFFFD----AIKDY--YLNCG--HLC----NANKFNNFP--FQ-DA-----E-GR-RIVLWNEPNY-S------------PEFLEPIKEIL-GGDS-TS-VNV-KYQH----DTPV-YRTPVIVL-TNNK-------------VSFMNHQAF--R---DR-I-------KVFN----W
	>AAD38970.1_replication_protein_human_papillomavirus_83
	LVF--YG-PS-----DTG-KSLFCM----SLLQ---YLGGA--VIS----YVNSSSHFW--LS-PL-----A-DA-KIGLLDDATA-QC----------WTYIDVYLRSIL-DGNP-TS-IDR-KHRT----LTQL-KCPPLMIT-TNVDP------------LADESLKYQ--R---SR-I-------TVFK----F
	>QKE54866.1_nonstructural_protein_Parvoviridae_sp.
	ICI--QG-PS-----NSG-KSAFIA----GLKQ---IINWG--EVV----NG---QTFM--FE-GL-----V-DT-TIGVWEEPLC-S------------PEAAEKAKQVL-EGMR-CS-ISV-KYKK----PHML-PRTPIIIT-TNHDLWRFCTA----------EESAF--R---NR-M-------WIFF----F
	>YP_002916059.1_non_structural_protein_NS2_Human_bocavirus_4_NI
	ICF--YG-PA-----STG-KTNFAK----AIVQ---GVRLY--GCV----NHL-NKGFV--FN-DC-----R-QR-LIIWWEECLM-H------------QDWVEPAKCIL-GGTE-CR-IDV-KHKD----SVLL-QQTPVIIS-TNHDIYSVVGGN----TVSHVHAAPL--K---ER-V-------LQLN----F
	>ASS83768.1_truncated_nonstructural_protein_Primate_bocaparvovirus_1
	VCF--YG-PA-----STG-KTNMAK----AIVQ---GIRLY--GCV----NHL-NKGFV--FN-DC-----R-QR-LVVWWEECLM-H------------QDWVEPAKCIL-GGTE-CR-IDV-KHRD----SVLL-TQTPVIIS-TNHDIYAVVGGN----SVSHVHAAPL--K---ER-V-------IQLN----F
	>AYC49709.1_NS1_Porcine_parvovirus_7
	IVL--WG-PS-----NTG-KTAFIR----GLRQ---VLNCG--EIV----NG---QIFC--FE-GV-----C-GK-AIGIWEEPLI-S------------PECAEKAKQVF-EGAD-TQ-VPA-KYKK----PQDL-PRTPIIIT-TNHAPWRFCTN----------EEGAF--R---NR-M-------FIFI----W
	>AWA28228.1_nonstructural_protein_1_partial_Bat_bocavirus
	CLF--YG-PA-----STG-KTNLVK----AVVS---AVRLY--GCV----NHQ-NKSFI--FN-DC-----A-HK-LVVWWEECLM-H------------SDWVEQAKCIL-GGTE-FR-IDR-KHKE----SQLL-PQTPVLVS-TNNDIYTVVGGN----TVSQVHAKPL--R---ER-V-------V--------
	>AKA44549.1_NS1_Gallus_gallus_enteric_parvovirus
	LYF--HG-PA-----NTG-KTMMAE----SICK---MVQIY--GNV----NHN-NKNFP--LN-DC-----H-NK-AVLWWEECSM-T------------EEHVESAKCIM-GGSS-VR-IDK-KNQD----SVLL-CKTPIVIT-SNNDITQVSSRN----AISTVHAAAI--R---AR-C-------LKFT----F
	>AKA44553.1_NS1_Gallus_gallus_enteric_parvovirus
	LYF--HG-PA-----NTG-KTMMAE----SICK---MVQIY--GNV----NHN-NKNFP--LN-DC-----H-NK-AVLWWEECSM-T------------EEHVESAKCIM-GGSS-VR-IDK-KNQD----SVLL-CKTPIVIT-SNNDITQVSSRN----AISTVHAAAI--R---AR-C-------LKFT----F
	>AGF33862.1_nonstructural_protein_1_partial_Human_parvovirus_B19
	LWF--YG-PP-----STG-KTNLAM----AIAK---SVPVY--GMV----NWN-NENFP--FN-DV-----A-GK-SLVVWDEGII-K------------STIVEAAKAIL-GGQP-TR-VDQ-KMRG----SVAV-PGVPVVIT-SNGDITFVVSGN----TTTTVHAKAL--K---ER-M-------VKLN----F
	>AKA44545.1_NS1_Gallus_gallus_enteric_parvovirus
	LYF--HG-PA-----NTG-KTMMAE----SICK---MVQIY--GNV----NHN-NKNFP--LN-DC-----H-NK-AVLWWEECSM-T------------EEHVESAKCIM-GGSS-VR-IDK-KNQD----SVLL-CKTPIVIT-SNNDITQVSSRN----AISTVHAAAI--R---AR-C-------LKFT----F
	>AFA26589.1_E1_Tursiops_truncatus_papillomavirus_7
	IVL--YG-PP-----NTG-KSMFAM----SLIS---LLGGK--VLS----YVNSTSHFW--LQ-PL-----L-DA-KVALIDDATP-GT----------WDYADMYLRNAL-DGNP-MS-LDT-KHRA----PVQI-TCPPLLIT-TNSNI------------MENDKWKYL--H---SR-V-------RMYS----F
	>AKA44557.1_truncated_NS1_Gallus_gallus_enteric_parvovirus
	LYF--HG-PA-----NTG-KTMMAE----SICK---MVQIY--GNV----NHN-NKNFP--LN-DC-----H-NK-AVLWWEECSM-T------------EEHVESAKCIM-GGSS-VR-IDK-KNQD----SVLL-CKTPIVIT-SNNDITQVSNRN----AISTVHAAAI--R---AR-C-------LKFT----F
	>QCI61335.1_REP_Porcine_parvovirus_7
	IVL--WG-PS-----NTG-KTAFIR----GLRQ---VVNCG--ECC----NG---QIFC--FE-SL-----C-GK-PIGIWEEPLI-S------------PECAEKAKQIF-VGAV-TQ-VPA-KYKK----PQDL-PRTPIIMT-TNHAPWRFCTS----------EEGAL--R---NR-M-------FIFL----S
	>AKA44565.1_NS1_Meleagris_gallopavo_enteric_parvovirus
	LYF--HG-PA-----NTG-KTMMAE----SICK---MVQIY--GNV----NHN-NKNFP--LN-DC-----H-NK-AVLWWEECSM-T------------EEHVESAKCIM-GGSS-VR-IDK-KNQD----SVLL-CKTPIVIT-SNNDITQVSSRN----AISTVHAAAI--R---AR-C-------LKFT----F
	>AXL64662.1_NS1_partial_Galliform_aveparvovirus_1
	LYF--HG-PA-----NTG-KTMMAE----SICK---MVQIY--GNV----NHN-NKNFP--FN-DC-----H-NK-AVLWWEECSM-T------------EEHVESAKCIM-GGSS-VR-IDK-KNQD----SVLL-CKTPIIIT-SNNDITQVSSRN----AISTVHAAAI--R---AR-C-------LKFT----F
	>QCI61333.1_REP_Porcine_parvovirus_7
	IVL--WG-PS-----NTG-KTAFIR----GLRQ---VVNCG--ECC----NG---QIFC--FE-SL-----C-GK-PIGIWEEPLI-S------------PECAEKAKQIF-VGAV-TQ-VPA-KYKK----PQDL-PRTPIIMT-TNHAPWRFCTS----------EEGAL--R---NR-M-------FIFL----S
	>YP_009046818.1_NS1_Chicken_parvovirus_ABU-P1
	LYF--HG-PA-----NTG-KTMMAE----SICK---MVQIY--GNV----NHN-NKNFP--LN-DC-----H-NK-AVLWWEECSM-T------------EEHVESAKCIM-GGSS-VR-IDK-KNQD----SVLL-CKTPIVIT-SNNDITQVSSRN----AISTVHAAAI--R---AR-C-------LKFT----F
	>QKE55002.1_nonstructural_protein_Parvoviridae_sp.
	LVL--TG-LA-----STG-KTCFAH----ALCE---SVKIY--GMV----NHN-NMSFP--FN-DC-----V-NT-LLNHWEEAVM-T------------EEHVETAKCLM-DGSR-VR-VDV-KHQG----SVAV-SGTPMLVT-SNHDIFVVKSKN----TTTSIHEGPL--R---SR-C-------ITYH----F
	>AYA94070.1_E1_protein_Human_papillomavirus
	IVI--YG-AP-----DTG-KSFFCF----NFIK---LLHGK--IVS----YMNKQSHFW--LM-PL-----V-DG-KIGLLDDATF-QC----------WTFLDVNMRNAF-DGNM-VS-IDI-KHKN----LQQL-KLPPMLIT-TNVEV------------PKEPTLKYL--Y---SR-L-------TCFE----F
	>ASC49393.1_NS1_Dromedary_camel_bocaparvovirus_2
	ICF--YG-PA-----STG-KTIFAK----AIAH---ATKLY--GSV----NHN-NKQFP--FN-DC-----V-PK-LLIWWEEAVM-H------------NDYVEAAKCLL-GGTD-CR-IDQ-KHTG----SAEC-KQTPVIIS-TNHDLYTVYGGN----SASRVHEAPL--R---AR-V-------VQFN----F
	>AYA94314.2_E1_protein_Human_papillomavirus
	IVI--HG-PP-----DTG-KSYFCF----SLVR---FLKGK--VVS----YFNKSSQFW--LQ-PM-----L-ES-KIGFLDDATV-CC----------WNYIDNYMRNAL-DGNP-MC-IDA-KHKA----PQQV-KLPPFLIT-TNLNV------------MIMDDFKYL--H---SR-L-------TCFE----F
	>ASC49402.1_NS1_Dromedary_camel_bocaparvovirus_2
	ICF--YG-PA-----STG-KTIFAK----AIAH---ATKLY--GSV----NHN-NKQFP--FN-DC-----V-PK-LLIWWEEAVM-H------------NDYVEAAKCLL-GGTD-CR-IDQ-KHTG----SAEC-KQTPVIIS-TNHDLYTVYGGN----SASRVHEAPL--R---AR-V-------VQFN----F
	>AZB73963.1_NS1_Porcine_parvovirus_7
	IVL--WG-PS-----NTG-KTAFIR----GLRQ---VVNCG--ECC----NG---QIFC--FE-GL-----C-GK-AIGIWEEPLI-S------------PECAEKAKQIF-EGAD-TQ-VPA-KYKK----PQDL-PRTPIIMT-TNHAPWRFCTN----------EEGAF--R---NR-M-------FIFL----W
	>AER93217.1_NS1_Human_bocavirus
	VCF--YG-PA-----STG-KTNMAK----AIVQ---GIRLY--GCV----NHL-NKGFV--FN-DC-----K-QR-LLVWWEECLM-H------------HDWVEPAKCIL-GGTE-CR-IDV-KHRD----SVLL-TQTPVIIS-TNHDIYTVVGGN----SVSHVHAAPL--K---ER-V-------IQLN----F
	>AFV27119.1_E1_human_papillomavirus_162
	LVI--FG-PP-----DTG-KSYFVF----SLMK---FIRGK--VVS----LLNRGSQFF--LQ-PL-----L-DC-KMGFMDDVTY-PA----------WQYMDLNMRNAL-DGNS-MC-IDA-KHRV----PQQI-KLPPLIVT-TNLDV------------KAEQSLMYL--H---SR-L-------QCIK----F
	>AYW35833.1_NS1_Rhinolophus_affinis_bocaparvovirus_1
	LMI--YG-PA-----STG-KTNLIK----AIVG---AVRLY--GCV----NHQ-NKNFI--FN-DC-----A-HK-LVVWWEECLM-H------------SDWVEQAKCIL-GGTE-FR-IDR-KHKE----SQLL-PQTPVLIS-TNNDIYTVVGGN----TVSQVHAKPL--K---ER-I-------VQLN----F
	>ASC49390.1_NS1_Dromedary_camel_bocaparvovirus_2
	ICF--YG-PA-----STG-KTIFAK----AIAH---ATKLY--GSV----NHN-NKQFP--FN-DC-----V-PK-LLIWWEEAVM-H------------NDYVEAAKCLL-GGTD-CR-IDQ-KHTG----SAEC-KQTPVIIS-TNHDLYTVYGGN----SASRVHEAPL--R---AR-V-------VQFN----F
	>QEG53719.1_nonstructural_protein_1_Porcine_parvovirus_7
	IVL--WG-PS-----NTG-KTAFVR----GLRQ---VVNCG--ECV----NG---QIFC--FE-GL-----C-GK-AIGIWEEPLI-S------------PECAEKAKQIF-EGAD-TQ-VPA-KYKK----PQDL-PRTPIIMT-TNHAPWRFCTS----------EEGAL--R---NR-M-------FIFI----W
	>QOP74782.1_NS1_Human_bocavirus
	VCF--YG-PA-----STG-KTNMAK----AIVQ---GIRLY--GCV----NHL-NKGFV--FN-DC-----R-QR-LVVWWEECLM-H------------QDWVEPAKCIL-GGTE-CR-IDV-KHRD----SVLL-TQTPVIIS-TNHDIYAVVGGN----SVSHVHAAPL--K---ER-V-------IQLN----F
	>QKE54875.1_nonstructural_protein_Parvoviridae_sp.
	IVL--LG-PS-----NTG-KSSFVK----GFGQ---ICPGG--ECI----NG---QSFN--YE-GL-----L-GM-YWGKWEEPLI-G------------PEQVEKFKQIA-EGMD-TH-IPV-KYKK----PQLL-PRTPILMT-TNSPPWRWCKE----------ERFTL--Q---NR-M-------HIFK----F
	>NP_848021.1_E1_protein_Felis_domesticus_papillomavirus_type_1
	LVF--WG-PP-----NTG-KSMFCM----SLMQ---FLKGK--VLS----FVNSKSQFW--LQ-PL-----A-DA-KVALLDDATA-PC----------WTYFDTFLRNAL-DGNP-IC-IDA-KHKA----PYQV-KCPPLMVT-TNVDV------------IGDSRWPYL--R---SR-L-------SAFC----F
	>ACN29631.1_NS1_Human_bocavirus
	VCF--YG-PA-----STG-KTNMAK----AIVQ---GIRLY--GCV----NHL-NKGFV--FN-DC-----R-QR-LVVWWEECLM-H------------QDWVEPAKCIL-GGTE-CR-IDV-KHRD----SVLL-TQTPVIIS-TNHDIYAVVGGN----SVSHVHAAPL--K---ER-V-------IQLN----F
	>ATL73062.1_NS1_Porcine_parvovirus_7
	IVL--WG-PS-----NTG-KTAFIR----GLRQ---VVNCG--ECC----NG---QIFC--FE-GL-----C-GK-AIGIWEEPLI-S------------PECAEKAKQIF-EGAD-TQ-VPA-KYKK----PQDL-PRTPIIMT-TNHAPWRFCTS----------EEGAL--R---NR-M-------FIFI----W
	>QKE55008.1_nonstructural_protein_Parvoviridae_sp.
	ICL--LG-PS-----NTG-KSAFIS----GLKQ---CVAWG--EIV----NG---QTFM--FE-GL-----C-EN-TIGIWEEPLC-S------------PEAAEKTKQVL-EGMT-CS-IPV-KYKK----PFQL-PRTPIFIT-SNHDLWRYCSQ----------EEEAF--K---NR-M-------WIFR----F
	>QAB14021.1_E1_protein_Human_papillomavirus
	IVL--YG-PS-----DTG-KSYFCF----ALMK---FLKGA--VVS----FMNKNSHFW--IT-PL-----L-EA-KVGFLDDATL-AC----------WTFLDINMRNAF-DGNY-VS-VDI-KHKN----LQQI-KLPPMFIT-TNVDI------------TKDPTYSYL--V---SR-L-------SCFE----F
	>QNT22128.1_Nonstructural_protein_1_partial_Porcine_parvovirus_7
	IVL--WG-PS-----NTG-KTAFIR----GLRQ---VVNCG--ECC----NG---QIFC--FE-GL-----C-GK-AIGIWEEPLI-S------------PECAEKAKQIF-EGAD-TQ-VPA-KYKK----PQDL-PRTPIIMT-TNHAPWRFCTS----------EEGAL--R---NR-M-------FIFI----W
	>AJE63437.1_NS1_Human_bocavirus
	ICF--YG-PA-----STG-KTNFAK----AIVQ---GVRLY--GCV----NHL-NKGFV--FN-DC-----R-QR-LIIWWEECLM-H------------QDWVEPAKCIL-GGTE-CR-IDV-KHKD----SVLL-QQTPVIIS-TNHDIYSVVGGN----TVSHVHAAPL--K---ER-V-------LQLN----F
	>B9UYK5.2_RecName:_Full_Initiator_protein_NS1_Short_NS1_AltName:_Full_Non-structural_protein_1_AltName:_Full_Non-structural_protein_NS1_Human_bocavirus_2
	ICF--YG-PA-----STG-KTNFAK----AIVQ---GVRLY--GCV----NHL-NKGFV--FN-DC-----R-QR-LIIWWEECLM-H------------QDWVEPAKCIL-GGTE-CR-IDV-KHKD----SVLL-QQTPVIIS-TNHDIYSVVGGN----TVSHVHAAPL--K---ER-V-------LQLN----F
	>AJE63441.1_NS1_Human_bocavirus
	ICF--YG-PA-----STG-KTNFAK----AIVQ---GVRLY--GCV----NHL-NKGFV--FN-DC-----R-QR-LIIWWEECLM-H------------QDWVEPAKCIL-GGTE-CR-IDV-KHKD----SVLL-QQTPVIIS-TNHDIYSVVGGN----TVSHVHAAPL--K---ER-V-------LQLN----F
	>QEE83911.1_E1_human_papillomavirus_57
	IVF--YG-PA-----DTG-KSYFCM----SLLQ---FLGGA--VIS----YANSSSHFW--LQ-PL-----A-DS-KIGLLDDATA-QC----------WTYIDTYLRNLL-DGNP-FS-IDR-KHKT----LLQI-KCPPLMIT-TNINP------------LEEDRWKYL--R---SR-V-------TLFK----F
	>QJQ50417.1_non-structural_replication_protein_Carnivore_chapparvovirus_1
	FVL--WG-CS-----NTG-KSAFIS----GLKQ---CLSWG--EIV----NT---NNFA--FE-GL-----I-GN-TIGVWEEPLI-S------------PELAEKAKQIF-EGME-CS-IPV-KFKK----PVKL-PRIPIIMT-TNHAPWRFCTH----------EEPMF--R---NR-M-------FIFN----W
	>AJD85769.1_non-structural_protein_NS1_Human_bocavirus
	ICF--YG-PA-----STG-KTNFAK----AIVQ---GVRLY--GCV----NHL-NKGFV--FN-DC-----R-QR-LIIWWEECLM-H------------QDWVEPAKCIL-GGTE-CR-IDV-KHKD----SVLL-QQTPVIIS-TNHDIYSVVGGN----TVSHVHAAPL--K---ER-V-------LQLN----F
	>AMR68958.1_NS1_Porcine_parvovirus_7
	IVL--WG-PS-----NTG-KTAFIR----GLRQ---VVNCG--ECC----NG---QIFC--FE-GL-----C-GK-AIGIWEEPLI-S------------PECAEKAKQIF-EGAD-TQ-VPA-KYKK----PQDL-PRTPIIMT-TNHAPWRFCTS----------EEGAL--R---NR-M-------FIFI----W
	>QCE20585.1_nonstructural_protein_Melipona_quadrifasciata_densovirus
	MFI--LG-PP-----NSG-KTFFLE----TLSCF--YMNPG--HVK----NFVRGSAFP--LQ-DA-----V-NR-RILIWNEPSI-V------------PSQFDSVKMLT-AGDP-MP-CDV-KYQS----GAVI-TRTPLFFT-SNAQ-------------IFDSGDPVW--S---SR-I-------YFEE----W
	>QEE83904.1_E1_human_papillomavirus_57
	IVF--YG-PA-----DTG-KSYFCM----SLLQ---FLGGA--VIS----YANSSSHFW--LQ-PL-----A-DS-KIGLLDDATA-QC----------WTYIDTYLRNLL-DGNP-FS-IDR-KHKT----LLQI-KCPPLMIT-TNINP------------LEEDRWKYL--R---SR-V-------TLFK----F
	>AND46431.1_NS1_Human_bocavirus
	VCF--YG-PA-----STG-KTNMAK----AIVQ---GIRLY--GCV----NHL-NKGFV--FN-DC-----R-QR-LVVWWEECLM-H------------QDWVEPAKCIL-GGTE-CR-IDV-KHRD----SVLL-TQTPVIIS-TNHDIYAVVGGN----SVSHVHAAPL--K---ER-V-------IHLN----F
	>AID68218.1_NS1_Human_bocavirus
	VCF--YG-PA-----PTG-KTNMAK----AIVQ---GIRLY--GCV----NHL-NKGFV--FN-DC-----R-QR-LVVWWEECLM-H------------QDWVEPAKCIL-GGTE-CR-IDV-KHRD----SVLL-TQTPVIIS-TNHDIYAVVGGN----SVSHVHAAPL--K---ER-V-------IQLN----F
	>AUF34943.1_NS1_Human_bocavirus
	ICF--YG-PA-----STG-KTNFAK----AIVQ---GVRLY--GCV----NHL-NKGFV--FN-DC-----R-QR-LIIWWEECLM-H------------QDWVEPAKCIL-GGTE-CR-IDV-KHKD----SVLL-QQTPVIIS-TNHDIYSVVGGN----TVSHVHAAPL--K---ER-V-------LQLN----F
	>P22153.1_RecName:_Full_Replication_protein_E1_AltName:_Full_ATP-dependent_helicase_E1_human_papillomavirus_57
	IVF--YG-PA-----DTG-KSYFCM----SLLQ---FLGGA--VIS----YANSSSHFW--LQ-PL-----A-DS-KIGLLDDATA-QC----------WTYIDTYLRNLL-DGNP-FS-IDR-KHKT----LLQI-KCPPLMIT-TNINP------------LEEDRWKYL--R---SR-V-------TLFK----F
	>YP_002916060.1_non_structural_protein_NS1_Human_bocavirus_4_NI
	ICF--YG-PA-----STG-KTNFAK----AIVQ---GVRLY--GCV----NHL-NKGFV--FN-DC-----R-QR-LIIWWEECLM-H------------QDWVEPAKCIL-GGTE-CR-IDV-KHKD----SVLL-QQTPVIIS-TNHDIYSVVGGN----TVSHVHAAPL--K---ER-V-------LQLN----F
	>AGI99539.1_NS1_Human_bocavirus
	ICF--YG-PA-----STG-KTNFAK----AIVQ---GVRLY--GCV----NHL-NKGFV--FN-DC-----R-QR-LIIWWEECLM-H------------QDWVEPAKCIL-GGTE-CR-IDV-KHKD----SVLL-QQTPVIIS-TNHDIYSVVGGN----TVSHVHAAPL--K---ER-V-------LQLN----F
	>AWV82756.1_NS1_Porcine_parvovirus_7
	IVL--WG-PS-----NTG-KTAFIR----GLRQ---VVKCG--ECC----NG---QIFC--FE-GL-----C-GK-AIGIWEEPLI-S------------PECAEKAKQIF-EGAD-TQ-VPA-KYKK----PQDL-PRTPIIMT-TNHAPWRFCTS----------EEGAL--R---NR-M-------FIFI----W
	>ATL73064.1_NS1_Porcine_parvovirus_7
	IVL--WG-PS-----NTG-KTAFIR----GLRQ---VVKCG--ECC----NG---QIFC--FE-GL-----C-GK-AIGIWEEPLI-S------------PECAEKAKQIF-EGAD-TQ-VPA-KYKK----PQDL-PRTPIIMT-TNHAPWRFCTS----------EEGAL--R---NR-M-------FIFI----W
	>QBA84922.1_nonstructural_protein_partial_Porcine_parvovirus_7
	IVL--WG-PS-----NTG-KTAFIR----GLRQ---VVNCG--ECV----NG---QIFC--FE-GL-----C-GK-AIGIWEEPLI-S------------PECAEKAKQIF-EGAD-TQ-VPA-KYKK----PQDL-PRTPIIMT-TNHAPWRFCTS----------EEGAF--R---NR-M-------FMFI----W
	>AVM18346.1_early_protein_1_Lambdapapillomavirus_2
	LVF--WG-PP-----NTG-KSMFCM----SLLS---FLHGV--VIS----YVNSKSHFW--LQ-PL-----T-EG-KMGLLDDATR-PC----------WLYIDTYLRNAL-DGNT-FS-VDC-KHKA----PLQL-KCPPLLIT-TNVNV------------CGDEKFKYL--R---SR-C-------SFFH----F
	>AWV82754.1_NS1_Porcine_parvovirus_7
	IVL--WG-PS-----NTG-KTAFIR----GLRQ---VVKCG--ECC----NG---QIFC--FE-GL-----C-GK-AIGIWEEPLI-S------------PECAEKAKQIF-EGAD-TQ-VPA-KYKK----PQDL-PRTPIIMT-TNHAPWRFCTS----------EEGAL--R---NR-M-------FIFI----W
	>NP_056815.1_early_protein_1_Lambdapapillomavirus_2
	LVF--WG-PP-----NTG-KSMFCM----SLLS---FLHGV--VIS----YVNSKSHFW--LQ-PL-----T-EG-KMGLLDDATR-PC----------WLYIDTYLRNAL-DGNT-FS-VDC-KHKA----PLQL-KCPPLLIT-TNVNV------------CGDEKFKYL--R---SR-C-------SFFH----F
	>AFA26582.1_E1_Tursiops_truncatus_papillomavirus_6
	LVI--YG-PA-----NTG-KSLFGM----SLIT---MLGGK--VLS----FVNSTSQFW--LQ-PL-----A-DA-KVALLDDATG-NT----------WDYADTYLRNLL-DGNP-IS-IDL-KHKA----HMQV-RCPPLIIT-TNTNI------------LENPKWKYL--Y---SR-V-------KILP----F
	>YP_002586773.1_NS1_Human_bocavirus_2c_PK
	ICF--YG-PA-----STG-KTNFAK----AIVQ---GVRLY--GCV----NHL-NKGFV--FN-DC-----R-QR-LIIWWEECLM-H------------QDWVEPAKCIL-GGTE-CR-IDV-KHKD----SVLL-QQTPVIIS-TNHDIYSVVGGN----TVSHVHAAPL--K---ER-V-------LQLN----F
	>AZB73965.1_NS1_Porcine_parvovirus_7
	IVL--WG-PS-----NTG-KTAFIR----GLRQ---VVSCG--ECV----NG---QIFC--FE-GL-----C-GK-AIGIWEEPLI-S------------PECAEKAKQIF-EGAD-TQ-VPA-KYKK----PQDL-PRTPIIMT-TNHAPWRFCTS----------EEGAF--R---NR-M-------FIFL----W
	>BAS32598.1_NS1_Bufavirus-3
	ILL--CG-PA-----STG-KSLLAQ----KIAK---LVGNT--GCY----NPS-NANFP--FN-DC-----V-NK-NLIWIEEAGN-L------------GTQVNSFKAIM-SGQA-IR-LDQ-KGKG----SKSI-EPTPVVMT-TNEDITRVIIGT----ELKVEHRQPI--M---DR-C-------LRFE----L
	>QOD39552.1_NS1_uncultured_densovirus
	MVI--FS-PP-----SAG-KNFFFD----AVKDF--YLNAG--HLC----NANKFNNFP--FQ-DA-----E-GR-RIVLWNEPNY-S------------PEFLEPIKEIL-GGDS-TS-VNV-KYQH----DTPV-YRTPVIVL-TNNK-------------VSFMGHKAF--K---DR-L-------RIFN----W
	>AFN44267.1_NS1_Bufavirus-1
	ILL--CG-PA-----STG-KSLLAQ----KIAK---LVGNT--GCY----NPS-NANFP--FN-DC-----V-NK-NLIWIEEAGN-L------------GTQVNSFKAIM-SGQA-IR-LDQ-KGKG----SKSI-EPTPVVMT-TNEDITRVIIGT----ELKVEHRQPI--M---DR-C-------LRFE----L
	>YP_009507379.1_NS1_Primate_protoparvovirus_1
	ILL--CG-PA-----STG-KSLLAQ----KIAK---LVGNT--GCY----NPS-NANFP--FN-DC-----V-NK-NLIWIEEAGN-L------------GTQVNSFKAIM-SGQA-IR-LDQ-KGKG----SKSI-EPTPVVMT-TNEDITRVIIGT----ELKVEHRQPI--M---DR-C-------LRFE----L
	>AFN44270.1_NS1_Bufavirus-1
	ILL--CG-PA-----STG-KSLLAQ----KIAK---LVGNT--GCY----NPS-NANFP--FN-DC-----V-NK-NLIWIEEAGN-L------------GTQVNSFKAIM-SGQA-IR-LDQ-KGKG----SKSI-EPTPVVMT-TNEDITRVIIGT----ELKVEHRQPI--M---DR-C-------LRFE----L
	>AFC75858.1_non-structural_protein_Blattella_germanica_densovirus-like_virus
	FLI--VS-PP-----SAG-KNFLCD----AIKDY--YINVG--QMQ----NPNKYNTFA--YQ-DC-----H-NR-RLLIWNEPNY-E------------PRETENLKMLF-GGDN-LS-ANV-KCKP----QANV-KRTPVICM-SNVV-------------PRFANHEAF--A---DR-V-------ITYY----W
	>ATD50851.1_E1_protein_Human_papillomavirus
	VVI--YG-PP-----DTG-KSYFVF----SLMK---FIKGK--VVS----FLNRGSQFW--LQ-PL-----L-DG-KMGFMDDATF-AA----------WQYMDLNMRNAL-DGNL-MS-VDA-KHRV----PQQI-KLPPLIVT-TNINV------------MAEQSLMYL--H---SR-L-------QCIE----F
	>NP_043418.1_replication_protein_E1_Human_papillomavirus_type_48
	IVI--YG-PP-----DTG-KSMFCF----KLVQ---FLKGQ--VVS----YINKSSQFW--LM-PL-----Q-DA-KIGLLDDATH-NC----------WIYLDTYLRNAF-DGNT-FC-LDI-KHKN----LQQT-KLPPMIIT-TNVNV------------TTDESLFYL--R---SR-L-------TCFN----F
	>AXL64665.1_NS1_partial_Galliform_aveparvovirus_1
	LYF--HG-PA-----NTG-KTMMAE----SICK---MVQIY--GNV----NHN-NKNFP--FN-DC-----H-NK-AVLWWEECSM-T------------DEHVESAKCIM-GGSS-VR-IDK-KNQD----SVLL-CKTPIVIT-SNNDITQVSSRN----AISTVHAAAI--R---AR-C-------LKFT----F
	>ATL73066.1_NS1_Porcine_parvovirus_7
	IVL--WG-PS-----NTG-KTAFIR----GLRQ---VVKCG--ECC----NG---QIFC--FE-GL-----C-GK-AIGIWEEPLI-S------------PECAEKAKQIF-EGAD-TQ-VPA-KYKK----PQDL-PRTPIIMT-TNHAPWRLCTS----------EEGAL--R---NR-M-------FIFI----W
	>QJI53730.1_ORF3_Densovirinae_sp.
	FLI--VS-PP-----SAG-KNFLCD----AIKDY--YINVG--QMQ----NPNKYNTFA--YQ-DC-----H-NR-RLLIWNEPNY-E------------PRETENLKMLF-GGDN-LS-ANV-KCKP----QANV-KRTPVICM-SNVV-------------PRFANHEAF--A---DR-V-------ITYY----W
	>QJI53742.1_ORF3_Densovirinae_sp.
	FLI--VS-PP-----SAG-KNFLCD----AIKDY--YINVG--QMQ----NPNKYNTFA--YQ-DC-----H-NR-RLLIWNEPNY-E------------PRETENLKMLF-GGDN-LS-ANV-KCKP----QANV-KRTPVICM-SNVV-------------PRFANHEAF--A---DR-V-------ITYY----W
	>QGJ83201.1_nonstructural_protein_1_Peafowl_parvovirus_1
	LVL--LG-PS-----NTG-KSAFIS----GLKA---CIPWG--EIC----NG---ANFN--FE-GL-----I-GT-VIGVWEEPLI-S------------AELAEKCKQVF-EGMT-CS-IPV-KYKK----PYML-PRTPIIMT-TNHKPWRFCSA----------EEQMF--L---NR-M-------TIFE----I
	>AKP16336.1_E1_human_papillomavirus_200
	LVF--HG-PP-----DTG-KSLFCF----KLIQ---FLKGQ--VVS----YINKSSQFW--LM-PL-----Q-DA-KVGLLDDATY-NC----------WLYLDTYLRNAF-DGNT-FS-LDI-KHKN----LQQT-KLPPMIIT-TNVNV------------EVDESLFYL--R---SR-L-------TCFN----F
	>AFN44276.1_NS1_Bufavirus-2
	ILL--CG-PA-----STG-KSLLAQ----KIAK---LVGNT--GCY----NPS-NANFP--FN-DC-----V-NK-NLIWVEEAGN-L------------GTQVNSFKAIM-SGQA-IR-LDQ-KGKG----SKSI-EPTPVVMT-TNEDITKVIIGT----ELKTEHRQPI--M---DR-C-------LRFE----L
	>QJI53735.1_ORF3_Densovirinae_sp.
	FLI--VS-PP-----SAG-KNFLCD----AIKDY--YINVG--QMQ----NPNKYNTFA--YQ-DC-----H-NR-RLLIWNEPNY-E------------PRETENLKMLF-GGDN-LS-ANV-KCKP----QANV-KRTPVICM-SNVV-------------PRFANHEAF--A---DR-V-------ITYY----W
	>AQR59063.1_nonstructural_protein_Turkey_parvovirus_1078
	LYF--HG-PA-----NTG-KTMMAE----SICK---MVQIY--GNV----NHN-NKNFP--FN-DC-----H-NK-AVIWWEECSM-T------------EEHVESAKCIM-GGSS-VR-IDK-KNQD----SVLL-CKTPIVIT-SNNDITQVSSRN----AISTVHSAAI--R---AR-C-------LKFT----F
	>QOL70852.1_nonstructural_protein_partial_Parus_major_densovirus-like_virus
	FLI--VS-PP-----SAG-KNFLCD----AIKDY--YINVG--QMQ----NPNKYNTFA--YQ-DC-----H-NR-RLLIWNEPNY-E------------PRETENLKMLF-GGDN-LS-ANV-KCKP----QANV-KRTPVICM-SNVV-------------PRFANHEAF--A---DR-V-------ITYY----W
	>AYA94797.1_E1_protein_Human_papillomavirus
	IVI--YG-PS-----DTG-KSYFCF----NLVK---FLQGA--IVS----YMNKNSHFW--IT-PL-----L-EG-KVGFLDDATP-AC----------WQFLDANMRNAF-DGNY-VS-IDV-KHRA----LQQV-KLPPMFIT-TNVNV------------TTDDSLKYL--V---SR-L-------NCFE----F
	>AID68224.1_NS1_Human_bocavirus
	VCF--YG-PA-----STG-KTNMAK----AIVQ---GIRLY--GCV----NHL-NKGFV--FN-DC-----R-QR-LVVWWEECLM-H------------QDWVEPAKCIL-GGTE-CR-IDV-KHRD----SVLL-TQTPVIIS-TNHDIYAVVGGN----SVSHVHAAPL--K---ER-V-------IQLN----F
	>YP_009310053.1_ORF3_Parus_major_densovirus
	FLI--VS-PP-----SAG-KNFLCD----AIKDY--YINVG--QMQ----NPNKYNTFA--YQ-DC-----H-NR-RLLIWNEPNY-E------------PRETENLKMLF-GGDN-LS-ANV-KCKP----QANV-KRTPVICM-SNVV-------------PRFANHEAF--A---DR-V-------ITYY----W
	>QKN88750.1_replication_protein_Dependoparvovirus_sp.
	IWL--FG-PA-----TTG-KTNIAE----AIAH---AVPFY--GCV----NWT-NENFP--FN-DC-----L-EK-MIIWWEEGKM-T------------AKIVETAKAIL-GGSK-VR-VDQ-KCKS----SMQL-EPTPVIIT-SNTNMCYVVDGN----TTTFEHAQPL--Q---DR-M-------FKLE----L
	>QKN88752.1_replication_protein_Dependoparvovirus_sp.
	IWL--FG-PA-----TTG-KTNIAE----AIAH---AVPFY--GCV----NWT-NENFP--FN-DC-----L-EK-MIIWWEEGKM-T------------AKIVETAKAIL-GGSK-VR-VDQ-KCKS----SMQL-EPTPVIIT-SNTNMCYVVDGN----TTTFEHAQPL--Q---DR-M-------FKLE----L
	>QKE54856.1_nonstructural_protein_Parvoviridae_sp.
	ICL--YG-PS-----NTG-KSAFIF----GFKQ---CVNWG--EVV----NS---PTFA--FE-AL-----L-DA-TFAVWEEPLI-S------------PELAEKTKQVM-EGMT-TS-IPI-KHKK----PQML-NRTPLIMT-TNHYPWRFCTA----------EEQMF--R---NR-M-------WIWE----F
	>QOD39597.1_NS1_uncultured_densovirus
	VVI--YS-PP-----SAG-KNYFFD----AVKDY--YLNCG--HLC----NANKFNSFP--FQ-DA-----E-GR-RIVLWNEPNY-S------------PDFLEPIKEIL-GGDS-TS-VNV-KYQH----DTPV-YRTPVIVL-TNNQ-------------VTFMGHNAF--K---DR-I-------RIFN----W
	>AUN34382.1_NS1_Human_bocavirus
	VGF--YG-PA-----STG-KTNMAK----AIVP---GIRLY--GCV----NHL-NKGFV--FN-DC-----R-QR-LVVGWEECLM-H------------QDWVEPAKCIL-GGTE-CR-IDV-KHRD----SVLL-TQTPVIIS-TNHDIYAVVGGN----SVSHVHAAPL--K---ER-V-------IQLN----F
	>AUN34378.1_NS1_Human_bocavirus
	VGF--YG-PA-----STG-KTNMAK----AIVP---GIRLY--GCV----NHL-NKGFV--FN-DC-----R-QR-LVVGWEECLM-H------------QDWVEPAKCIL-GGTE-CR-IDV-KHRD----SVLL-TQTPVIIS-TNHDIYAVVGGN----SVSHVHAAPL--K---ER-V-------IQLN----F
	>QEG53723.1_nonstructural_protein_1_Porcine_parvovirus_7
	IVL--WG-PS-----NTG-KTAFIR----GLRQ---VVNCG--ECV----NG---QIFC--FE-GL-----C-GK-AIGIWEEPLI-S------------PECAEKAKQIF-EGAD-TQ-VPA-KYKK----PQDL-PRTPIIMT-TNHAPWRFCTS----------EEGAL--R---NR-M-------FIFI----W
	>AYA94875.1_E1_protein_Human_papillomavirus
	IVL--YG-PP-----DTG-KSMFCF----QLVQ---FLRGK--VVS----YINKNSQFW--LM-PL-----I-DA-KIGFLDDATY-NC----------WLYFDTYMRNAF-DGNV-FC-VDI-KHKN----LQQI-KLPPMLIT-TNVEV------------VAEESLFYL--R---SR-L-------QCFK----F
	>QKN88764.1_replication_protein_Dependoparvovirus_sp.
	IWL--FG-PA-----TTG-KTNIAE----AIAH---AVPFY--GCV----NWT-NENFP--FN-DC-----L-EK-MIIWWEEGKM-T------------AKIVETAKAIL-GGSK-VR-VDQ-KCKS----SMQL-EPTPVIIT-SNTNMCYVVDGN----TTTFEHAQPL--Q---DR-M-------FKLE----L
	>AYG77854.1_nonstructural_protein_Chicken_parvovirus
	LYF--HG-PA-----NTG-KTMMAE----SICK---MVQIY--GNV----NHN-NKNFP--FN-DC-----H-NK-AVLWWEECSM-T------------EEHVESAKCIM-GGSS-VR-IDK-KNQD----SVLL-CKTPIVIT-SNNDITQVSSRN----AISTVHAAAI--R---AR-C-------LKFT----F
	>AMS35085.1_NS1_partial_Cutavirus
	ILL--CG-PA-----STG-KSLISQ----TIAN---LVGNV--GCY----NPS-NANFP--FN-DC-----S-NK-NLIWIEEAGN-F------------GTQVNSFKAIM-SGQA-IR-LDQ-KGKG----SKQI-EPTPVIMT-TNEDITKVIVGT----ELKTEHRQPI--M---DR-C-------LRFE----L
	>ASC49384.1_NS1_Dromedary_camel_bocaparvovirus_2
	ICF--YG-PA-----STG-KTIFAK----AIAH---TTKLY--GSV----NHN-NKQFP--FN-DC-----V-PK-LLIWWEEAIM-H------------NDYVEAAKCIL-GGTD-CR-IDQ-KHTG----SAEC-KQTPVIIS-TNHDLYTVYGGN----SASRVHEAPL--R---AR-V-------VQFN----F
	>AYG77870.1_nonstructural_protein_Chicken_parvovirus
	LYF--HG-PA-----NTG-KTMMAE----SICK---MVQIY--GNV----NHN-NKNFP--FN-DC-----H-NK-AVLWWEECSM-T------------EEHVESAKCIM-GGSS-VR-IDK-KNQD----SVLL-CKTPIVIT-SNNDITQVSSRN----AISTVHAAAI--R---AR-C-------LKFT----F
	>ANG08917.1_E1_Human_papillomavirus_type_176
	LVF--WG-PP-----DTG-KSLFCY----TLLK---FLKGN--VIS----FMNSRSHFW--LM-PL-----I-DC-KVGLLDDATY-PC----------WQYMDVHLRNAM-DGNP-VS-VDA-KHKH----PVQL-KLPPLLVT-TNVNV------------LNDLSLKYL--H---SR-I-------KCFH----F
	>AYG77850.1_nonstructural_protein_Chicken_parvovirus
	LYF--HG-PA-----NTG-KTMMAE----SICK---MVQIY--GNV----NHN-NKNFP--FN-DC-----H-NK-AVLWWEECSM-T------------EEHVESAKCIM-GGSS-VR-IDK-KNQD----SVLL-CKTPIVIT-SNNDITQVSSRN----AISTVHAAAI--R---AR-C-------LKFT----F
	>AYG77846.1_nonstructural_protein_Chicken_parvovirus
	LYF--HG-PA-----NTG-KTMMAE----SICK---MVQIY--GNV----NHN-NKNFP--FN-DC-----H-NK-AVLWWEECSM-T------------EEHVESAKCIM-GGSS-VR-IDK-KNQD----SVLL-CKTPIVIT-SNNDITQVSSRN----AISTVHAAAI--R---AR-C-------LKFT----F
	>AIW53325.1_NS1_Protoparvovirus_HK-2014
	LYF--HG-PA-----NTG-KTMMAE----SICK---MVQIY--GNV----NHN-NKNFP--FN-DC-----H-NK-AVLWWEECSM-T------------EEHVESAKCIM-GGSS-VR-IDK-KNQD----SVLL-CKTPIVIT-SNNDITQVSSRN----AISTVHAAAI--R---AR-C-------LKFT----F
	>AQR59107.1_nonstructural_protein_Chicken_parvovirus
	LYF--HG-PA-----NTG-KTMMAE----SICK---MVQIY--GNV----NHN-NKNFP--FN-DC-----H-NK-AVLWWEECSM-T------------EEHVESAKCIM-GGSS-VR-IDK-KNQD----SVLL-CKTPIVIT-SNNDITQVSSRN----AISTVHAAAI--R---AR-C-------LKFT----F
	>ASC49378.1_NS1_Dromedary_camel_bocaparvovirus_2
	ICF--YG-PA-----STG-KTIFAK----AIAH---TTKLY--GSV----NHN-NKQFP--FN-DC-----V-PK-LLIWWEEAIM-H------------NDYVEAAKCIL-GGTD-CR-IDQ-KHTG----SAEC-KQTPVIIS-TNHDLYTVYGGN----SASRVHEAPL--R---AR-V-------VQFN----F
	>AYG77878.1_nonstructural_protein_Chicken_parvovirus
	LYF--HG-PA-----NTG-KTMMAE----SICK---MVQIY--GNV----NHN-NKNFP--FN-DC-----H-NK-AVLWWEECSM-T------------EEHVESAKCIM-GGSS-VR-IDK-KNQD----SVLL-CKTPIVIT-SNNDITQVSSRN----AISTVHAAAI--R---AR-C-------LKFT----F
	>AYG77874.1_nonstructural_protein_Chicken_parvovirus
	LYF--HG-PA-----NTG-KTMMAE----SICK---MVQIY--GNV----NHN-NKNFP--FN-DC-----H-NK-AVLWWEECSM-T------------EEHVESAKCIM-GGSS-VR-IDK-KNQD----SVLL-CKTPIVIT-SNNDITQVSSRN----AISTVHAAAI--R---AR-C-------LKFT----F
	>AQR59096.1_nonstructural_protein_Chicken_parvovirus
	LYF--HG-PA-----NTG-KTMMAE----SICK---MVQIY--GNV----NHN-NKNFP--FN-DC-----H-NK-AVLWWEECSM-T------------EEHVESAKCIM-GGSS-VR-IDK-KNQD----SVLL-CKTPIVIT-SNNDITQVSSRN----AISTVHAAAI--R---AR-C-------LKFT----F
	>ASC49369.1_NS1_Dromedary_camel_bocaparvovirus_2
	ICF--YG-PA-----STG-KTIFAK----AIAH---TTKLY--GSV----NHN-NKQFP--FN-DC-----V-PK-LLIWWEEAIM-H------------NDYVEAAKCIL-GGTD-CR-IDQ-KHTG----SAEC-KQTPVIIS-TNHDLYTVYGGN----SASRVHEAPL--R---AR-V-------VQFN----F
	>AIW53329.1_NS1_Protoparvovirus_HK-2014
	LYF--HG-PA-----NTG-KTMMAE----SICK---MVQIY--GNV----NHN-NKNFP--FN-DC-----H-NK-AVLWWEECSM-T------------EEHVESAKCIM-GGSS-VR-IDK-KNQD----SVLL-CKTPIVIT-SNNDITQVSSRN----AISTVHAAAI--R---AR-C-------LKFT----F
	>ASC49414.1_NS1_Dromedary_camel_bocaparvovirus_2
	ICF--YG-PA-----STG-KTIFAK----AIAH---TTKLY--GSV----NHN-NKQFP--FN-DC-----V-PK-LLIWWEEAIM-H------------NDYVEAAKCIL-GGTD-CR-IDQ-KHTG----SAEC-KQTPVIIS-TNHDLYTVYGGN----SASRVHEAPL--R---AR-V-------VQFN----F
	>QKN88760.1_replication_protein_Dependoparvovirus_sp.
	IWL--FG-PA-----TTG-KTNIAE----AIAH---AVPFY--GCV----NWT-NENFP--FN-DC-----L-EK-MIIWWEEGKM-T------------AKIVETAKAIL-GGSK-VR-VDQ-KCKS----SMQL-EPTPVIIT-SNTNMCYVVDGN----TTTFEHAQPL--Q---DR-M-------FKLE----L
	>AQR59111.1_nonstructural_protein_Chicken_parvovirus
	LYF--HG-PA-----NTG-KTMMAE----SICK---MVQIY--GNV----NHN-NKNFP--FN-DC-----H-NK-AVLWWEECSM-T------------EEHVESAKCIM-GGSS-VR-IDK-KNQD----SVLL-CKTPIVIT-SNNDITQVSSRN----AISTVHAAAI--R---AR-C-------LKFT----F
	>AMS35097.1_NS1_partial_Cutavirus
	ILL--CG-PA-----STG-KSLISQ----TIAN---LVGNV--GCY----NPS-NANFP--FN-DC-----S-NK-NLIWIEEAGN-F------------GTQVNSFKAIM-SGQA-IR-LDQ-KGKG----SKQI-EPTPVIMT-TNEDITKVIVGT----ELKTEHRQPI--M---DR-C-------LRFE----L
	>QLF86431.1_replication_protein_Dependoparvovirus_sp.
	IWL--FG-PA-----TTG-KTNIAE----AIAH---AVPFY--GCV----NWT-NENFP--FN-DC-----L-EK-MIIWWEEGKM-T------------AKIVETAKAIL-GGSK-VR-VDQ-KCKS----SMQL-EPTPVIIT-SNTNMCYVVDGN----TTTFEHAQPL--Q---DR-M-------FKLE----L
	>ASC49405.1_NS1_Dromedary_camel_bocaparvovirus_2
	ICF--YG-PA-----STG-KTIFAK----AIAH---TTKLY--GSV----NHN-NKQFP--FN-DC-----V-PK-LLIWWEEAIM-H------------NDYVEAAKCIL-GGTD-CR-IDQ-KHTG----SAEC-KQTPVIIS-TNHDLYTVYGGN----SASRVHEAPL--R---AR-V-------VQFN----F
	>QOD39464.1_NS1_uncultured_densovirus
	IVI--HS-PP-----SAG-KNYFFD----CIKDY--YLNCG--HLC----NANKYNNFP--FQ-DA-----E-GR-RVVLWNEPNY-S------------PEFLEQIKEIL-GGDS-TS-VNV-KYQH----DTPV-YRTPVIVL-TNVT-------------VSFMHHKAF--V---DR-I-------KTFH----W
	>APT42879.1_nonstructural_protein_Chicken_parvovirus
	LYF--HG-PA-----NTG-KTMMAE----SICK---MVQIY--GNV----NHN-NKNFP--FN-DC-----H-NK-AVLWWEECSM-T------------EEHVESAKCIM-GGSS-VR-IDK-KNQD----SVLL-CKTPIVIT-SNNDITQVSSRN----AISTVHAAAI--R---AR-C-------LKFT----F
	>AXL64674.1_NS1_Galliform_aveparvovirus_1
	LYF--HG-PA-----NTG-KTMMAE----SICK---MVQIY--GNV----NHN-NKNFP--FN-DC-----H-NK-AVLWWEECSM-T------------EEHVESAKCIM-GGSS-VR-IDK-KNQD----SVLL-CKTPIVIT-SNNDITQVSSRN----AISTVHAAAI--R---AR-C-------LKFT----F
	>AYG77862.1_nonstructural_protein_Chicken_parvovirus
	LYF--HG-PA-----NTG-KTMMAE----SICK---MVQIY--GNV----NHN-NKNFP--FN-DC-----H-NK-AVLWWEECSM-T------------EEHVESAKCIM-GGSS-VR-IDK-KNQD----SVLL-CKTPIVIT-SNNDITQVSSRN----AISTVHAAAI--R---AR-C-------LKFT----F
	>AYG77866.1_nonstructural_protein_Chicken_parvovirus
	LYF--HG-PA-----NTG-KTMMAE----SICK---MVQIY--GNV----NHN-NKNFP--FN-DC-----H-NK-AVLWWEECSM-T------------EEHVESAKCIM-GGSS-VR-IDK-KNQD----SVLL-CKTPIVIT-SNNDITQVSNRN----AISTVHAAAI--R---AR-C-------LKFT----F
	>YP_009507346.1_NS1_Turkey_parvovirus_260
	LYF--HG-PA-----NTG-KTMMAE----SICK---MVQIY--GNV----NHN-NKNFP--FN-DC-----H-NK-AVLWWEECSM-T------------EEHVESAKCIM-GGSS-VR-IDK-KNQD----SVLL-CKTPIVIT-SNNDITQVSSRN----AISTVHAAAI--R---AR-C-------LKFT----F
	>AXL64668.1_NS1_Galliform_aveparvovirus_1
	LYF--HG-PA-----NTG-KTMMAE----SICK---MVQIY--GNV----NHN-NKNFP--FN-DC-----H-NK-AVLWWEECSM-T------------EEHVESAKCIM-GGSS-VR-IDK-KNQD----SVLL-CKTPIVIT-SNNDITQVSSRN----AISTVHAAAI--R---AR-C-------LKFT----F
	>AMZ04136.1_nonstructural_protein_Galliform_aveparvovirus_1
	LYF--HG-PA-----NTG-KTMMAE----SICK---MVQIY--GNV----NHN-NKNFP--FN-DC-----H-NK-AVLWWEECSM-T------------EEHVESAKCIM-GGSS-VR-IDK-KNQD----SVLL-CKTPIVIT-SNNDITQVSSRN----AISTVHAAAI--R---AR-C-------LKFT----F
	>AQR59115.1_nonstructural_protein_Chicken_parvovirus
	LYF--HG-PA-----NTG-KTMMAE----SICK---MVQIY--GNV----NHN-NKNFP--FN-DC-----H-NK-AVLWWEECSM-T------------EEHVESAKCIM-GGSS-VR-IDK-KNQD----SVLL-CKTPIVIT-SNNDITQVSSRN----AISTVHAAAI--R---AR-C-------LKFT----F
	>ATQ38548.1_E1_Gammapapillomavirus_23
	IVF--YG-PS-----DTG-KSYFCN----TLVK---FLKGS--VVS----FMNRQSHFW--LQ-NL-----I-NT-KIGFLDDATL-PC----------WLFMDTNMRNAL-DGNP-VC-LDA-KHKA----PTQI-KLPPLLIT-TNVCV------------ESEPSLKYL--K---TR-L-------TIFT----F
	>QKE54960.1_nonstructural_protein_Parvoviridae_sp.
	LVL--WG-PS-----NTG-KSAFIA----GLKQ---IVPWG--EIV----NG--NSGFN--FE-GV-----I-DQ-VLAVWEEPLI-G------------PELAEKCKQVF-EGMT-CS-ISV-KYKK----PYML-PRTPVLIT-TNHAPWRFCTA----------EQLMF--E---NR-M-------TIFQ----W
	>AYA93986.1_E1_protein_Human_papillomavirus
	LVF--YG-PP-----DTG-KSLFCF----KLVQ---FLKGQ--VVS----FVNKSSQFW--LM-PL-----Q-DA-KIGLLDDATY-NC----------WLYLDTYLRNAF-DGNT-FC-LDI-KHKN----LQQT-KLPPMIIT-TNVDV------------PADESLFYL--K---SR-L-------TCFN----F
	>QOD39498.1_NS1_uncultured_densovirus
	IVI--YS-PP-----SAG-KNFFFD----AVKDY--YINCG--HLS----NANKYNAFP--FQ-DA-----E-GR-RIVLWNEPNY-S------------PEFLEPIKELL-GGDS-TT-VNV-KYMH----DTPV-YRTPMIVL-TNNV-------------VSFMTHPAF--K---DR-V-------RVFN----W
	>ALJ32517.1_early_protein_E1_Human_papillomavirus_type_53
	LVI--YG-PP-----NTG-KSCFAM----SLIN---FFHGS--VIS----YVNSHSHFW--LQ-PL-----D-NT-KLGMLDDATE-AC----------WKYIDEYLRNLL-DGNP-VS-LDR-KHKQ----LVQI-KCPPVLIT-TNINP------------MQDAKLRYL--H---SR-I-------HVLQ----F
	>AQR59123.1_nonstructural_protein_Chicken_parvovirus
	LYF--HG-PA-----NTG-KTMMAE----SICK---MVQIY--GNV----NHN-NKNFP--FN-DC-----H-NK-AVIWWEECSM-T------------EEHVESAKCIM-GGSS-VR-IDK-KNQD----SVLL-CKTPIVIT-SNNDITQVSSRN----AISTVHSAAI--R---AR-C-------LKFT----F
	>QOD39601.1_NS1_uncultured_densovirus
	ILI--CS-PP-----SSG-KNFFFD----VFIDY--LLNKG--QLG----RANRFNQFA--FQ-DA-----F-TK-RIILWNEPNF-E------------SSMVDTIKMMT-AGDA-YN-VNV-KHKS----NCGV-FKTPLIIL-TNNK-------------ISLMYDEAF--K---DR-I-------IQYH----W
	>ALT54843.1_E1_Human_papillomavirus_type_53
	LVI--YG-PP-----NTG-KSCFAM----SLIN---FFHGS--VIS----YVNSHSHFW--LQ-PL-----D-NT-KLGMLDDATE-AC----------WKYIDEYLRNLL-DGNP-VS-LDR-KHKQ----LVQI-KCPPVLIT-TNINP------------MQDAKLRYL--H---SR-I-------HVLQ----F
	>QHG62569.1_NS1_uncultured_densovirus
	IVI--YS-PP-----SAG-KNFFFD----AVKDY--YINCG--HLS----NANKYNAFP--FQ-DA-----E-GR-RIVLWNEPNY-S------------PEFLEPIKELL-GGDS-TT-VNV-KYMH----DTPV-YRTPMIVL-TNNV-------------VSFMTHPAF--K---DR-V-------RVFN----W
	>AQR59125.1_nonstructural_protein_Chicken_parvovirus
	LYF--HG-PA-----NTG-KTMMAE----SICK---MVQIY--GNV----NHN-NKNFP--FN-DC-----H-NK-AVIWWEECSM-T------------EEHVESAKCIM-GGSS-VR-IDK-KNQD----SVLL-CKTPIVIT-SNNDITQVSSRN----AISTVHSAAI--R---AR-C-------LKFT----F
	>ALJ32501.1_early_protein_E1_Human_papillomavirus_type_53
	LVI--YG-PP-----NTG-KSCFAM----SLIN---FFHGS--VIS----YVNSHSHFW--LQ-PL-----D-NT-KLGMLDDATE-AC----------WKYIDEYLRNLL-DGNP-VS-LDR-KHKQ----LVQI-KCPPVLIT-TNINP------------MQDAKLRYL--H---SR-I-------HVLQ----F
	>ABU54114.1_early_protein_E1_Human_papillomavirus_type_53
	LVI--YG-PP-----NTG-KSCFAM----SLIN---FFHGS--VIS----YVNSHSHFW--LQ-PL-----D-NT-KLGMLDDATE-AC----------WKYIDEYLRNLL-DGNP-VS-LDR-KHKQ----LVQI-KCPPVLIT-TNINP------------MQDAKLRYL--H---SR-I-------HVLQ----F
	>CAD1814345.1_early_protein_E1_Human_papillomavirus_type_53
	LVI--YG-PP-----NTG-KSCFAM----SLIN---FFHGS--VIS----YVNSHSHFW--LQ-PL-----D-NT-KLGMLDDATE-AC----------WKYIDEYLRNLL-DGNP-VS-LDR-KHKQ----LVQI-KCPPVLIT-TNINP------------MQDAKLRYL--H---SR-I-------HVLQ----F
	>ABU54093.1_early_protein_E1_Human_papillomavirus_type_53
	LVI--YG-PP-----NTG-KSCFAM----SLIN---FFHGS--VIS----YVNSHSHFW--LQ-PL-----D-NT-KLGMLDDATE-AC----------WKYIDEYLRNLL-DGNP-VS-LDR-KHKQ----LVQI-KCPPVLIT-TNINP------------MQDAKLRYL--H---SR-I-------HVLQ----F
	>QOD39548.1_NS1_uncultured_densovirus
	IVI--YS-PP-----SAG-KNFFFD----AVKDY--YINCG--HLS----NANKYNAFP--FQ-DA-----E-GR-RIVLWNEPNY-S------------PEFLEPIKELL-GGDS-TT-VNV-KYMH----DTPV-YRTPMIVL-TNNV-------------VSFMTHPAF--K---DR-V-------RVFN----W
	>QKE54864.1_nonstructural_protein_Parvoviridae_sp.
	IYI--EG-PS-----NTG-KTSLFL----GLKQ---VCPYG--EIV----NG---LTFN--FE-AL-----V-DA-VWGLWDEPLC-A------------PEVVEKFKQIS-GGET-TQ-IPI-KFKK----PVTL-PRTPILVC-TNTPIWRWCPN----------QEPML--K---NR-M-------FMFA----F
	>ABU54079.1_early_protein_E1_Human_papillomavirus_type_53
	LVI--YG-PP-----NTG-KSCFAM----SLIN---FFHGS--VIS----YVNSHSHFW--LQ-PL-----D-NT-KLGMLDDATE-AC----------WKYIDEYLRNLL-DGNP-VS-LDR-KHKQ----LVQI-KCPPVLIT-TNINP------------MQDAKLRYL--H---SR-I-------HVLQ----F
	>ASC49372.1_NS1_Dromedary_camel_bocaparvovirus_2
	ICF--FG-PA-----STG-KTIFAK----AIAH---TTKLY--GSV----NHN-NKQFP--FN-DC-----V-PK-LLIWWEEAIM-H------------NDYVEAAKCIL-GGTD-CR-IDQ-KHTG----SAEC-KQTPVIIS-TNHDLYTVYGGN----SASRVHEAPL--R---AR-V-------VQFN----F
	>QOD39536.1_NS1_uncultured_densovirus
	MII--HS-PP-----SAG-KNFFFD----AIKDF--YINCG--QLS----NANKYNNFA--FQ-DA-----D-GR-RLVLWNEPNY-S------------PEFLEPIKKLF-GGDS-TT-VNV-KYCS----DTPV-YRTPVIVL-TNNV-------------VSFMTQPAF--K---DR-T-------CIYR----W
	>AYA94029.2_E1_protein_Human_papillomavirus
	LVF--YG-PS-----DTG-KSYFCN----TLVK---FLKGS--VVS----FMNRQSHFW--LQ-NL-----I-NT-KIGFLDDATM-PC----------WLFMDTNMRNAL-DGTP-VC-LDA-KHKA----PTQL-RLPPLLVT-TNVNV------------ENEPTLKYL--K---TR-L-------TIFT----F
	>ABU54121.1_early_protein_E1_Human_papillomavirus_type_53
	LVI--YG-PP-----NTG-KSCFAM----SLIN---FFHGS--VIS----YVNSHSHFW--LQ-PL-----D-NT-KLGMLDDATE-AC----------WKYIDEYLRNLL-DGNP-VS-LDR-KHKQ----LVQI-KCPPVLIT-TNINP------------MQDAKLRYL--H---SR-I-------HVLQ----F
	>CAD1814558.1_early_protein_E1_Human_papillomavirus_type_53
	LVI--YG-PP-----NTG-KSCFAM----SLIN---FFHGS--VIS----YVNSHSHFW--LQ-PL-----D-NT-KLGMLDDATE-AC----------WKYIDEYLRNLL-DGNP-VS-LDR-KHKQ----LVQI-KCPPVLIT-TNINP------------MQDAKLRYL--H---SR-I-------HVLQ----F
	>QOD39528.1_NS1_uncultured_densovirus
	IVI--YS-PP-----SAG-KNFFFD----AVKDY--YINCG--HLS----NANKYNAFP--FQ-DA-----E-GR-RIVLWNEPNY-S------------PEFLEPIKELL-GGDS-TT-VNV-KYMH----DTPV-YRTPMIVL-TNNV-------------VSFMTHPAF--K---DR-V-------RVFN----W
	>ASC49381.1_NS1_Dromedary_camel_bocaparvovirus_2
	ICF--FG-PA-----STG-KTIFAK----AIAH---TTKLY--GSV----NHN-NKQFP--FN-DC-----V-PK-LLIWWEEAIM-H------------NDYVEASKCIL-GGTD-CR-IDQ-KHTG----SAEC-KQTPVIIS-TNHDLYTVYGGN----SASRVHEAPL--R---AR-V-------VQFN----F
	>YP_009389289.1_NS1_Dromedary_camel_bocaparvovirus_2
	VCF--YG-PA-----STG-KTIFAK----AVAH---AVKLY--GSV----NHN-NKQFP--FN-DC-----V-PK-LLIWWEEAIM-H------------NEYVEAAKCLL-GGTD-CR-IDQ-KHTG----SAEC-KQTPVIIS-TNHDIYTVYGGN----SASRVHEAPL--R---AR-V-------VQLN----F
	>ALJ32509.1_early_protein_E1_Human_papillomavirus_type_53
	LVI--YG-PP-----NTG-KSCFAM----SLIN---FFHGS--VIS----YVNSHSHFW--LQ-PL-----D-NT-KLGMLDDATE-AC----------WKYIDEYLRNLL-DGNP-VS-LDR-KHKQ----LVQI-KCPPVLIT-TNINP------------MQDAKLRYL--H---SR-I-------HVLQ----F
	>AYD41498.1_E1_protein_Human_papillomavirus
	LVF--YG-PP-----DTG-KSLFCF----KLVQ---FLKGQ--VVS----FVNKSSQFW--LM-PL-----Q-DA-KIGLLDDATY-SC----------WLYLDTYLRNAF-DGNT-FS-MDI-KHKN----LQQT-KLPPMIIT-TNVDV------------PADESLFYL--K---SR-L-------TCFQ----F
	>ALJ32525.1_early_protein_E1_Human_papillomavirus_type_53
	LVI--YG-PP-----NTG-KSCFAM----SLIN---FFHGS--VIS----YVNSHSHFW--LQ-PL-----D-NT-KLGMLDDATE-AC----------WKYIDEYLRNLL-DGNP-VS-LDR-KHKQ----LVQI-KCPPVLIT-TNINP------------MQDAKLRYL--H---SR-I-------HVLQ----F
	>QGF19307.1_early_protein_E1_Tadarida_brasiliensis_papillomavirus_1
	ICI--HG-PS-----NSG-KSTFAN----SIMK---FLNGK--VIS----YANANSQFW--IS-PL-----R-DA-KVGLLDDVTI-NC----------WRHMDIYFRTAL-DGHP-IS-LDM-KHKN----LVQM-RLCPLMIT-SNIDI------------SNMDEFKHL--A---SR-I-------VFFE----F
	>YP_009508181.1_NS-2_Bovine_parvovirus-1
	TLF--YG-PA-----STG-KTNLAK----AICH---AVGLY--GCV----NHN-NKQFP--FN-DA-----P-NK-MILWWEECIM-T------------TDYVEAAKCVL-GGTH-VR-VDV-KHKD----SREL-PQIPVLLS-SNHDVYTVVGGN----ATFGVHAAPL--K---ER-I-------TQMN----F
	>AYA94710.1_E1_protein_Human_papillomavirus
	IVI--YG-PP-----DTG-KSWFCF----QLVQ---FLKGK--VVS----FVNKNSQFW--LM-PL-----L-DA-KVGFLDDATY-NC----------WLFFDTYMRNAF-DGNT-FC-IDI-KHKN----LQQI-KLPPMFMT-TNVEI------------VTEESLFYL--R---SR-L-------TCFK----F
	>ASC49375.1_NS1_Dromedary_camel_bocaparvovirus_2
	ICF--FG-PA-----STG-KTIFAK----AIAH---TTKLY--GSV----NHN-NKQFP--FN-DC-----V-PK-LLIWWEEAIM-H------------NDYVEAAKCIL-GGTD-CR-IDQ-KHTG----SAEC-KQTPVIIS-TNHDLYTVYGGN----SASRVHEAPL--R---AR-V-------VQFN----F
	>ASC49396.1_NS1_Dromedary_camel_bocaparvovirus_2
	ICF--FG-PA-----STG-KTIFAK----AIAH---TTKLY--GSV----NHN-NKQFP--FN-DC-----V-PK-LLIWWEEAIM-H------------NDYVEAAKCIL-GGTD-CR-IDQ-KHTG----SAEC-KQTPVIIS-TNHDLYTVYGGN----SASRVHEAPL--R---AR-V-------VQFN----F
	>ASC49408.1_NS1_Dromedary_camel_bocaparvovirus_2
	ICF--YG-PA-----STG-KTIFAK----AIAH---TTKLY--GSV----NHN-NKQFP--FN-DC-----V-PK-LLIWWEEAIM-H------------NDYVEAAKCVL-GGTD-CR-IDQ-KHTG----SAEC-KQTPVIIS-TNHDLYTVYGGN----SASRVHEAPL--R---AR-V-------VQFN----F
	>AWB14639.1_Rep_Murine_adeno-associated_virus_2
	VWL--YG-PA-----TTG-KTIIAR----AIAH---AVPFY--GNV----NWN-NENFP--FN-DS-----V-NK-MLIWWEEGKI-T------------AKTVEAAKAIL-GGSD-VR-VDQ-KCKA----SQQI-DTTPVIIT-SNTDMTLVVDGN----TTTFDHKEAL--E---DR-M-------FQFY----L
	>ALJ32730.1_early_protein_E1_human_papillomavirus_30
	LVI--YG-PP-----NTG-KSCFAM----SLIK---FFQGS--VIS----YVNSHSHFW--LQ-PL-----D-NA-KLGMLDDATD-AC----------WRYIDEYMRNLL-DGNP-VS-LDR-KHKQ----LVQI-KCPPVIIT-TNINP------------LHDAKLQYL--H---SR-I-------HVVP----F
	>AYG77838.1_nonstructural_protein_Chicken_parvovirus
	LYF--HG-PA-----NTG-KTMMAE----SICK---MVQIY--GNV----NHN-NKNFP--FN-DC-----H-NK-AVLWWEECSM-T------------EEHVESAKCIM-GGSS-VR-IDK-KNQD----SVLL-CKTPIVIT-ANNDITQVSNRN----AISTVHAAAI--R---AR-C-------LKFT----F
	>YP_009508180.1_NS-1_Bovine_parvovirus-1
	TLF--YG-PA-----STG-KTNLAK----AICH---AVGLY--GCV----NHN-NKQFP--FN-DA-----P-NK-MILWWEECIM-T------------TDYVEAAKCVL-GGTH-VR-VDV-KHKD----SREL-PQIPVLLS-SNHDVYTVVGGN----ATFGVHAAPL--K---ER-I-------TQMN----F
	>AQR59082.1_nonstructural_protein_Chicken_parvovirus
	LYF--HG-PA-----NTG-KTMMAE----SICK---MVQIY--GNV----NHN-NKNFP--FN-DC-----H-NK-AVLWWEECSM-T------------DEHVESAKCIM-GGSS-VR-IDK-KNQD----SVLL-CKTPIVIT-SNNDITQVSSRN----AISTVHAAAI--R---AR-C-------LKFT----F
	>AQR59103.1_nonstructural_protein_Chicken_parvovirus
	LYF--HG-PA-----NTG-KTMMAE----SICK---MVQIY--GNV----NHN-NKNFP--FN-DC-----H-NK-AVLWWEECSM-T------------DEHVESAKCIM-GGSS-VR-IDK-KNQD----SVLL-CKTPIVIT-SNNDITQVSSRN----AISTVHAAAI--R---AR-C-------LKFT----F
	>AYA93959.1_E1_protein_Human_papillomavirus
	IVF--YG-PS-----DTG-KSYFCN----TLIK---FLKGS--VVS----FMNRQSHFW--LQ-NL-----I-NT-KIGFLDDATL-PC----------WLFMDTNMRNAL-DGNP-VC-LDA-KHKA----PTQI-KLPPLLIT-TNVCV------------ESEPSLKYL--K---TR-L-------TIFT----F
	>AQR59119.1_nonstructural_protein_Chicken_parvovirus
	LYF--HG-PA-----NTG-KTMMAE----SICK---MVQIY--GNV----NHN-NKNFP--FN-DC-----H-NK-AVLWWEECSM-T------------DEHVESAKCIM-GGSS-VR-IDK-KNQD----SVLL-CKTPIVIT-SNNDITQVSSRN----AISTVHAAAI--R---AR-C-------LKFT----F
	>BAS32602.1_NS1_Bufavirus-3
	ILL--CG-PA-----STG-KSLLAQ----KIAK---LVGNT--GCY----NPS-NANFP--FN-DC-----V-NK-NLIWIEEAGN-L------------GTQVNSFKAIM-SGQA-IR-LDQ-KGKG----SKSI-EPTPVIMT-TNEDITKVIVGT----ELKTEHRQPI--M---DR-C-------LRIE----L
	>ALT54832.1_E1_Human_papillomavirus_type_53
	LVI--YG-PP-----NTG-KSCFAM----SLIN---FFHGS--VIS----YVNSHSHFW--LQ-PL-----D-NT-KLGMLDDATE-AC----------WRYIDEYLRNLL-DGNP-VS-LDR-KHKQ----LVQI-KCPPVLIT-TNINP------------MQDAKLRYL--H---SR-I-------HVLQ----F
	>AQR59100.1_nonstructural_protein_Chicken_parvovirus
	LYF--HG-PA-----NTG-KTMMAE----SICK---MVQIY--GNV----NHN-NKNFP--FN-DC-----H-NK-AVLWWEECSM-T------------DEHVESAKCIM-GGSS-VR-IDK-KNQD----SVLL-CKTPIVIT-SNNDITQVSSRN----AISTVHAAAI--R---AR-C-------LKFT----F
	>AIU47675.1_NS1_Bufavirus-3
	ILL--CG-PA-----STG-KSLLAQ----KIAK---LVGNT--GCY----NPS-NANFP--FN-DC-----V-NK-NLIWIEEAGN-L------------GTQVNSFKAIM-SGQA-IR-LDQ-KGKG----SKSI-EPTPVIMT-TNEDITKVIVGT----ELKTEHRQPI--M---DR-C-------LRIE----L
	>QMI57862.1_nonstructural_protein_1_partial_Chestnut_teal_chaphamaparvovirus
	LYL--EG-PS-----NTG-KTTTFY----GLKQ---ICPHG--EIV----NG---LTFN--FE-GL-----L-DS-YWGLWDEPLC-A------------PEVVEKFKQIS-GGEV-TK-IPV-KFKK----PMTL-PRTPILVC-TNTPLWRWCPN----------EEQML--K---NR-M-------FMFR----F
	>QKN88758.1_replication_protein_Dependoparvovirus_sp.
	VWL--YG-PA-----TTG-KTIIAR----AIAH---AVPFY--GNV----NWN-NENFP--FN-DS-----V-NK-MLIWWEEGKI-T------------AKTVEAAKAIL-GGSD-VR-VDQ-KCKA----SQQI-DTTPVIIT-SNTDMTLVVDGN----TTTFDHKEAL--E---DR-M-------FQFY----L
	>QOL70867.1_nonstructural_protein_Blatella_germanica_densoviruses-like_virus_1
	FLI--VS-PP-----SAG-KNFLCD----AIKDY--YLNVG--QMQ----NPNKYNTFA--YQ-DC-----H-NR-RLLIWNEPNY-E------------PRETENLKMLF-GGDN-LS-ANV-KCKP----QANV-KRTPVICM-SNVV-------------PRFANHEAF--A---DR-V-------ITYY----W
	>QAB13991.1_E1_protein_Human_papillomavirus
	MVF--YG-PP-----DTG-KSFFCF----SLLT---FLHGK--VIS----FMCKNSNFW--LQ-PL-----L-EA-KIGFLDDATY-PC----------WTFIDVNLRNAL-DGTP-VC-VDA-KHKA----PTQI-RLPPLLIT-TNVPV------------LEDVNLKYL--H---SR-L-------TCIE----F
	>QAB14028.1_E1_protein_partial_Human_papillomavirus
	LVI--YG-PP-----DTG-KSYFMF----SLMK---FIRGK--VVS----LLNRGSQFF--LQ-PL-----L-DC-KMGFMDDVTF-PA----------WQYMDLNMRNAL-DGNL-MC-IDA-KHRV----PQQI-KLPPLIVT-TNLDV------------KAEQSLMYL--H---SR-L-------QCIK----F
	>BAO56910.1_NS1_Bufavirus-3
	ILL--CG-PA-----STG-KSLLAQ----KIAK---LVGNT--GCY----NPS-NANFP--FN-DC-----V-NK-NLIWIEEAGN-L------------GTQVNSFKAIM-SGQA-IR-LDQ-KGKG----SKSI-EPTPVIMT-TNEDITKVIVGT----ELKTEHRQPI--M---DR-C-------LRIE----L
	>ABU54156.1_early_protein_E1_Human_papillomavirus_type_53
	LVI--YG-PP-----NTG-KSCFAM----SLIN---FFHGS--VIS----YVNSHSHFW--LQ-PL-----D-NT-KLGMLDDATE-AC----------WRYIDEYLRNLL-DGNP-VS-LDR-KHKQ----LVQI-KCPPVLIT-TNINP------------MQDAKLRYL--H---SR-I-------HVLQ----F
	>BAO56906.1_NS1_Bufavirus-3
	ILL--CG-PA-----STG-KSLLAQ----KIAK---LVGNT--GCY----NPS-NANFP--FN-DC-----V-NK-NLIWIEEAGN-L------------GTQVNSFKAIM-SGQA-IR-LDQ-KGKG----SKSI-EPTPVIMT-TNEDITKVIVGT----ELKTEHRQPI--M---DR-C-------LRIE----L
	>AIF74223.1_NS1_partial_Bat_parvovirus
	CLF--YG-PA-----STG-KTNLVK----AVVS---AVRLY--GCV----NHQ-NKSFI--FN-DC-----A-HK-LVVWWEECLM-H------------ADWVEQAKCIL-GGTE-FR-IDR-KHKE----SQLL-PQTPVLVS-TNNNIYEVTGGN----TVSQVHAKPL--R---ER-V-------VQFN----F
	>AQX45759.1_nonstructural_protein_1_Bat_bocavirus
	CLF--YG-PA-----STG-KTNLVK----AVVS---AVRLY--GCV----NHQ-NKSFI--FN-DC-----A-HK-LVVWWEECLM-H------------ADWVEQAKCIL-GGTE-FR-IDR-KHKE----SQLL-PQTPVLVS-TNNNIYEVTGGN----TVSQVHAKPL--R---ER-V-------VQFN----F
	>ABU54149.1_early_protein_E1_Human_papillomavirus_type_53
	LVI--YG-PP-----NTG-KSCFAM----SLIN---FFHGS--VIS----YVNSHSHFW--LQ-PL-----D-NT-KLGMLDDATE-AC----------WRYIDEYLRNLL-DGNP-VS-LDR-KHKQ----LVQI-KCPPVLIT-TNINP------------MQDAKLRYL--H---SR-I-------HVLQ----F
	>ALJ32533.1_early_protein_E1_Human_papillomavirus_type_53
	LVI--YG-PP-----NTG-KSCFAM----SLIN---FFHGS--VIS----YVNSHSHFW--LQ-PL-----D-NT-KLGMLDDATE-AC----------WRYIDEYLRNLL-DGNP-VS-LDR-KHKQ----LVQI-KCPPVLIT-TNINP------------MQDAKLRYL--H---SR-I-------HVLQ----F
	>ACX32365.1_E1_Human_papillomavirus_type_53
	LVI--YG-PP-----NTG-KSCFAM----SLIN---FFHGS--VIS----YVNSHSHFW--LQ-PL-----D-NT-KLGMLDDATE-AC----------WRYIDEYLRNLL-DGNP-VS-LDR-KHKQ----LVQI-KCPPVLIT-TNINP------------MQDAKLRYL--H---SR-I-------HVLQ----F
	>AJB28744.1_NS1_Chicken_parvovirus
	LYF--HG-PA-----NTG-KTMMAE----SICK---MVQIY--GNV----NHN-NKNFP--FN-DC-----H-NK-AVLWWEECSM-T------------DEHVESAKCIM-GGSS-VR-IDK-KNQD----SVLL-CKTPIVIT-SNNDITQVSSRN----AISTVHAAAI--R---AR-C-------LKFT----F
	>ABU54163.1_early_protein_E1_Human_papillomavirus_type_53
	LVI--YG-PP-----NTG-KSCFAM----SLIN---FFHGS--VIS----YVNSHSHFW--LQ-PL-----D-NT-KLGMLDDATE-AC----------WRYIDEYLRNLL-DGNP-VS-LDR-KHKQ----LVQI-KCPPVLIT-TNINP------------MQDAKLRYL--H---SR-I-------HVLQ----F
	>YP_009058894.1_NS1_Bufavirus-3
	ILL--CG-PA-----STG-KSLLAQ----KIAK---LVGNT--GCY----NPS-NANFP--FN-DC-----V-NK-NLIWIEEAGN-L------------GTQVNSFKAIM-SGQA-IR-LDQ-KGKG----SKSI-EPTPVIMT-TNEDITKVIVGT----ELKTEHRQPI--M---DR-C-------LRIE----L
	>ASC49387.1_NS1_Dromedary_camel_bocaparvovirus_2
	VCF--YG-PA-----STG-KTIFAK----AVAH---AVKLY--GSV----NHN-NKQFP--FN-DC-----V-PK-LLIWWEEAIM-H------------NDYVEAAKCLL-GGTD-CR-IDQ-KHTG----SAEC-KQTPVIIS-TNHDIYTVYGGN----SASRVHEAPL--R---AR-V-------VQLN----F
	>BAE16265.1_E1_protein_Human_papillomavirus_type_27b
	IVF--YG-PA-----DTG-KSYFCM----SLLQ---FLGGA--VIS----YANSSSHFW--LQ-PL-----S-DS-KIGLLDDATP-QC----------WSYIDTYLRNLL-DGNP-VS-IDR-KHKT----LLQL-KCPPLMIT-TNINP------------LEEDRWKYL--R---SR-L-------TLFT----F
	>ACR15763.1_non_structural_protein_NS2_Human_bocavirus_2a_TU
	ICF--YG-PA-----STG-KTNIAK----AIVQ---GVRLY--GCV----NHL-NKGFV--FN-DC-----R-QR-LIIWWEECLM-H------------QDWVEPAKCIL-GGTE-CR-IDV-KHKD----SVLL-QQTPVIIS-TNHDIYSVVGGN----TVSHVHAAPL--K---ER-I-------LQLN----F
	>AJB28740.1_NS1_Chicken_parvovirus
	LYF--HG-PA-----NTG-KTMMAE----SICK---MVQIY--GNV----NHN-NKNFP--FN-DC-----H-NK-AVLWWEECSM-T------------DEHVESAKCIM-GGSS-VR-IDK-KNQD----SVLL-CKTPIVIT-SNNDITQVSSRN----AISTVHAAAI--R---AR-C-------LKFT----F
	>ASM93491.1_NS1_Lupine_feces-associated_densovirus
	MFV--LS-PP-----NSG-KNFFFD----AVLHL--FINYG--MIG----NFNRNTGFP--LG-SC-----T-NK-RILMFNEPNI-E------------SSAFDTLKMVF-GGDH-CS-VRQ-KYQG----DGQL-SRTPVIVL-SNKE--------------IFPRDGAW--H---SR-I-------LREN----W
	>AWB14637.1_Rep_Murine_adeno-associated_virus_1
	IWL--YG-PA-----TTG-KTNIAE----AIAH---AVPFY--GCV----NWT-NENFP--FN-DC-----V-NK-MLIWWEEGKM-T------------AKIVESAKSIL-GGSR-VR-VDQ-KCKA----SQQI-DSTPVIIT-SNTDMTMVVDGN----TTTFEHREAL--E---DR-M-------FQFY----L
	>AQR59078.1_nonstructural_protein_Chicken_parvovirus
	LYF--FG-PA-----NTG-KTMMAE----SICK---MVGIY--GNV----NHN-NKNFP--FN-DC-----H-NK-AVLWWEECSM-T------------EEHVESAKCIM-GGSS-VR-IDK-KNQD----SVLL-CKTPIVIT-SNNDITQVSSRN----AISTVHSAAI--R---AR-C-------LKFT----F
	>ALJ32557.1_early_protein_E1_Human_papillomavirus_type_53
	LVI--YG-PP-----NTG-KSCFAM----SLIN---FFHGS--VIS----YVNSHSHFW--LQ-PL-----D-NT-KLGMLDDATE-AC----------WRYIDEYLRNLL-DGNP-VS-LDR-KHKQ----LVQI-KCPPVLIT-TNINP------------MQDAKLKYL--H---SR-I-------HVLQ----F
	>ABU54128.1_early_protein_E1_Human_papillomavirus_type_53
	LVI--YG-PP-----NTG-KSCFAM----SLIN---FFHGS--VIS----YVNSHSHFW--LQ-PL-----D-NT-KLGMLDDATE-AC----------WRYIDEYLRNLL-DGNP-VS-LDR-KHKQ----LVQI-KCPPVLIT-TNINP------------MQDAKLRYL--H---SR-I-------HVLQ----F
	>QKE54897.1_nonstructural_protein_Parvoviridae_sp.
	ILI--DG-PS-----NTG-KSAFIA----GLKA---CIPWG--EIV----NT---NTFA--FE-GL-----P-DN-IIGIWEEPLC-S------------PELAEKAKQVL-EGMT-CS-IPV-KYKK----PQLL-PRTPIFIT-TNHPLWRFCRA----------EEEMF--K---NR-M-------WIFT----F
	>APR73487.1_NS1_Galliform_aveparvovirus_1
	LYF--HG-PA-----NTG-KTMMAE----SICK---MVQIY--GNV----NHN-NKNFP--FN-DC-----H-NK-AVLWWEECSM-T------------DEHVESAKCIM-GGSS-VR-IDK-KNQD----SVLL-CKTPIVIT-SNNDITQVSSRN----AISTVHAAAI--R---AR-C-------LKFT----F
	>BAS32599.1_NS1_Bufavirus-3
	ILL--CG-PA-----STG-KSLLAQ----KIAK---LVGNT--GCY----NPS-NANFP--FN-DC-----V-NK-NLIWVEEAGN-L------------GTQVNSFKAIM-SGQA-IR-LDQ-KGKG----SKSI-EPTPVVMT-TNEDITKVIIGT----ELKVEHRQPI--M---DR-C-------LRIE----L
	>ACP39931.1_NS1_Human_bocavirus_isolate_SH2
	VCF--YG-PA-----STG-KTNMAK----AIVQ---GIRLY--GCV----NHL-NKGFV--FN-DC-----R-QR-LVVWWEECLM-H------------QDWVEPAKCIL-GGTE-CR-IDV-KHRD----SVLL-TQTPVIIS-TNHDIYAVVGGN----SVSHVHAAPL--K---ER-V-------IQLN----F
	>AWB14590.1_NS1_Murine_bocavirus
	ICF--YG-PA-----STG-KTNIAK----AIAN---CVKLY--GCV----NHL-NKNFV--FN-DC-----A-AK-LVIWWEECLM-H------------QDWVEQAKCCM-GGTE-FR-IDR-KHKE----SQLL-PQTPVLIS-TNNDIYTCVGGN----VITHVHSKPL--K---DR-V-------VQFN----F
	>BAS32605.1_NS1_Bufavirus-3
	ILL--CG-PA-----STG-KSLLAQ----KIAK---LVGNT--GCY----NPS-NANFP--FN-DC-----V-NK-NLIWIEEAGN-L------------GTQVNSFKAIM-SGQA-IR-LDQ-KGKG----SKSI-EPTPVIMT-TNEDITKVIVGT----ELKTEHRQPI--M---DR-C-------LRIE----L
	>AJB28748.1_NS1_Chicken_parvovirus
	LYF--HG-PA-----NTG-KTMMAE----SICK---MVQIY--GNV----NHN-NKNFP--FN-DC-----H-NK-AVLWWEECSM-T------------DEHVESAKCIM-GGSS-VR-IDK-KNQD----SVLL-CKTPIVIT-SNNDITQVSSRN----AISTVHAAAI--R---AR-C-------LKFT----F
	>AYA94575.2_E1_protein_Human_papillomavirus
	IVI--YG-AP-----DTG-KSFFCF----NFIK---LLQGK--IVS----YMNKQSHFW--LM-PL-----V-DG-KIGLLDDATF-QC----------WTFLDVNMRNAF-DGNY-VS-IDI-KHKS----LQQL-KLPPMLIT-TNIEV------------PKEPTLKYL--Y---SR-L-------TCFE----F
	>QJB76079.1_nonstructural_protein_1_Galliform_aveparvovirus_1
	LYF--HG-PA-----NTG-KTMMAE----SICK---MVQIY--GNV----NHN-NKNFP--FN-DC-----H-NK-AVLWWEECIM-T------------EDHVESAKCIM-GGSS-VR-IDK-KNQD----SVLL-CKTPIVIT-SNNDITQVSSRN----AISTVHAAAI--R---AR-C-------LKFT----F
	>BAS32595.1_NS1_Bufavirus-3
	ILL--CG-PA-----STG-KSLLAQ----KIAK---LVGNT--GCY----NPS-NANFP--FN-DC-----V-NK-NLIWIEEAGN-L------------GTQVNSFKAIM-SGQA-IR-LDQ-KGKG----SKSI-EPTPVIMT-TNEDITKVIVGT----ELKTEHRQPI--M---DR-C-------LRIE----L
	>AYA93708.1_E1_protein_Human_papillomavirus
	IVI--HG-PP-----DTG-KSYFCF----SMVK---FLRGK--VVS----YFNKSSQFW--LQ-PM-----L-DS-KIGFLDDATY-YC----------WTYIDSYMRNAL-DGNP-MC-IDA-KHKA----PQQV-KLPPFLIT-SNLNV------------KTMDEFKYL--H---SR-L-------TCFE----F
	>QJB76084.1_nonstructural_protein_1_Galliform_aveparvovirus_1
	LYF--HG-PA-----NTG-KTMMAE----SICK---MVQIY--GNV----NHN-NKNFP--FN-DC-----H-NK-AVLWWEECSM-T------------DEHVESAKCIM-GGSS-VR-IDK-KNQD----SVLL-CKTPIVIT-SNNDITQVSSRN----AISTVHAAAI--R---AR-C-------LKFT----F
	>QKN88756.1_replication_protein_Dependoparvovirus_sp.
	IWL--FG-PA-----TTG-KTNIAE----AIAH---AVPFY--GCV----NWT-NENFP--FN-DC-----V-NK-MLIWWEEGKM-T------------AKIVESAKSIL-GGSR-VR-VDQ-KCKS----SQQI-DSTPVIIT-SNTDMTMVVDGN----TTTFEHREAL--E---DR-M-------FQFY----L
	>QOD39577.1_NS1_uncultured_densovirus
	ICI--YS-KP-----SAG-KNFFFD----CIKDF--FINVG--AIT----TLTRNSSFG--TM-DS-----Q-GK-RLVFFNEPNY-H------------DEYLEYLKTML-GGDQ-TK-VDV-KYGH----PQSV-QRTPVIVL-TNNL-------------LTFMSDIAF--V---DR-L-------KTFE----W
	>BAS32608.1_NS1_Bufavirus-3
	ILL--CG-PA-----STG-KSLLAQ----KIAK---LVGNT--GCY----NPS-NANFP--FN-DC-----V-NK-NLIWVEEAGN-L------------GTQVNSFKAIM-SGQA-IR-LDQ-KGKG----SKSI-EPTPVVMT-TNEDITKVIIGT----ELKVEHRQPI--M---DR-C-------LRIE----L
	>AMS35089.1_NS1_partial_Cutavirus
	ILL--CG-PA-----STG-KSLISQ----TIAN---LVGNV--GCY----NPS-NANFP--FN-DC-----S-NK-NLIWIEEAGN-F------------GTQVNSFKAIM-SGQA-IR-LDQ-KGKG----SKQI-EPTPVIMT-TNEDITKVIVGT----ELKTEHRQPI--M---DR-C-------LRFE----L
	>YP_006393290.1_replication_protein_Human_papillomavirus_136
	ILI--HG-PP-----DTG-KSYFVY----SLVQ---FLRGK--VIS----FVNKQSSFF--LQ-PL-----L-DC-KVGFMDDATY-PC----------WSFIDVHLRNAL-DGNT-MC-VDA-KHKA----PQQY-QLPPFFIT-SNINL------------KQEDSLRYL--H---SR-V-------TSFE----F
	>NP_041402.1_hypothetical_protein_Bovine_parvovirus
	TLF--YG-PA-----STG-KTNLAK----AICH---AVGLY--GCV----NHN-NKQFP--FN-DA-----P-NK-MILWWEECIM-T------------TDYVEAAKCVL-GGTH-VR-VDV-KHKD----SREL-PQIPVLLS-SNHDVYTVVGGN----ATFGVHAAPL--K---ER-I-------TQMN----F
	>ALJ32737.1_early_protein_E1_human_papillomavirus_30
	LVI--YG-PP-----NTG-KSCFAM----SLIK---FFQGS--VIS----YVNSHSHFW--LQ-PL-----D-NA-KLGMLDDATD-AC----------WRYIDEYMRNLL-DGNP-VS-LDR-KHKQ----LVQI-KCPPVIIT-TNINP------------LHDAKLQYL--H---SR-I-------HVVP----F
	>QKE54970.1_nonstructural_protein_Parvoviridae_sp.
	ICL--QG-PS-----NTG-KSAFLQ----GLKQ---IVNWG--EIV----NG---QAFA--FE-GL-----I-DC-YIGVWEEPLC-S------------TELAEKAKQVL-EGMV-TS-IPV-KYKK----PMKL-PRTPIFIT-TNHALWRFCSQ----------EEQMF--R---NR-M-------WIFN----W
	>AID68247.1_NS1_Human_bocavirus
	VCF--YG-PA-----STG-KTNMAK----AIVQ---GIRLY--GCV----NHL-NKGFV--FN-DC-----R-QR-LVVWWEECLM-H------------QDWVEPAKCIL-GGTE-CR-IDV-KHRD----SVLL-TQTPVIIS-TNHDIYAVVGGN----SVSHVHAAPL--K---ER-V-------IQLN----F
	>ACR15768.1_non_structural_protein_NS2_Human_bocavirus_2
	ICF--YG-PA-----STG-KTNIAK----AIVQ---GVRLY--GCV----NHL-NKGFV--FN-DC-----R-QR-LIIWWEECLM-H------------QDWVEPAKCIL-GGTE-CR-IDV-KHKD----SVLL-QQTPVIIS-TNHDIYSVVGGN----TVSHVHAAPL--K---ER-I-------LQLN----F
	>QJB76089.1_nonstructural_protein_1_Galliform_aveparvovirus_1
	LYF--HG-PA-----NTG-KTMMAE----SICK---MVQIY--GNV----NHN-NKNFP--FN-DC-----H-NK-AVLWWEECIM-T------------EDHVESAKCIM-GGSS-VR-IDK-KNQD----SVLL-CKTPIVIT-SNNDITQVSSRN----AISTVHAAAI--R---AR-C-------LKFT----F
	>ACR15789.1_non_structural_protein_NS2_partial_Human_bocavirus_3
	VCF--YG-PA-----STG-KTNMAK----AIVQ---GIRLY--GCV----NHL-NKGFV--FN-DC-----R-QR-LVVWWEECLM-H------------QDWVEPAKCIL-GGTE-CR-IDV-KHRD----SVLL-TQTPVIIS-TNHDIYAVVGGN----SVSHVHAAPL--K---ER-V-------IQLN----F
	>AIU47672.1_NS1_Bufavirus-1
	ILL--CG-PA-----STG-KSLLAQ----KIAK---LVGNT--GCY----NPS-NANFP--FN-DC-----V-NK-NLIWIEEAGN-L------------GTQVNSFKAIM-SGQA-IR-LDQ-KGKG----SKSI-EPTPVVMT-TNEDITKVIVGT----ELKTEHRQPI--M---DR-C-------LRIE----L
	>ADD39257.1_NS1_Human_bocavirus_2
	ICF--YG-PA-----STG-KTNIAK----AIVQ---GVRLY--GCV----NHL-NKGFV--FN-DC-----R-QR-LIIWWEECLM-H------------QDWVEPAKCIL-GGTE-CR-IDV-KHKD----SVLL-QQTPVIIS-TNHDIYSVVGGN----TVSHVHAAPL--K---ER-I-------LQLN----F
	>YP_009507390.1_non-structural_protein_Ovine_hokovirus
	LWL--WG-PA-----STG-KTLLAA----AIAH---LSPSY--GCV----NWT-NQNFP--FN-DC-----H-CQ-SLVWWEEGRM-T------------ENIVEVAKAIL-GGAP-VR-LDV-KNKG----SEDF-IPTCVIIT-SNGDLTVTVDGP----VISTAHQEAL--Q---TR-I-------TMFQ----L
	>ARQ18926.1_nonstructural_protein_2_Gorilla_bocaparvovirus_2
	ICF--YG-PA-----STG-KTNIAK----AIVQ---GVRLY--GCV----NHL-NKGFV--FN-DC-----R-QR-LIIWWEECLM-H------------QDWVEPAKCIL-GGTE-CR-IDV-KHRD----SVLL-QQTPVIIS-TNHDIYSVVGGN----TVSHVHAAPL--K---ER-I-------IQLN----F
	>AKA44561.1_truncated_NS1_Meleagris_gallopavo_enteric_parvovirus
	LYF--FG-PA-----NTG-KTMMAE----SICK---MVGIY--GNV----NHN-NKNFP--FN-DC-----H-NK-AVLWWEECSM-T------------EEHVESAKCIM-GGSS-VR-IDK-KNQD----SVLL-CKTPIVIT-ANNDITQVSNRN----AISTVHAAAI--R---AR-C-------LKFT----F
	>AKA44573.1_truncated_NS1_Meleagris_gallopavo_enteric_parvovirus
	LYF--FG-PA-----NTG-KTMMAE----SICK---MVGIY--GNV----NHN-NKNFP--FN-DC-----H-NK-AVLWWEECSM-T------------EEHVESAKCIM-GGSS-VR-IDK-KNQD----SVLL-CKTPIVIT-ANNDITQVSNRN----AISTVHAAAI--R---AR-C-------LKFT----F
	>ABW79861.1_NS1_protein_Human_bocavirus_2
	ICF--YG-PA-----STG-KTNIAK----AIVQ---GVRLY--GCV----NHL-NKGFV--FN-DC-----R-QR-LIIWWEECLM-H------------QDWVEPAKCIL-GGTE-CR-IDV-KHKD----SVLL-QQTPVIIS-TNHDIYSVVGGN----TVSHVHAAPL--K---ER-I-------LQLN----F
	>ACR15767.1_non_structural_protein_NS1_Human_bocavirus_2a_TU
	ICF--YG-PA-----STG-KTNIAK----AIVQ---GVRLY--GCV----NHL-NKGFV--FN-DC-----R-QR-LIIWWEECLM-H------------QDWVEPAKCIL-GGTE-CR-IDV-KHKD----SVLL-QQTPVIIS-TNHDIYSVVGGN----TVSHVHAAPL--K---ER-I-------LQLN----F
	>AGC92298.1_NS1_Human_bocavirus
	ICF--YG-PA-----STG-KTNIAK----AIVQ---GVRLY--GCV----NHL-NKGFV--FN-DC-----R-QR-LIIWWEECLM-H------------QDWVEPAKCIL-GGTE-CR-IDV-KHKD----SVLL-QQTPVIIS-TNHDIYSVVGGN----TVSHVHAAPL--K---ER-I-------LQLN----F
	>AVR53740.1_nonstructural_protein_1_Rodent_tetraparvovirus
	LWL--WG-PA-----STG-KTLLAA----AIAT---LSPSY--GCV----NWT-NQNFP--FN-DC-----H-CQ-SLIWWEEGRM-T------------ENMVEVAKAIL-GGAP-VR-LDV-KNKG----SEDF-LPTAVIIT-SNGDLTVTVDGP----VMSTAHQEAL--Q---TR-I-------TMFE----L
	>AYG77858.1_nonstructural_protein_Chicken_parvovirus
	LYF--FG-PA-----NTG-KTMMAE----SICK---MVGIY--GNV----NHN-NKNFP--FN-DC-----H-NK-AVLWWEECSM-T------------EEHVESAKCIM-GGSS-VR-IDK-KNQD----SVLL-CKTPIVIT-ANNDITQVSNRN----AISTVHAAAI--R---AR-C-------LKFT----F
	>ARS03591.1_large_non-structural_protein_Human_bocavirus_2
	ICF--YG-PA-----STG-KTNIAK----AIVQ---GVRLY--GCV----NHL-NKGFV--FN-DC-----R-QR-LIIWWEECLM-H------------QDWVEPAKCIL-GGTE-CR-IDV-KHKD----SVLL-QQTPVIIS-TNHDIYSVVGGN----TVSHVHAAPL--K---ER-I-------LQLN----F
	>YP_009507340.1_nonstructural_protein_Sea_star-associated_densovirus
	ICI--YS-PP-----SAG-KNFFFD----AIKDY--YINCG--HLS----NANKYNAFP--FQ-DA-----E-GR-RIVLWNEPNY-S------------PEFLEPIKELL-GGDS-TS-VNV-KYMH----DTPV-YRTPMIVL-TNNV-------------VSFMTHPAF--K---DR-V-------RVFN----W
	>AKA44569.1_truncated_NS1_Meleagris_gallopavo_enteric_parvovirus
	LYF--FG-PA-----NTG-KTMMAE----SICK---MVGIY--GNV----NHN-NKNFP--FN-DC-----H-NK-AVLWWEECSM-T------------EEHVESAKCIM-GGSS-VR-IDK-KNQD----SVLL-CKTPIVIT-ANNDITQVSNRN----AISTVHAAAI--R---AR-C-------LKFT----F
	>QMI57847.1_nonstructural_protein_1_Chestnut_teal_chaphamaparvovirus
	ICL--LG-PS-----NTG-KTTFIR----GFRA---LCPAG--EVC----NG---ANFN--FE-DL-----V-DR-YWGIWDEPLL-G------------PEQADKFKQIA-GGEP-CV-VPV-KFKK----PAHI-PRTPMWIN-TNHEIWQWCPG----------EKAMF--Q---NR-M-------WTFH----F
	>QKE54939.1_nonstructural_protein_Parvoviridae_sp.
	LVL--WG-PS-----NTG-KSAFIA----GLKQ---IVPWG--EIT----NG--SSGFN--FE-GV-----I-DQ-VIAVWEEPLI-G------------PELAEKCKQVF-EGMT-CS-IPV-KYKK----PFML-PRTPVLIT-TNHAPWRFCTA----------EQPMF--E---NR-M-------TIFQ----W
	>AQR59067.1_nonstructural_protein_Turkey_parvovirus_1078
	LYF--FG-PA-----NTG-KTMMAE----SICK---MVGIY--GNV----NHN-NKNFP--FN-DC-----H-NK-AVLWWEECIM-T------------EEHVESAKCIM-GGSS-VR-IDK-KNQD----SVLL-CKTPIVIT-ANNDITQVSSRN----AISTVHAAAI--R---AR-C-------LKFT----F
	>AHZ58190.1_E1_protein_Human_papillomavirus_type_72b
	MVF--YG-PS-----NTG-KSLFCM----SLLN---YLGGA--VIS----YVNSGSHFW--LS-PL-----V-DA-KVGLLDDATY-PC----------WQYIDTYLRTVL-DGNP-IS-IDR-KHRN----LTQV-KCPPLMIT-SNINP------------LEDPALKYL--H---SR-L-------VVFK----F
	>C5IY48.1_RecName:_Full_Initiator_protein_NS1_Short_NS1_AltName:_Full_Non-structural_protein_1_AltName:_Full_Non-structural_protein_NS1_Human_bocavirus_3
	VCF--YG-PA-----STG-KTNMAK----AIVQ---GIRLY--GCV----NHL-NKGFV--FN-DC-----R-QR-LVVWWEECLM-H------------QDWVEPAKCIL-GGTE-CR-IDV-KHRD----SVLL-TQTPVIIS-TNHDIYAVVGGN----SVSHVHAAPL--K---ER-V-------IQLN----F
	>ALQ33064.1_NS1_partial_Human_parvovirus_B19
	LWF--YG-PP-----STG-KTNLAM----AIAK---SVPVY--GMV----NWN-NENFP--FN-DV-----A-GK-SLVVWDEGII-K------------STIVEAAKAIL-GGQP-TR-VDQ-KMRG----SVAV-PGVPVVIT-SNGDITFVVSGN----TTTTVHAKAL--K---ER-M-------VKLN----F
	>AKG54762.1_non-structural_protein_1_Canine_bocavirus
	VCF--FG-PA-----STG-KTNFAK----AIVN---AVKLY--GCV----NHQ-NKNFV--FN-DC-----A-SK-LVNWWEECLM-H------------NDWVEQAKCLL-GGTE-FR-IDR-KHKD----SQLL-PQTPVVIS-TNHDVYTVVGGN----TTTMVHAKPL--R---ER-I-------VQFN----F
	>AFW98866.1_NS1_Human_bocavirus_2
	ICF--YG-PA-----STG-KTNIAK----AIVQ---GVRLY--GCV----NHL-NKGFV--FN-DC-----R-QR-LIIWWEECLM-H------------QDWVEPAKCIL-GGTE-CR-IDV-KHKD----SVLL-QQTPVIIS-TNHDIYSVVGGN----TVSHVHAAPL--K---ER-I-------LQLN----F
	>AQR59059.1_nonstructural_protein_Turkey_parvovirus_1078
	LYF--FG-PA-----NTG-KTMMAE----SICK---MVGIY--GNV----NHN-NKNFP--FN-DC-----H-NK-AVLWWEECIM-T------------EEHVESAKCIM-GGSS-VR-IDK-KNQD----SVLL-CKTPIVIT-ANNDITQVSSRN----AISTVHAAAI--R---AR-C-------LKFT----F
	>AJD85761.1_non-structural_protein_NS1_Human_bocavirus
	ICF--YG-PA-----STG-KTNIAK----AIVQ---GVRLY--GCV----NHL-NKGFV--FN-DC-----R-QR-LIIWWEECLM-H------------QDWVEPAKCIL-GGTE-CR-IDV-KHKD----SVLL-QQTPVIIS-TNHDIYSVVGGN----TVSHVHAAPL--K---ER-I-------LQLN----F
	>QDH44262.1_Rep_52_protein_Adeno-associated_virus
	IWL--FG-PA-----TTG-KTNIAE----AIAH---TVPFY--GCV----NWT-NENFP--FN-DC-----V-DK-MVIWWEEGKM-T------------AKVVESAKAIL-GGSK-VR-VDQ-KCKS----SAQI-DPTPVIVT-SNTNMCAVIDGN----STTFEHQQPL--Q---DR-M-------FKFE----L
	>AKG54765.1_non-structural_protein_2_Canine_bocavirus
	VCF--FG-PA-----STG-KTNFAK----AIVN---AVKLY--GCV----NHQ-NKNFV--FN-DC-----A-SK-LVNWWEECLM-H------------NDWVEQAKCLL-GGTE-FR-IDR-KHKD----SQLL-PQTPVVIS-TNHDVYTVVGGN----TTTMVHAKPL--R---ER-I-------VQFN----F
	>AZZ69378.1_non-structural_protein_Ungulate_tetraparvovirus_4
	LWL--WG-PA-----STG-KTLLAA----AIAH---LSPSY--GCV----NWT-NQNFP--FI-DC-----H-CQ-TLVWWEEGRM-T------------ENIVEVAKAIL-GGAP-VR-LDV-KNKG----SEDF-IPRRVIIT-SNGDLTVTVDGP----VISTAHQEAL--Q---TR-I-------TMFQ----L
	>AKG54800.1_non-structural_protein_2_Canine_bocavirus
	VCF--FG-PA-----STG-KTNFAK----AIVN---AVKLY--GCV----NHQ-NKNFV--FN-DC-----A-SK-LVNWWEECLM-H------------NDWVEQAKCLL-GGTE-FR-IDR-KHKD----SQLL-PQTPVVIS-TNHDVYTVVGGN----TTTMVHAKPL--R---ER-I-------VQFN----F
	>AVR53742.1_nonstructural_protein_1_Rodent_tetraparvovirus
	LWL--WG-PA-----STG-KTLLAA----AIAT---LSPSY--GCV----NWT-NQNFP--FN-DC-----H-CQ-SLIWWEEGRM-T------------ENMVEVAKAIL-GGAP-VR-LDV-KNKG----SEDF-LPTAVIIT-SNGDLTVTVDGP----VMSTAHQEAL--Q---TR-I-------TMFE----L
	>AKG54760.1_non-structural_protein_2_Canine_bocavirus
	VCF--FG-PA-----STG-KTNFAK----AIVN---AVKLY--GCV----NHQ-NKNFV--FN-DC-----A-SK-LVNWWEECLM-H------------NDWVEQAKCLL-GGTE-FR-IDR-KHKD----SQLL-PQTPVVIS-TNHDVYTVVGGN----TTTMVHAKPL--R---ER-I-------VQFN----F
	>AKG54787.1_non-structural_protein_2_Canine_bocavirus
	VCF--FG-PA-----STG-KTNFAK----AIVN---AVKLY--GCV----NHQ-NKNFV--FN-DC-----A-SK-LVNWWEECLM-H------------NDWVEQAKCLL-GGTE-FR-IDR-KHKD----SQLL-PQTPVVIS-TNHDVYTVVGGN----TTTMVHAKPL--R---ER-I-------VQFN----F
	>YP_006908974.1_E1_human_papillomavirus_166
	LVI--YG-PP-----DTG-KSYFVF----SLMR---FFKGK--VIS----FLNRCSQFW--LQ-PL-----L-DC-KMGFMDDATF-PA----------WQYMDLNMRNAL-DGNM-MS-VDA-KHRV----PQQI-KLPPLVVT-TNLDV------------KAEQSLMYL--H---SR-L-------QCIQ----F
	>AUW34319.1_nonstructural_protein_1_Parvoviridae_sp.
	ILL--LG-PS-----NTG-KTSFIM----GLKE---CVPWG--ECV----NG---PNFN--YE-GL-----I-DA-RIGVWEEPLI-S------------PENAEKWKQIA-EGAD-TS-IPV-KYRK----PYLL-NRVPLIMT-SNHPPWRFCSN----------EMEAM--K---NR-M-------HIFH----C
	>ADB77893.1_NS1_Human_bocavirus_2
	ICF--YG-PA-----STG-KTNIAK----AIVQ---GVRLY--GCV----NHL-NKGFV--FN-DC-----R-QR-LIIWWEECLM-H------------QDWVEPAKCIL-GGTE-CR-IDV-KHKD----SVLL-QQTPVIIS-TNHDIYSVVGGN----TVSHVHAAPL--K---ER-I-------LQLN----F
	>AKG54794.1_non-structural_protein_2_Canine_bocavirus
	VCF--FG-PA-----STG-KTNFAK----AIVN---AVKLY--GCV----NHQ-NKNFV--FN-DC-----A-SK-LVNWWEECLM-H------------NDWVEQAKCLL-GGTE-FR-IDR-KHKD----SQLL-PQTPVVIS-TNHDVYTVVGGN----TTTMVHAKPL--R---ER-I-------VQFN----F
	>AMS35109.1_NS1_Cutavirus
	ILL--CG-PA-----STG-KSLISQ----TIAN---LVGNV--GCY----NPS-NANFP--FN-DC-----S-NK-NLIWIEEAGN-F------------GTQVNSFKAIM-SGQA-IR-LDQ-KGKG----SKQI-EPTPVIMT-TNEDITKVIVGT----ELKTEHRQPI--M---DR-C-------LRFE----L
	>AKG54771.1_non-structural_protein_2_Canine_bocavirus
	VCF--FG-PA-----STG-KTNFAK----AIVN---AVKLY--GCV----NHQ-NKNFV--FN-DC-----A-SK-LVNWWEECLM-H------------NDWVEQAKCLL-GGTE-FR-IDR-KHKD----SQLL-PQTPVVIS-TNHDVYTVVGGN----TTTMVHAKPL--R---ER-I-------VQFN----F
	>AFH96885.1_NS2_Canine_bocavirus
	VCF--FG-PA-----STG-KTNFAK----AIVN---AVKLY--GCV----NHQ-NKNFV--FN-DC-----A-SK-LVNWWEECLM-H------------NDWVEQAKCLL-GGTE-FR-IDR-KHKD----SQLL-PQTPVVIS-TNHDVYTVVGGN----TTTMVHAKPL--R---ER-I-------VQFN----F
	>AKG54796.1_non-structural_protein_1_Canine_bocavirus
	VCF--FG-PA-----STG-KTNFAK----AIVN---AVKLY--GCV----NHQ-NKNFV--FN-DC-----A-SK-LVNWWEECLM-H------------NDWVEQAKCLL-GGTE-FR-IDR-KHKD----SQLL-PQTPVVIS-TNHDVYTVVGGN----TTTMVHAKPL--R---ER-I-------VQFN----F
	>AKG54767.1_non-structural_protein_1_Canine_bocavirus
	VCF--FG-PA-----STG-KTNFAK----AIVN---AVKLY--GCV----NHQ-NKNFV--FN-DC-----A-SK-LVNWWEECLM-H------------NDWVEQAKCLL-GGTE-FR-IDR-KHKD----SQLL-PQTPVVIS-TNHDVYTVVGGN----TTTMVHAKPL--R---ER-I-------VQFN----F
	>ASU91617.1_NS1_Human_bocavirus
	ICF--YG-PA-----STG-KTNIAK----AIVQ---GVRLY--GCV----NHL-NKGFV--FN-DC-----R-QR-LIIWWEECLM-H------------QDWVEPAKCIL-GGTE-CR-IDV-KHKD----SVLL-QQTPVIIS-TNHDIYSVVGGN----TVSHVHAAPL--K---ER-I-------LQLN----F
	>AVR48528.1_NS1_Human_bocavirus
	ICF--YG-PA-----STG-KTNIAK----AIVQ---GVRLY--GCV----NHL-NKGFV--FN-DC-----R-QR-LIIWWEECLM-H------------QDWVEPAKCIL-GGTE-CR-IDV-KHKD----SVLL-QQTPVIIS-TNHDIYSVVGGN----TVSHVHAAPL--K---ER-I-------LQLN----F
	>YP_002427692.1_helicase_Erinaceus_europaeus_papillomavirus_1
	MVL--YG-PP-----NTG-KSMFAM----SLVH---CLRGK--VIS----FCNSKSHFW--LQ-PL-----V-DA-KLGLLDDATD-AC----------WSYIDTYLRGGL-DGNP-VS-IDC-KHKS----LAQL-KFPPLIIT-TNCDL------------TADDLYLYL--R---SR-I-------QLIQ----F
	>YP_009552823.1_rep_protein_Adeno-associated_virus
	IWL--FG-PA-----TTG-KTNIAE----AIAH---AVPFY--GCV----NWT-NENFP--FN-DC-----L-EK-MIIWWEEGKM-T------------AKIVETAKAIL-GGSK-VR-VDQ-KCKS----SMQL-EPTPVIIT-SNTNMCYVVDGN----TTTFEHAQPL--Q---DR-M-------FKLE----L
	>QDH44261.1_Rep_40_protein_Adeno-associated_virus
	IWL--FG-PA-----TTG-KTNIAE----AIAH---TVPFY--GCV----NWT-NENFP--FN-DC-----V-DK-MVIWWEEGKM-T------------AKVVESAKAIL-GGSK-VR-VDQ-KCKS----SAQI-DPTPVIVT-SNTNMCAVIDGN----STTFEHQQPL--Q---DR-M-------FKFE----L
	>YP_009116876.1_NS1_Sesavirus_CSL10538
	IWF--YG-PP-----TTG-KSWIAD----GLAR---FVANY--GTV----NHN-NPNFP--FQ-DL-----V-DK-ALGWWDEGMM-T------------IEKVEQFKMLA-GGLP-TR-VDM-KCRQ----SVEI-IPPPLMIT-SNGDITLVHQGN----IMSVEHRPAI--Q---DR-T-------MQFC----F
	>ACP39935.1_NS1_Human_bocavirus_isolate_SH3
	ICF--YG-PA-----STG-KTNIAK----AIVQ---GVRLY--GCV----NHL-NKGFV--FN-DC-----R-QR-LIIWWEECLM-H------------QDWVEPAKCIL-GGTE-CR-IDV-KHKD----SVLL-QQTPVIIS-TNHDIYSVVGGN----TVSHVHAAPL--K---ER-I-------LQLN----F
	>ARQ18922.1_nonstructural_protein_1_Gorilla_bocaparvovirus_2
	ICF--YG-PA-----STG-KTNIAK----AIVQ---GVRLY--GCV----NHL-NKGFV--FN-DC-----R-QR-LIIWWEECLM-H------------QDWVEPAKCIL-GGTE-CR-IDV-KHRD----SVLL-QQTPVIIS-TNHDIYSVVGGN----TVSHVHAAPL--K---ER-I-------IQLN----F
	>ALQ33065.1_NS1_partial_Human_parvovirus_B19
	LWF--YG-PP-----STG-KTNLAM----AIAK---SVPVY--GMV----NWN-NENFP--FN-DV-----A-GK-SLVVWDEGII-K------------STIVEAAKAIL-GGQP-TR-VDQ-KMRG----SVAV-PGVPVVIT-SNGDITFVVSGN----TTTTVHAKAL--K---ER-M-------VKLN----F
	>ADB77897.1_NS1_Human_bocavirus_2
	ICF--YG-PA-----STG-KTNIAK----AIVQ---GVRLY--GCV----NHL-NKGFV--FN-DC-----R-QR-LIIWWEECLM-H------------QDWVEPAKCIL-GGTE-CR-IDV-KHKD----SVLL-QQTPVIIS-TNHDIYSVVGGN----TVSHVHAAPL--K---ER-I-------LQLN----F
	>QDQ17565.1_NS1_Vicugna_pacos_bocaparvovirus
	ICF--FG-PA-----STG-KTNIAK----AVAE---AVKLY--GCV----NHL-NKNFV--FN-DC-----Q-NK-LLAWWEECVM-S------------NDWVEPAKCLM-GGTK-FR-VDR-KHKD----SAEQ-PQTPLLIS-TNHNIYTVVGGN----AVTSVHEKPI--R---DR-V-------CQFD----F
	>ALJ32660.1_early_protein_E1_human_papillomavirus_30
	LVL--YG-PP-----NTG-KSCFAM----SLIQ---FFQGS--VIS----YVNSHSHFW--LQ-PL-----D-NA-KLGMLDDATD-AC----------WRYIDEYMRNLL-DGNP-VS-LDR-KHKQ----LVQI-KCPPVIIT-TNINP------------LHDAKLQYL--H---SR-I-------HVVP----F
	>ACJ38935.1_NS1_Human_bocavirus_2
	ICF--YG-PA-----STG-KTNIAK----AIVQ---GVRLY--GCV----NHL-NKGFV--FN-DC-----R-QR-LIIWWEECLM-H------------QDWVEPAKCIL-GGTE-CR-IDV-KHKD----SVLL-QQTPVIIS-TNHDIYSVVGGN----TVSHVHAAPL--K---ER-I-------LQLN----F
	>AFH96903.1_NS2_Canine_bocavirus
	VCF--FG-PA-----STG-KTNFAK----AIVN---AVKLY--GCV----NHQ-NKNFV--FN-DC-----A-SK-LVNWWEECLM-H------------NDWVEQAKCLL-GGTE-FR-IDR-KHKD----SQLL-PQTPVVIS-TNHDVYTVVGGN----TTTMVHAKPL--R---ER-I-------VQFN----F
	>QBA84491.1_nonstructural_protein_partial_Porcine_parvovirus_2
	LWL--FG-PA-----NTG-KTLLAG----AFAK---LAPCF--GCV----NWN-NENFP--FS-DC-----A-SQ-SLIWWEEGKM-S------------EKFVEAAKAIL-GGSE-IR-IDI-KGKP----SEQF-IPAPVLIT-SNGDMCTVFSGN----VISTAHAGPL--K---SR-M-------LKVT----F
	>AKG54779.1_non-structural_protein_1_Canine_bocavirus
	VCF--FG-PA-----STG-KTNFAK----AIVN---AVKLY--GCV----NHQ-NKNFV--FN-DC-----A-SK-LVNWWEECLM-H------------NDWVEQAKCLL-GGTE-FR-IDR-KHKD----SQLL-PQTPVVIS-TNHDVYTVVGGN----TTTMVHAKPL--R---ER-I-------VQFN----F
	>P36723.1_RecName:_Full_Replication_protein_E1_AltName:_Full_ATP-dependent_helicase_E1_human_papillomavirus_27
	IVF--YG-PA-----DTG-KSYFCM----SLLQ---FLGGA--VIS----YANSSSHFW--LQ-PL-----S-DS-KIGLLDDATP-QC----------WSYIDTYLRNLL-DGNP-VS-IDR-KHKT----LLQL-KCPPLMIT-TNINP------------LEEDRWKYL--R---SR-L-------TLFT----F
	>ALJ32723.1_early_protein_E1_human_papillomavirus_30
	LVL--YG-PP-----NTG-KSCFAM----SLIQ---FFQGS--VIS----YVNSHSHFW--LQ-PL-----D-NA-KLGMLDDATD-AC----------WRYIDEYMRNLL-DGNP-VS-LDR-KHKQ----LVQI-KCPPVIIT-TNINP------------LHDAKLQYL--H---SR-I-------HVVP----F
	>QMI57789.1_nonstructural_protein_1_partial_Pacific_black_duck_chaphamaparvovirus
	IYI--EG-PS-----NTG-KTSFIA----GLKK---VCPYG--EVV----NG---QNFN--YE-GL-----V-DA-YWGIWDEPLC-G------------PEQAEKFKQIA-GGES-TA-VPI-KFKK----PVTL-PRIPMYIC-SNHCFWHWCPQ----------QEHMF--R---NR-F-------FMFR----F
	>ALJ32688.1_early_protein_E1_human_papillomavirus_30
	LVL--YG-PP-----NTG-KSCFAM----SLIQ---FFQGS--VIS----YVNSHSHFW--LQ-PL-----D-NA-KLGMLDDATD-AC----------WRYIDEYMRNLL-DGNP-VS-LDR-KHKQ----LVQI-KCPPVIIT-TNINP------------LHDAKLQYL--H---SR-I-------HVVP----F
	>ALJ32702.1_early_protein_E1_human_papillomavirus_30
	LVL--YG-PP-----NTG-KSCFAM----SLIQ---FFQGS--VIS----YVNSHSHFW--LQ-PL-----D-NA-KLGMLDDATD-AC----------WRYIDEYMRNLL-DGNP-VS-LDR-KHKQ----LVQI-KCPPVIIT-TNINP------------LHDAKLQYL--H---SR-I-------HVVP----F
	>QBJ04594.1_NS1_Tasmanian_devil-associated_chapparvovirus_6
	ILL--YG-PS-----NTG-KSQFLS----GLKQ---CMPWG--EIV----NG---PTFN--YE-GL-----I-DQ-PWGCYEEPLI-S------------PEGAEKWKQIS-EGMP-TM-ISV-KYKK----PVLL-PRTPIFMT-SNHYPWRFCTA----------EEPMM--R---NR-M-------TIFD----F
	>YP_009163893.1_E1_Human_papillomavirus
	MVI--WG-PP-----DTG-KSLFCF----SLLN---FLKGK--VIS----FMNSQSHFW--LM-PL-----I-DG-KIGLLDDATF-AC----------WQYMDVHLRNAL-DGNA-VS-IDL-KHRQ----PVQL-SLPPLLVS-TNVDV------------MSEQSLKYL--H---SR-V-------KCFN----F
	>QKE54873.1_nonstructural_protein_Parvoviridae_sp.
	FQL--IG-PS-----NTG-KTSLIA----GFGK---CCPGG--EIQ----NG---LTFN--FE-SL-----V-GM-YWGKWDEPML-A------------PEVVEKFKQIA-GGED-TH-VTI-KFKK----PAPL-KRTPIFVT-TNFPLWRWCED----------QRSML--E---NR-M-------ISYR----F
	>QKK82934.1_hypothetical_protein_2_Pittosporum_tobira_parvo-like_virus
	LYV--VS-EP-----NGG-KNYFFD----CVKAA--LLNSG--EIG----NFNRFCNFP--LQ-EA-----P-KK-RILMWNEPNF-E------------PSSIDTLKMLF-AGDS-IA-CKI-KHKC----ESIV-TRTPIVVL-SNTN--------------VIPDNDIF--K---PR-V-------MRYY----W
	>ALT54645.1_E1_human_papillomavirus_30
	LVL--YG-PP-----NTG-KSCFAM----SLIQ---FFQGS--VIS----YVNSHSHFW--LQ-PL-----D-NA-KLGMLDDATD-AC----------WRYIDEYMRNLL-DGNP-VS-LDR-KHKQ----LVQI-KCPPVIIT-TNINP------------LHDAKLQYL--H---SR-I-------HVVP----F
	>QAB45201.1_NS1_Canine_bocavirus
	VCF--FG-PA-----STG-KTNFAK----AIVN---AVKLY--GCV----NHQ-NKNFV--FN-DC-----A-SK-LVNWWEECLM-H------------NDWVEQAKCLL-GGTE-FR-IDR-KHKD----SQLL-PQTPVVIS-TNHDVYTVVGGN----TTTMVHAKPL--R---ER-I-------VQFN----F
	>AKG54784.1_non-structural_protein_1_Canine_bocavirus
	VCF--FG-PA-----STG-KTNFAK----AIVN---AVKLY--GCV----NHQ-NKNFV--FN-DC-----A-SK-LVNWWEECLM-H------------NDWVEQAKCLL-GGTE-FR-IDR-KHKD----SQLL-PQTPVVIS-TNHDVYTVVGGN----TTTMVHAKPL--R---ER-I-------VQFN----F
	>AQR59090.1_nonstructural_protein_Chicken_parvovirus
	LYF--FG-PA-----NTG-KTMMAE----SICK---MVGIY--GNV----NHN-NKNFP--FN-DC-----H-NK-AVLWWEECIM-T------------EEHVESAKCIM-GGSS-VR-IDK-KNQD----SVLL-CKTPIVIT-ANNDITQVSSRN----AISTVHAAAI--R---AR-C-------LKFT----F
	>ALJ32681.1_early_protein_E1_human_papillomavirus_30
	LVL--YG-PP-----NTG-KSCFAM----SLIQ---FFQGS--VIS----YVNSHSHFW--LQ-PL-----D-NA-KLGMLDDATD-AC----------WRYIDEYMRNLL-DGNP-VS-LDR-KHKQ----LVQI-KCPPVIIT-TNINP------------LHDAKLQYL--H---SR-I-------HVVP----F
	>YP_009508156.1_early_protein_human_papillomavirus_30
	LVL--YG-PP-----NTG-KSCFAM----SLIQ---FFQGS--VIS----YVNSHSHFW--LQ-PL-----D-NA-KLGMLDDATD-AC----------WRYIDEYMRNLL-DGNP-VS-LDR-KHKQ----LVQI-KCPPVIIT-TNINP------------LHDAKLQYL--H---SR-I-------HVVP----F
	>AVD96862.1_nonstructural_protein_1_Canine_bocavirus_2
	VCF--FG-PA-----STG-KTNFAK----AIVN---AVKLY--GCV----NHQ-NKNFV--FN-DC-----A-SK-LVNWWEECLM-H------------NDWVEQAKCLL-GGTE-FR-IDR-KHKD----SQLL-PQTPVVIS-TNHDVYTVVGGN----TTTMVHAKPL--R---ER-I-------VQFN----F
	>AQN78781.1_NS1_Cutavirus
	ILL--CG-PA-----STG-KSLISQ----TIAN---LVGNV--GCY----NPS-NANFP--FN-DC-----S-NK-NLIWIEEAGN-F------------GTQVNSFKAIM-SGQA-IR-LDQ-KGKG----SKQI-EPTPVIMT-TNEDITKVIVGT----ELKTEHRQPI--M---DR-C-------LRFE----L
	>QBQ18523.1_nonstructural_protein_Porcine_parvovirus_2
	LWL--FG-PA-----NTG-KTLLAG----AFAE---LAPCF--GCV----NWN-NENFP--FS-DC-----A-SQ-SLIWWEEGKM-S------------EKFVEAAKAIL-GGSE-IR-IDI-KGKP----SEQF-IPAPVVIT-SNGDMCTVYSGN----VISTAHAGPL--K---SR-M-------LKVT----F
	>AYA94868.2_E1_protein_Human_papillomavirus
	LVF--YG-PS-----DTG-KSYFCN----TLVK---FLRGR--VVS----FMNRQSHFW--LQ-NL-----L-HT-KIGFLDDATM-PC----------WLFMDTNMRNAL-DGNP-VC-IDA-KHKA----PTQI-NLPPLLVT-TNIDV------------TKEPSLIYL--K---TR-L-------TLFH----F
	>YP_009272690.1_NS1_Sea_otter_parvovirus_1
	ILL--CG-PA-----STG-KSLLAQ----EIAK---LVGNV--GCY----NAA-NQNFP--FN-DC-----S-NK-NLIWVEEAGN-F------------GVQVNQFKAIM-SGQA-IR-LDQ-KGKG----SKSI-EPTPVIMT-TNEDITRVMVGS----ELKPEHKQPI--M---DR-C-------VRIY----L
	>ALJ32667.1_early_protein_E1_human_papillomavirus_30
	LVL--YG-PP-----NTG-KSCFAM----SLIQ---FFQGS--VIS----YVNSHSHFW--LQ-PL-----D-NA-KLGMLDDATD-AC----------WRYIDEYMRNLL-DGNP-VS-LDR-KHKQ----LVQI-KCPPVIIT-TNINP------------LHDAKLQYL--H---SR-I-------HVVP----F
	>AQR59086.1_nonstructural_protein_Chicken_parvovirus
	LYF--FG-PA-----NTG-KTMMAE----SICK---MVGIY--GNV----NHN-NKNFP--FN-DC-----H-NK-AVLWWEECIM-T------------EEHVESAKCIM-GGSS-VR-IDK-KNQD----SVLL-CKTPIVIT-ANNDITQVSSRN----AISTVHAAAI--R---AR-C-------LKFT----F
	>AQR59074.1_nonstructural_protein_Chicken_parvovirus
	LYF--FG-PA-----NTG-KTMMAE----SICK---MVGIY--GNV----NHN-NKNFP--FN-DC-----H-NK-AVLWWEECSM-T------------DEHVESAKCIM-GGSS-VR-IDK-KNQD----SVLL-CKTPIVIT-SNNDITQVSSRN----AISTVHAAAI--R---AR-C-------LKFT----F
	>QKE54870.1_nonstructural_protein_Parvoviridae_sp.
	IYL--YG-PA-----NTG-KTMFAE----ALCK---MVGLF--GNV----NHN-NLNFP--FN-DC-----H-NK-AILWWEECCM-L------------ESYVEAAKCIM-GGSG-VR-VDR-KGQD----SVLI-QKTPIVVT-SNNDITQVCSKN----ATTDIHAAAI--R---AR-C-------IMFK----F
	>AQR59092.1_nonstructural_protein_Chicken_parvovirus
	LYF--FG-PA-----NTG-KTMMAE----SICK---MVGIY--GNV----NHN-NKNFP--FN-DC-----H-NK-AVLWWEECIM-T------------EEHVESAKCIM-GGSS-VR-IDK-KNQD----SVLL-CKTPIVIT-ANNDITQVSSRN----AISTVHAAAI--R---AR-C-------LKFT----F
	>QDH44290.1_Rep_52_protein_Adeno-associated_virus
	IWL--FG-PA-----TTG-KTNIAE----AIAH---TVPFY--GCV----NWT-NENFP--FN-DC-----V-DK-MVIWWEEGKM-T------------AKVVESAKAIL-GGSK-VR-VDQ-KCKS----SAQI-DPTPVIVT-SNTNMCAVIDGN----STTFEHQQPL--Q---DR-M-------FKFE----L
	>AKG54790.1_non-structural_protein_1_Canine_bocavirus
	VCF--FG-PA-----STG-KTNFAK----AIVN---AVKLY--GCV----NHQ-NKNFV--FN-DC-----A-SK-LVNWWEECLM-H------------NDWVEQAKCLL-GGTE-FR-IDR-KHKD----SQLL-PQTPVVIS-TNHDVYTVVGGN----TTTMVHAKPL--R---ER-I-------VQFN----F
	>AKG54757.1_non-structural_protein_1_Canine_bocavirus
	VCF--FG-PA-----STG-KTNFAK----AIVN---AVKLY--GCV----NHQ-NKNFV--FN-DC-----A-SK-LVNWWEECLM-H------------NDWVEQAKCLL-GGTE-FR-IDR-KHKD----SQLL-PQTPVVIS-TNHDVYTVVGGN----TTTMVHAKPL--R---ER-I-------VQFN----F
	>ANA05267.1_early_protein_E1_Human_papillomavirus_157
	MVL--YG-PP-----DSG-KSYFAF----SLVK---LLKGK--VVS----FMNKGSHFW--TQ-PL-----V-DA-KIGLLDDATF-TC----------WTFLDMYMRNAF-DGNT-VS-IDV-KHKN----LQQI-RLPPIIIT-TNVSV------------PQEVTLKYL--Q---SR-L-------TCFE----F
	>QBA84480.1_nonstructural_protein_partial_Porcine_parvovirus_2
	LWL--FG-PA-----NTG-KTLLAG----AFAK---LAPCF--GCV----NWN-NENFP--FS-DC-----A-SQ-SLIWWEEGKM-S------------EKFVEAAKAIL-GGSE-IR-IDI-KGKP----SEQF-MPAPVVIT-SNGDMCTVYSGN----VISTAHAGPL--K---SR-M-------LKVT----F
	>QOD39556.1_NS1_uncultured_densovirus
	MVI--HS-PP-----SAG-KNYLFD----AVKDY--YLNCG--HLC----NANKYNSFP--FQ-DA-----E-GR-RVVLWNEPNY-S------------PEFLEPIKEIL-GGDS-TS-VNV-KYQH----DTPV-YRTPVIVL-TNNV-------------VSFMTHPAF--N---DR-V-------RIFN----W
	>QDH44139.1_Rep_40_protein_Adeno-associated_virus
	IWL--FG-PA-----TTG-KTNIAE----AIAH---TVPFY--GCV----NWT-NENFP--FN-DC-----V-DK-MVIWWEEGKM-T------------AKVVESAKAIL-GGSK-VR-VDQ-KCKS----SAQI-DPTPVIVT-SNTNMCAVIDGN----STTFEHQQPL--Q---DR-M-------FKHE----L
	>YP_009389434.1_E1_Ailuropoda_melanoleuca_papillomavirus_4
	LVI--WG-PP-----NTG-KSMFCM----SLLS---FLKGK--VIS----YVNSKSQFW--LQ-PL-----S-DA-KIGLLDDATK-PC----------WDYFDIFMRNAL-DGNT-IS-IDC-KHKA----PLQL-KCPPLLIT-TNINL------------MGDERWKYL--R---SR-V-------SCFC----F
	>QDH44449.1_Rep_52_protein_Adeno-associated_virus
	IWL--FG-PA-----TTG-KTNIAE----AIAH---TVPFY--GCV----NWT-NENFP--FN-DC-----V-DK-MVIWWEEGKM-T------------AKVVESAKAIL-GGSK-VR-VDQ-KCKS----SAQI-DPTPVIVT-SNTNMCAVIDGN----STTFEHQQPL--Q---DR-M-------FKFE----L
	>AFH96902.1_NS1_Canine_bocavirus
	VCF--FG-PA-----STG-KTNFAK----AIVN---AVKLY--GCV----NHQ-NKNFV--FN-DC-----A-SK-LVNWWEECLM-H------------NDWVEQAKCLL-GGTE-FR-IDR-KHKD----SQLL-PQTPVVIS-TNHDVYTVVGGN----TTTMVHAKPL--R---ER-I-------VQFN----F
	>QDH44241.1_Rep_52_protein_Adeno-associated_virus
	IWL--FG-PA-----TTG-KTNIAE----AIAH---TVPFY--GCV----NWT-NENFP--FN-DC-----V-DK-MVIWWEEGKM-T------------AKVVESAKAIL-GGSK-VR-VDQ-KCKS----SAQI-DPTPVIVT-SNTNMCAVIDGN----STTFEHQQPL--Q---DR-M-------FKFE----L
	>AGF85783.1_non-structural_protein_1_Canine_bocavirus_3
	ISL--FG-PA-----STG-KTNLAK----AIVN---CVKLY--GNV----NHL-NKNFV--FN-DC-----A-SK-LIIWWEEALM-H------------TDYVEQAKCLL-GGTE-FR-IDR-KHKD----SQLL-PQTPVIIS-TNNNIYEVTGGN----TVSGVHAKPL--R---ER-I-------VQLN----L
	>YP_009186840.1_NS1_Rat_bufavirus_SY-2015
	ILL--CG-PA-----STG-KSLLAQ----KIAQ---LVGNV--GCY----NAS-NVNFP--FN-DC-----S-NK-NLIWIEEAGN-F------------GTQVNQFKAIM-SGQS-IR-LDQ-KGKG----SKTI-EPTPVIMT-TNEDITKVVVGS----ELRPEHKQPI--M---DR-C-------IQIR----L
	>ALF95930.1_non-structural_protein_NS1_partial_Human_parvovirus_B19
	LWF--YG-PP-----STG-KTNLAM----AIAK---SVPVY--GMV----NWN-NENFP--FN-DV-----A-GK-SLVVWDEGII-K------------STIVEAAKAIL-GGQP-TR-VDQ-KMRG----SVAV-PGVPVVIT-SNGDITFVVSGN----TTTTVHAKAL--K---ER-M-------VKLN----F
	>QOD39512.1_NS1_uncultured_densovirus
	MLI--SS-PT-----SAG-KNWFFD----MVCNF--YLNVG--HLG----NPSKFNTFA--FQ-DA-----H-SR-RIIMWNEVNY-A------------PEHLETMKELL-GGDS-SN-VSV-KYKS----EIPI-YRTPIIML-TNSKN------------LSIMNDPTF--K---DR-L-------KVYF----W
	>QDI06025.1_NS1_protein_partial_Porcine_bufavirus
	ILL--CG-PA-----STG-KSLIAQ----QIAK---LVGNV--GCY----NAS-NVNFP--FN-DC-----C-NR-NLIWIEEAGN-L------------GTQVNQFKAIM-SGQS-IR-LDQ-KGKG----SKSI-EPTPVLMT-TNEDITRVVIGS----ETKPEHRQPI--M---DR-C-------LRIH----L
	>AAA46916.1_nonstructural_polyprotein_partial_Porcine_parvovirus
	ILF--HG-PA-----STG-KSIIAQ----HIAN---LVGNV--GCY----NAA-NVNFP--FN-DC-----T-NK-NLIWIEEAGN-F------------SNQVNQFKAIC-SGQT-IR-IDQ-KGKG----SKQI-EPTPVIMT-TNEDITKVRIGC----EERPEHTQPI--R---DR-M-------LNIN----L
	>QAB13986.1_E1_protein_partial_Human_papillomavirus
	LVI--YG-PP-----DTG-KSLFAY----TIIR---FLKGR--VVS----QMNKQSQFW--LQ-PL-----S-EC-KIGLLDDATY-DC----------WSFIDVHMRTAL-DGNC-VC-VDY-KHRA----PLQM-KLPPLIIT-TNYNV------------KEDQSLMYL--H---SR-I-------HCLH----F
	>QBA84806.1_nonstructural_protein_partial_Porcine_parvovirus_6
	IWL--FG-PA-----TTG-KTNLAS----AIAH---TAASY--GCV----NWN-NANFP--FQ-DI-----V-NV-QLGWWEEGKM-T------------EDVVECAKALL-GGSN-VR-VDR-KCMQ----SAEV-QSPPFIIT-SNTDMCLVSQGS----YISFEHQQPL--Q---DR-M-------IKFE----F
	>QIX02922.1_NS1_partial_Porcine_bufavirus
	ILL--CG-PA-----STG-KSLIAQ----QIAK---LVGNV--GCY----NAS-NVNFP--FN-DC-----C-NR-NLIWIEEAGN-L------------GTQVNQFKAIM-SGQS-IR-LDQ-KGKG----SKSI-EPTPVLMT-TNEDITRVVIGS----ETKPEHRQPI--M---DR-C-------LRIH----L
	>AFH96884.1_NS1_Canine_bocavirus
	VCF--FG-PA-----STG-KTNFAK----AIVN---AVKLY--GCV----NHQ-NKNFV--FN-DC-----A-SK-LVNWWEECLM-H------------NDWVEQAKCLL-GGTE-FR-IDR-KHKD----SQLL-PQTPVVIS-TNHDVYTVVGGN----TTTMVHAKPL--R---ER-I-------VQFN----F
	>QIX02920.1_NS1_partial_Porcine_bufavirus
	ILL--CG-PA-----STG-KSLIAQ----QIAK---LVGNV--GCY----NAS-NVNFP--FN-DC-----C-NR-NLIWIEEAGN-L------------GTQVNQFKAIM-SGQS-IR-LDQ-KGKG----SKSI-EPTPVLMT-TNEDITRVVIGS----ETKPEHRQPI--M---DR-C-------LRIH----L
	>ABA61873.1_E1_Uncia_uncia_papillomavirus_type_1
	LVF--WG-PP-----NTG-KSLFCM----SLLK---FLKGK--IIS----YVNSRSQFW--LQ-PL-----A-DA-KLALLDDATV-PC----------WNYFDTFLRNAL-DGNP-VC-IDC-KHKA----PFQI-KCPPLLVT-TNVNV------------KGDERWLYL--H---SR-L-------SAFC----F
	>YP_007518454.1_NS1_Canine_bocavirus_1
	VCF--FG-PA-----STG-KTNFAK----AIVN---AVKLY--GCV----NHQ-NKNFV--FN-DC-----A-SK-LVNWWEECLM-H------------NDWVEQAKCLL-GGTE-FR-IDR-KHKD----SQLL-PQTPVVIS-TNHDVYTVVGGN----TTTMVHAKPL--R---ER-I-------VQFN----F
	>QDH44140.1_Rep_52_protein_Adeno-associated_virus
	IWL--FG-PA-----TTG-KTNIAE----AIAH---TVPFY--GCV----NWT-NENFP--FN-DC-----V-DK-MVIWWEEGKM-T------------AKVVESAKAIL-GGSK-VR-VDQ-KCKS----SAQI-DPTPVIVT-SNTNMCAVIDGN----STTFEHQQPL--Q---DR-M-------FKHE----L
	>QIX02930.1_NS1_partial_Porcine_bufavirus
	ILL--CG-PA-----STG-KSLIAQ----QIAK---LVGNV--GCY----NAS-NVNFP--FN-DC-----C-NR-NLIWIEEAGN-L------------GTQVNQFKAIM-SGQS-IR-LDQ-KGKG----SKSI-EPTPVLMT-TNEDITRVVIGS----ETKPEHRQPI--M---DR-C-------LRIH----L
	>QIX02910.1_NS1_partial_Porcine_bufavirus
	ILL--CG-PA-----STG-KSLIAQ----QIAK---LVGNV--GCY----NAS-NVNFP--FN-DC-----C-NR-NLIWIEEAGN-L------------GTQVNQFKAIM-SGQS-IR-LDQ-KGKG----SKSI-EPTPVLMT-TNEDITRVVIGS----ETKPEHRQPI--M---DR-C-------LRVH----L
	>ABN11280.1_nonstructural_protein_partial_Human_parvovirus_B19
	LWF--YG-PP-----STG-KTNLAM----AIAK---SVPVY--GMV----NWN-NENFP--FN-DV-----A-GK-SLVVWDEGII-K------------STIVEAAKAIL-GGQP-TR-VDQ-KMRG----SVAV-PGVPVVIT-SNGDITFVVSGN----TTTTVHAKAL--K---ER-M-------VKLN----F
	>ASQ41845.1_E1_partial_human_papillomavirus_58
	MLL--CG-PA-----NTG-KSYFGM----SLIH---FLKGC--IIS----YVNSKSHFW--LQ-PL-----S-DA-KLGMIDDVTA-IS----------WTYIDDYMRNAL-DGND-IS-IDV-KHRA----LVQL-KCPPLIIT-SNTNA------------GKDSRWPYL--H---SR-L-------TVFE----F
	>AGA15833.1_E1_Canis_familiaris_papillomavirus_15
	ICI--HG-PP-----NTG-KSMFCM----SLLG---FLGGK--VIS----FANSRSQFW--MQ-PL-----V-DA-RLALLDDATK-PV----------WDYFDTYLRNAL-DGNP-IS-VDV-KHKA----PTQI-KCPPLLVT-TNLNI------------LHDDRWRYL--F---TR-V-------RLFE----F
	>QDH44240.1_Rep_40_protein_Adeno-associated_virus
	IWL--FG-PA-----TTG-KTNIAE----AIAH---TVPFY--GCV----NWT-NENFP--FN-DC-----V-DK-MVIWWEEGKM-T------------AKVVESAKAIL-GGSK-VR-VDQ-KCKS----SAQI-DPTPVIVT-SNTNMCAVIDGN----STTFEHQQPL--Q---DR-M-------FKFE----L
	>AHA37343.1_E1_human_papillomavirus_168
	LVF--WG-PP-----DSG-KSLFCF----SLLK---FMRGK--VIS----YMNSKSHFW--LM-PL-----A-DS-KIGLLDDATF-PC----------WQYMDVHLRNAM-DGNA-IS-IDL-KHKA----PVQL-SLPPLLVT-TNVDV------------LKEQSLKYL--H---SR-I-------KCFH----F
	>AYA93397.1_E1_protein_Human_papillomavirus
	LVI--YG-PP-----DTG-KSYFVF----SLMR---FIRGK--VVS----FLNRCSQFW--LQ-PL-----I-DC-KMGFMDDATF-PA----------WQYMDLNMRNAL-DGNM-MS-VDA-KHRV----PQQI-KLPPLIVT-TNLDV------------KAEQSLMYL--H---SR-L-------QCIK----F
	>QKE54945.1_nonstructural_protein_Parvoviridae_sp.
	LVL--WG-PS-----NTG-KSAFIA----GLKQ---IVPWG--EIT----NG--SSGFN--FE-GV-----I-DQ-VIAVWEEPLM-G------------PELAEKCKQVF-EGMT-CS-IPV-KYKK----PFML-PRTPIMIT-TNHDVWRYCQS----------EEPMF--R---NR-M-------WIIY----F
	>QDH44126.1_Rep_52_protein_Adeno-associated_virus
	IWL--FG-PA-----TTG-KTNIAE----AIAH---TVPFY--GCV----NWT-NENFP--FN-DC-----V-DK-MVIWWEEGKM-T------------AKVVESAKAIL-GGSK-VR-VDQ-KCKS----SAQI-DPTPVIVT-SNTNMCAVIDGN----STTFEHQQPL--Q---DR-M-------FKFE----L
	>QDI06021.1_NS1_protein_partial_Porcine_bufavirus
	ILL--CG-PA-----STG-KSLIAQ----QIAK---LVGNV--GCY----NAS-NVNFP--FN-DC-----C-NR-NLIWIEEAGN-L------------GTQVNQFKAIM-SGQS-IR-LDQ-KGKG----SKSI-EPTPVLMT-TNEDITRVVIGS----ETKPEHRQPI--M---DR-C-------LRIH----L
	>QIX02928.1_NS1_partial_Porcine_bufavirus
	ILL--CG-PA-----STG-KSLIAQ----QIAK---LVGNV--GCY----NAS-NVNFP--FN-DC-----C-NR-NLIWIEEAGN-L------------GTQVNQFKAIM-SGQS-IR-LDQ-KGKG----SKSI-EPTPVLMT-TNEDITRVVIGS----ETKPEHRQPI--M---DR-C-------LRIH----L
	>QDH44448.1_Rep_40_protein_Adeno-associated_virus
	IWL--FG-PA-----TTG-KTNIAE----AIAH---TVPFY--GCV----NWT-NENFP--FN-DC-----V-DK-MVIWWEEGKM-T------------AKVVESAKAIL-GGSK-VR-VDQ-KCKS----SAQI-DPTPVIVT-SNTNMCAVIDGN----STTFEHQQPL--Q---DR-M-------FKFE----L
	>QDH44125.1_Rep_40_protein_Adeno-associated_virus
	IWL--FG-PA-----TTG-KTNIAE----AIAH---TVPFY--GCV----NWT-NENFP--FN-DC-----V-DK-MVIWWEEGKM-T------------AKVVESAKAIL-GGSK-VR-VDQ-KCKS----SAQI-DPTPVIVT-SNTNMCAVIDGN----STTFEHQQPL--Q---DR-M-------FKFE----L
	>ASQ41829.1_E1_partial_human_papillomavirus_58
	MLL--CG-PA-----NTG-KSYFGM----SLIH---FLKGC--IIS----YVNSKSHFW--LQ-PL-----S-DA-KLGMIDDVTA-IS----------WTYIDDYMRNAL-DGND-IS-IDV-KHRA----LVQL-KCPPLIIT-SNTNA------------GKDSRWPYL--H---SR-L-------TVFE----F
	>QDI06017.1_NS1_protein_partial_Porcine_bufavirus
	ILL--CG-PA-----STG-KSLIAQ----QIAK---LVGNV--GCY----NAS-NVNFP--FN-DC-----C-NR-NLIWIEEAGN-L------------GTQVNQFKAIM-SGQS-IR-LDQ-KGKG----SKSI-EPTPVLMT-TNEDITRVVIGS----ETKPEHRQPI--M---DR-C-------LRIH----L
	>AGT28240.1_non-structural_protein_NS1_partial_Human_parvovirus_B19
	LWF--YG-PP-----STG-KTNLAM----AIAK---SVPVY--GMV----NWN-NENFP--FN-DV-----A-GK-SLVVWDEGII-K------------STIVEAAKAIL-GGQP-TR-VDQ-KMRG----SVAV-PGVPVVIT-SNGDITFVVSGN----TTTTVHAKAL--K---ER-M-------VKLN----F
	>QIX02914.1_NS1_partial_Porcine_bufavirus
	ILL--CG-PA-----STG-KSLIAQ----HIAK---LVGNV--GCY----NAS-NVNFP--FN-DC-----C-NR-NLIWIEEAGN-L------------GTQVNQFKAIM-SGQS-IR-LDQ-KGKG----SKSI-EPTPVLMT-TNEDITRVVIGS----ETKPEHRQPI--M---DR-C-------LRIH----L
	>QDI06037.1_NS1_protein_partial_Porcine_bufavirus
	ILL--CG-PA-----STG-KSLIAQ----QIAK---LVGNV--GCY----NAS-NVNFP--FN-DC-----C-NR-NLIWIEEAGN-L------------GTQVNQFKAIM-SGQS-IR-LDQ-KGKG----SKSI-EPTPVLMT-TNEDITRVVIGS----ETKPEHRQPI--M---DR-C-------LRIN----L
	>QIX02906.1_NS1_partial_Porcine_bufavirus
	ILL--CG-PA-----STG-KSLIAQ----QIAK---LVGNV--GCY----NAS-NVNFP--FN-DC-----C-NR-NLIWIEEAGN-L------------GTQVNQFKAIM-SGQS-IR-LDQ-KGKG----SKSI-EPTPVLMT-TNEDITRVVIGS----ETKPEHRQPI--M---DR-C-------LRVH----L
	>QIX02912.1_NS1_partial_Porcine_bufavirus
	ILL--CG-PA-----STG-KSLIAQ----QIAK---LVGNV--GCY----NAS-NVNFP--FN-DC-----C-NR-NLIWIEEAGN-L------------GTQVNQFKAIM-SGQS-IR-LDQ-KGKG----SKSI-EPTPVLMT-TNEDITRVVIGS----ETKPEHRQPI--M---DR-C-------LRIH----L
	>ACR15788.1_non_structural_protein_NS1_partial_Human_bocavirus_3
	VCF--YG-PA-----STG-KTNMAK----AIVQ---GIRLY--GCV----NHL-NKGFV--FN-DC-----R-QR-LVVWWEECLM-H------------QDWVEPAKCIL-GGTE-CR-IDV-KHRD----SVLL-TQTPVIIS-TNHDIYAVVGGN----SVSHVHAAPL--K---ER-V-------IQLN----F
	>QIX02926.1_NS1_partial_Porcine_bufavirus
	ILL--CG-PA-----STG-KSLIAQ----QIAK---LVGNV--GCY----NAS-NVNFP--FN-DC-----C-NR-NLIWIEEAGN-L------------GTQVNQFKAIM-SGQS-IR-LDQ-KGKG----SKSI-EPTPVLMT-TNEDITRVVIGS----ETKPEHRQPI--M---DR-C-------LRIH----L
	>AIK02195.1_NS1_Canine_bocavirus
	VCF--FG-PA-----STG-KTNFAK----AIVN---AVKLY--GCV----NHQ-NKNFV--FN-DC-----A-SK-LVNWWEECLM-H------------NDWVEQAKCLL-GGTE-FR-IDR-KHKD----SQLL-PQTPVVIS-TNHDVYTVVGGN----TTTMVHAKPL--R---ER-I-------VQFN----F
	>QDI06013.1_NS1_protein_partial_Porcine_bufavirus
	ILL--CG-PA-----STG-KSLIAQ----QIAK---LVGNV--GCY----NAS-NVNFP--FN-DC-----C-NR-NLIWIEEAGN-L------------GTQVNQFKAIM-SGQS-IR-LDQ-KGKG----SKSI-EPTPVLMT-TNEDITRVVIGS----ETKPEHRQPI--M---DR-C-------LRIN----L
	>QDI06029.1_NS1_protein_partial_Porcine_bufavirus
	ILL--CG-PA-----STG-KSLIAQ----QIAK---LVGNV--GCY----NAS-NVNFP--FN-DC-----C-NR-NLIWIEEAGN-L------------GTQVNQFKAIM-SGQS-IR-LDQ-KGKG----SKSI-EPTPVLMT-TNEDITRVVIGS----ETKPEHRQPI--M---DR-C-------LRIH----L
	>QDI06033.1_NS1_protein_partial_Porcine_bufavirus
	ILL--CG-PA-----STG-KSLIAQ----QIAK---LVGNV--GCY----NAS-NVNFP--FN-DC-----C-NR-NLIWIEEAGN-L------------GTQVNQFKAIM-SGQS-IR-LDQ-KGKG----SKSI-EPTPVLMT-TNEDITRVVIGS----ETKPEHRQPI--M---DR-C-------LRIH----L
	>ALF95931.1_non-structural_protein_NS1_partial_Human_parvovirus_B19
	LWF--YG-PP-----STG-KTNLAM----AIAK---SVPVY--GMV----NWN-NENFP--FN-DV-----A-GK-SLVVWDEGII-K------------STIVEAAKAIL-GGQP-TR-VDQ-KMRG----SVAV-PGVPVVIT-SNGDITFVVSGN----TTTTVHAKAL--K---ER-M-------VKLN----F
	>AMY15605.1_NS1_partial_Porcine_bufavirus
	ILL--CG-PA-----STG-KSLIAQ----QIAK---LVGNV--GCY----NAS-NVNFP--FN-DC-----C-NR-NLIWIEEAGN-L------------GTQVNQFKAIM-SGQS-IR-LDQ-KGKG----SKSI-EPTPVLMT-TNEDITRVVIGS----ETKPEHRQPI--M---DR-C-------LRIH----L
	>ABN11281.1_nonstructural_protein_partial_Human_parvovirus_B19
	LWF--YG-PP-----STG-KTNLAM----AIAK---TVPVY--GMV----NWN-NENFP--FN-DV-----A-GK-SLVVWDEGII-K------------STIVEAAKAIL-GGQP-TR-VDQ-KMRG----SVAV-PGVPVVIT-SNGDITFVVSGN----TTTTVHAKAL--K---ER-M-------VKLN----F
	>AYA94649.1_E1_protein_Human_papillomavirus
	LVF--YG-PP-----DTG-KSYFAF----SLIN---FLKGK--VVS----MMNRQSQFF--LM-PL-----Q-DC-KIGLLDDCTY-QA----------WQFMDINMRAAL-DGNY-IS-VDA-KHRA----PAQM-KLPPLIVT-TNHNV------------TEDLTLKYL--H---SR-I-------TPFY----F
	>ABN11279.1_nonstructural_protein_partial_Human_parvovirus_B19
	LWF--YG-PP-----STG-KTNLAM----AIAK---SVPVY--GMV----NWN-NENFP--FN-DV-----A-GK-SLVVWDEGII-K------------STIVEAAKAIL-GGQP-TR-VDQ-KMRG----SVAV-PGVPVVIT-SNGDITFVVSGN----TTTTVHAKAL--K---ER-M-------VKLN----F
	>QJI54731.1_putative_non-structural_protein_Bovine_copiparvovirus_3
	IWL--YG-PA-----TTG-KTILAR----GIAT---GAISY--GCV----NWN-NQNFP--FQ-DI-----S-GA-AVGWWEEGKV-T------------EASVEQTKALL-GGGK-IR-IDI-KCKP----SVEI-NSPPFIMT-SNVDMTQVYSGN----TISWEHRKPL--Q---DR-M-------IKIT----L
	>QJI54729.1_putative_non-structural_protein_Bovine_copiparvovirus_3
	IWL--YG-PA-----TTG-KTILAR----GIAT---GAISY--GCV----NWN-NQNFP--FQ-DI-----S-GA-AVGWWEEGKV-T------------EASVEQTKALL-GGGK-IR-IDI-KCKP----SVEI-NSPPFIMT-SNVDMTQVYSGN----TISWEHRKPL--Q---DR-M-------IKIT----L
	>AEI61064.1_early_protein_E1_human_papillomavirus_31
	ILI--HG-AP-----NTG-KSYFGM----SLIS---FLQGC--IIS----YANSKSHFW--LQ-PL-----A-DA-KIGMLDDATT-PC----------WHYIDNYLRNAL-GGNP-VS-IDV-KHKA----LMQL-KCPPLLIT-SNINA------------GKDDRWPYL--H---SR-L-------VVFT----F
	>ADJ37021.1:376-517_non-structural_protein_Human_bocavirus_3
	VCF--YG-PA-----STG-KTNMAK----AIVQ---GIRLY--GCV----NHL-NKGFV--FN-DC-----R-QR-LVVWWEECLM-H------------QDWVEPAKCIL-GGTE-CR-IDV-KHRD----SVLL-TQTPVIIS-TNHDIYAVV-------------------------------------------
	>ACR15783.1:376-517_non_structural_protein_NS1_Human_bocavirus_3
	VCF--YG-PA-----STG-KTNMAK----AIVQ---GIRLY--GCV----NHL-NKGFV--FN-DC-----R-QR-LVVWWEECLM-H------------QDWVEPAKCIL-GGTE-CR-IDV-KHRD----SVLL-TQTPVIIS-TNHDIYAVV-------------------------------------------
	>YP_002808454.1:376-517_NS1_Human_bocavirus_3
	VCF--YG-PA-----STG-KTNMAK----AIVQ---GIRLY--GCV----NHL-NKGFV--FN-DC-----R-QR-LVVWWEECLM-H------------QDWVEPAKCIL-GGTE-CR-IDV-KHRD----SVLL-TQTPVIIS-TNHDIYAVV-------------------------------------------
	>QDI06045.1:312-438_NS1_protein_partial_Porcine_bufavirus
	ILL--CG-PA-----STG-KSLIAQ----QIAK---LVGNV--GCY----NAS-NVNFP--FN-DC-----C-NR-NLIWIEEAGN-L------------GTQVNQFKAIM-SGQS-IR-LDQ-KGKG----SKSI-EPTPVLMT-TNEDITRVVIGS----ETKPEHRQPI--M---DR-C-------L--------
	>AVI59248.1:376-513_NS1_Human_bocavirus_1
	VCF--YG-PA-----STG-KTNMAK----AIVQ---GIRLY--GCV----NHL-NKALS--TP-PT-----R-QR-LVVWWEECLM-H------------QDWVEPAKCIL-GGTE-CR-IDV-KHRD----SVLL-TQTPVIIS-TNHDI-----------------------------------------------
	>AKG54777.1:410-522_non-structural_protein_2_Canine_bocavirus
	VCF--FG-PA-----STG-KTNFAK----AIVN---AVKLY--GCV----NHQ-NKNFV--FN-DC-----A-SR-LVNWWEECLM-H------------NDWVEQAKCLL-GGTE-FR-IDR-KHKD----SQLL-PQTPVVIS-TNHDVYTVV-------------------------------------------
	>AYA93966.1:352-523_E1_protein_Human_papillomavirus
	LLI--HG-PP-----DTG-KSMFCY----SLVT---FLRGK--VVS----YVNRTSQFW--LQ-PL-----R-DG-KIGMIDDATY-VC----------WTYIDQNLRTAL-DGNA-VS-LDV-KHKA----PQQL-KLPPLLVS-SNVDV------------L----------------------------------
	>ALQ33074.1:64-197_NS1_partial_Human_parvovirus_B19
	LWF--YG-PP-----STG-KTNLAM----AIAK---SVPVY--GMV----NWN-NENFP--FN-DV-----A-GK-SLVVWDEGII-K------------STIVEAAKAIL-GGQP-TR-VDQ-KMRG----SVAV-PGVPVVIT-SNGDITFVVSGN----TTTTVHAKAL--K---ER-M-------VKLN----F
	>QEJ80805.1:300-402_NS1_protein_Psittacara_leucophthalmus_chapparvovirus
	ICI--HG-PS-----NSG-KSAFIS----GLKQ---CCPWG--EIV----NS---NTFA--FE-GL-----V-DC-CMGVWEEPLC-S------------PELAEKAKQVL-EGMV-CS-IPI-KFKR----PHKL-PRTPIIIT-TNHPL-----------------------------------------------
	>ALQ33072.1:64-197_NS1_partial_Human_parvovirus_B19
	LWF--YG-PP-----STG-KTNLAM----AIAK---SVPVY--GMV----NWN-NENFP--FN-DV-----A-GK-SLVVWDEGII-K------------STIVEAAKAIL-GGQP-TR-VDQ-KMRG----SVAV-PGVPVVIT-SNGDITFVVSGN----TTTTVHAKAL--K---ER-M-------VKLN----F
	>QIX02908.1:312-438_NS1_partial_Porcine_bufavirus
	ILL--CG-PA-----STG-KSLIAQ----QIAK---LVGNV--GCY----NAS-NVNFP--FN-DC-----C-NR-NLIWIEEAGN-L------------GTQVNQFKAIM-SGQS-IR-LDQ-KGKG----SKSI-EPTPVLMT-TNEDITRVVIGS----ETKPEHRQPI--M---DR-C-------L--------
	>ATQ38298.1:372-525_E1_Gammapapillomavirus_8
	IVF--WG-PP-----DTG-KSLFCF----SLIQ---FIKGK--VVS----FMNSRSHFW--LS-PL-----I-DA-KMGLIDDATY-QC----------WVYFDVNLRNGL-DGNP-VS-LDS-KHKH----PVQI-QLPPLLVT-TNANI------------L----------------------------------
	>ALJ32786.1:456-591_early_protein_E1_Human_papillomavirus_type_61
	MVF--YG-PS-----DTG-KSLFCM----TLLN---FLGGA--VIS----YVNSSSHFW--LS-PL-----A-NA-KVGLLDDATY-QC----------WQYINTYLRTVL-DGNA-IS-INR-KHRN----LTQL-KCPPLMIT-TNINP------------LEDPTFKYL--H---SR-I-------VVFQ----F
	>QDH44260.1:287-428_Rep_78_protein_Adeno-associated_virus
	IWL--FG-PA-----TTG-KTNIAE----AIAH---TVPFY--GCV----NWT-NENFP--FN-DC-----V-DK-MVIWWEEGKM-T------------AKVVESAKAIL-GGSK-VR-VDQ-KCKS----SAQI-DPTPVIVT-SNTNMCAVI-------------------------------------------
	>QMI57837.1:302-429_nonstructural_protein_1_Chestnut_teal_chaphamaparvovirus_3
	LYI--EG-PS-----NTG-KTTTFY----GLKQ---ICPHG--EIV----NG---LTFN--FE-GL-----L-EC-YWGLWDEPLC-A------------PEVVEKFKQIS-GGEV-TK-IPV-KFKK----PMTL-PRTPILVC-TNTPLWRWCPN----------EEQML--K---NR-M-------FMFR----F
	>AYA93991.1:379-518_E1_protein_Human_papillomavirus
	FVI--YG-PP-----DSG-KSYFAF----SFMN---FIRGR--VVS----LLNRNSQFF--LQ-PL-----L-EA-KVGFMDDVTY-PA----------WQYMDLNMRNAL-DGNM-MS-VDA-KHRA----PIQF-KLPPLMVT-TN--------------------------------------------------
	>YP_009553050.1:410-522_NS1_Rousettus_leschenaultii_bocaparvovirus_1
	VCF--YG-PA-----STG-KTNLAK----GIAE---VVKLY--GCV----NHQ-NKNFI--FN-DC-----T-HK-LLVWWEEALM-H------------SDWVEQAKCLL-GGTT-FR-IDR-KHRD----SCAM-GQTPVIIS-TNNDLYTTV-------------------------------------------
	>ATQ38184.1:375-523_E1_Gammapapillomavirus_sp.
	IVI--YG-PS-----DTG-KSFFCF----KLVK---FLQGA--IVS----YMNKNSHFW--IT-PL-----I-ES-KIGFLDDATP-AC----------WNFLDSNMRNAF-DGNY-VS-VDV-KHRA----LQQV-KLPPMFIT-TNKDV-----------------------------------------------
	>QEJ80802.1:305-405_NS1_protein_Avian_chapparvovirus
	ICL--YG-PS-----NTG-KSAFIS----GLKQ---LLPWG--ECV----NT---ATFT--FE-GL-----I-DS-TIGVWEEPLI-S------------PEVAEKAKQIF-EGMI-TS-IPI-KFKK----PFKL-PRTPIIIT-TNH-------------------------------------------------
	>AEQ76793.1:329-436_non-structural_protein_Bovine_hokovirus_2
	LWL--WG-PA-----STG-KTLLAA----AIAN---TSPSY--GCV----NWT-NQNFP--FN-DC-----H-CQ-SLVWWEEGRM-T------------ENIVEVAKAIL-GGAP-VR-LDV-KNKG----SEDF-IPTCVIIT-SNGDLTVTVDGP----------------------------------------
	>QBQ18648.1:328-426_nonstructural_protein_Porcine_parvovirus_6
	IWL--FG-PA-----TTG-KTNLAS----AIAH---TAASY--GCV----NWN-NANFP--FQ-DI-----V-NV-QLGWWEEGKM-T------------EDVVECAKALL-GGSS-VR-VDR-KCMQ----SAEV-QSPPFIIT-SNTDM-----------------------------------------------
	>QIX02924.1:312-438_NS1_partial_Porcine_bufavirus
	ILL--CG-PA-----STG-KSLIAQ----QIAK---LVGNV--GCY----NAS-NVNFP--FN-DC-----C-NR-NLIWIEEAGN-L------------GTQVNQFKAIM-SGQS-IR-LDQ-KGKG----SKSI-EPTPVLMT-TNEDITRVVIGS----ETKPEHRQPI--M---DR-C-------L--------
	>QBA84475.1:223-343_nonstructural_protein_partial_Porcine_parvovirus_2
	LWL--FG-PA-----NTG-KTLLAG----AFAK---LAPCF--GCV----NWN-NENFP--FS-DC-----A-SQ-SLIWWEEGKM-S------------EKFVEAAKAIL-GGSE-IR-IDI-KGKP----SEQF-IPAPVVIT-SNGDM-----------------------------------------------
	>AYD41510.1:372-525_E1_protein_Human_papillomavirus
	IVF--WG-PP-----DTG-KSLFCF----SLIQ---FIKGK--VVS----FMNSRSHFW--LS-PL-----I-DA-KMGLIDDATY-QC----------WVYFDVNLRNGL-DGNP-VS-LDS-KHKH----PVQI-QLPPLLVT-TNANI------------L----------------------------------
	>CAD1807074.1:420-552_early_protein_E1_human_papillomavirus_67
	MVI--CG-PP-----NTG-KTYFAM----SLIH---FLKGC--VIS----YVNSKSHFW--LQ-PL-----S-DA-KIGMIDDVTA-IC----------WTYIDDYLRNAL-DGND-IS-IDV-KHKA----LVQL-KCPPLLLT-SN--------------------------------------------------
	>QHQ97055.1:433-535_E1_protein_Felis_catus_papillomavirus_6
	LVF--VG-PP-----NTG-KSYFCF----SLLN---FLQGK--VIS----LLNTKSQFF--LM-PL-----L-DC-KIGFMDDVTY-PG----------WTFLDNYMRNGL-DGNP-MS-VDC-KHRL----PVQM-KLPPLLMT-SNINV------------M----------------------------------
	>AWO81947.1:306-426_non-structural_protein_Porcine_parvovirus_2
	LWL--FG-PA-----NTG-KTLLAG----AFAK---LAPCF--GCV----NWN-NENFP--FS-DC-----A-SQ-SLIWWEEGKM-S------------EKFVEAAKAIL-GGSE-IR-IDI-KGKP----SEQF-MPAPVVIT-SNGDM-----------------------------------------------
	>ANN02911.1:425-536_nonstructural_protein_Ungulate_bocaparvovirus_6
	LLF--YG-PA-----STG-KTNLAK----SICH---AVGLY--GCV----NHN-NKQFP--FN-DA-----P-NK-MVLWWEECIM-T------------TDYVESAKCIL-GGTH-VR-VDV-KHKD----SREL-PQIPVILS-SNHDVYTV--------------------------------------------
	>AEI61224.1:426-562_early_protein_E1_human_papillomavirus_33
	MLI--CG-PA-----NTG-KSYFGM----SLIQ---FLKGC--VIS----CVNSKSHFW--LQ-PL-----S-DA-KIGMIDDVTP-IS----------WTYIDDYMRNAL-DGNE-IS-IDV-KHRA----LVQL-KCPPLLLT-SNTN------------------------------------------------
	>AVI59244.1:376-513_NS1_Human_bocavirus_1
	VCF--YG-PA-----STG-KTNMAK----AIVQ---GIRLY--GCV----NHL-NKGLS--TP-PT-----R-QR-LVVWWEECLM-H------------QDWVEPAKCIL-GGTE-CR-IDV-KHRD----SVLL-TQTPVIIS-TNHDI-----------------------------------------------
	>QKG01827.1:382-490_nonstructural_protein_1_Feline_panleukopenia_virus
	FLI--HG-PA-----STG-KSIIAQ----AIAQ---AVGNV--GCY----NAA-NVNFP--FN-DC-----T-NK-NLIWIEEAGN-F------------GQQVNQFKAIC-SGQT-IR-IDQ-KGKG----SKQI-EPTPVIMT-TNENI-----------------------------------------------
	>ABY73452.1:421-565_E1_Tursiops_truncatus_papillomavirus_type_3
	MVL--YG-PP-----NTG-KSLFAM----SLIN---LLGGK--VLS----YVNSSSHFW--LQ-PV-----A-DC-KVALIDDATA-ST----------WDYADTYLRNVL-DGNP-MS-LDS-KHKA----PMQI-TCPPLLIT-TNCNV------------L----------------------------------
	>AEI61856.1:420-552_early_protein_E1_human_papillomavirus_67
	MVI--CG-PP-----NTG-KTYFAM----SLIH---FLKGC--VIS----YVNSKSHFW--LQ-PL-----S-DA-KIGMIDDVTA-IC----------WTYIDDYLRNAL-DGND-IS-IDV-KHKA----LVQL-KCPPLLLT-SN--------------------------------------------------
	>YP_009259490.1:425-536_nonstructural_protein_Ungulate_bocaparvovirus_6
	LLF--YG-PA-----STG-KTNLAK----SICH---AVGLY--GCV----NHN-NKQFP--FN-DA-----P-NK-MVLWWEECIM-T------------TDYVESAKCIL-GGTH-VR-VDV-KHKD----SREL-PQIPVILS-SNHDVYTV--------------------------------------------
	>YP_009315890.1:423-581_NS2_Rhinolophus_sinicus_bocaparvovirus
	LLL--YG-PA-----STG-KTNLAK----ALVS---AVRLY--GCV----NHQ-NKSFI--FN-DC-----A-HK-LVVWWEECLM-H------------ADWVEQAKCIL-GGTE-FR-IDR-KHKE----SQLL-PQTPVIIS-SNNDIYRVVGGN----TVSEVHSKPL--R---ER-V-------VQLN----F
	>AKM21308.1:79-206_nonstructural_protein_1_Bat_parvovirus_BtBV_V3
	ILL--EG-PA-----STG-KSLLAQ----KIAH---LVGNV--GCY----NAA-NVNFP--FN-DC-----T-RK-NLIWIEEAGN-F------------GTQVNQFKAIM-SGQA-IR-LDQ-KGKG----SQTI-EPTPVIMT-TNEDITRVTVGC----EYKPEHKQPI--M---DR-C-------IH-------
	>YP_009666130.1:343-469_non-structural_protein_partial_Protoparvovirus_Zsana/2013/HUN
	ILL--CG-PA-----STG-KSLIAQ----QIAK---LVGNV--GCY----NAS-NVNFP--FN-DC-----C-NR-NLIWIEEAGN-L------------GTQVNQFKAIM-SGQS-IR-LDQ-KGKG----SKSI-EPTPVIMT-TNEDITRVVIGS----ETKPEHRQPI--M---DR-C-------L--------
	>QBA84499.1:67-187_nonstructural_protein_partial_Porcine_parvovirus_2
	LWL--FG-PA-----NTG-KTLLAG----AFAK---LAPCF--GCV----NWN-NENFP--FS-DC-----A-SQ-SLIWWEEGKM-S------------EKFVEAAKAIL-GGSE-IR-IDI-KGKP----SEQF-IPAPVVIT-SNGDM-----------------------------------------------
	>YP_003799996.1:376-517_non_structural_protein_1_Bocavirus_gorilla/GBoV1/2009
	VCF--YG-PA-----STG-KTNMAK----AIVQ---GIRLY--GCV----NHL-NKGFV--FN-DC-----R-QR-LVVWWEECLM-H------------QDWVEPAKCIL-GGTE-CR-IDV-KHRD----SVLL-TQTPVIIS-TNHDIYAVV-------------------------------------------
	>AMS35105.1:387-517_NS1_Cutavirus
	ILL--CG-PA-----STG-KSLISQ----TIAN---LVGNV--GCY----NPS-NANFP--FN-DC-----S-NK-NLIWIEEAGN-F------------GTQVNSFKAIM-SGQA-IR-LDQ-KGKG----SKQI-EPTPVIMT-TNEDITKVIVGT----ELKTEHRQPI--M---DR-C-------LRIE----L
	>CAD1807050.1:420-552_E1_human_papillomavirus_67
	MVI--CG-PP-----NTG-KTYFAM----SLIH---FLKGC--VIS----YVNSKSHFW--LQ-PL-----S-DA-KIGMIDDVTA-IC----------WTYIDDYLRNAL-DGND-IS-IDV-KHKA----LVQL-KCPPLLLT-SN--------------------------------------------------
	>AEI61848.1:420-552_early_protein_E1_human_papillomavirus_67
	MVI--CG-PP-----NTG-KTYFAM----SLIH---FLKGC--VIS----YVNSKSHFW--LQ-PL-----S-DA-KIGMIDDVTA-IC----------WTYIDDYLRNAL-DGND-IS-IDV-KHKA----LVQL-KCPPLLLT-SN--------------------------------------------------
	>AEI61768.1:415-562_early_protein_E1_human_papillomavirus_58
	MLL--CG-PA-----NTG-KSYFGM----SLIH---FLKGC--IIS----YVNSKSHFW--LQ-PL-----S-DA-KLGMIDDVTA-IS----------WTYIDDYMRNAL-DGND-IS-IDV-KHRA----LVQL-KCPPLIIT-SNTN------------------------------------------------
	>ASQ41896.1:415-562_E1_human_papillomavirus_58
	MLL--CG-PA-----NTG-KSYFGM----SLIH---FLKGC--IIS----YVNSKSHFW--LQ-PL-----S-DA-KLGMIDDVTA-IS----------WTYIDDYMRNAL-DGND-IS-IDV-KHRA----LVQL-KCPPLIIT-SNTN------------------------------------------------
	>QHY93489.1:286-426_replicase_Adeno-associated_virus_Croatia_cul1_12
	VWL--FG-PA-----TTG-KTNIAE----AIAH---AVPFY--GCV----NWT-NENFP--FN-DC-----V-DK-MIIWWEEGKM-T------------AKVVESAKAIL-GGSM-VR-VDQ-KCKS----SQQI-EQTPVIVT-SNTNMCAVI-------------------------------------------
	>YP_009508804.1:387-517_NS1_Cutavirus
	ILL--CG-PA-----STG-KSLISQ----TIAN---LVGNV--GCY----NPS-NANFP--FN-DC-----S-NK-NLIWIEEAGN-F------------GTQVNSFKAIM-SGQA-IR-LDQ-KGKG----SKQI-EPTPVIMT-TNEDITKVIVGT----ELKTEHRQPI--M---DR-C-------LRIE----L
	>ADJ96360.1:421-565_E1_protein_Lagenorhynchus_acutus_papillomavirus
	MVL--YG-PP-----NTG-KSLFAM----SLIH---LLGGK--VLS----YVNSSSHFW--LQ-PV-----A-DC-KVALIDDATA-ST----------WDYADTYLRNVL-DGNP-MS-LDS-KHKA----PMQI-TCPPLLIT-TNCNV------------L----------------------------------
	>AVR53744.1:319-439_nonstructural_protein_1_Opossum_tetraparvovirus
	IWL--HG-PP-----NTG-KTVWAS----EIAR---LAPCF--GSV----AWT-NENFT--FN-DC-----V-CV-PLIWWEEGRI-T------------EKIVEAAKCVL-GGSP-VR-IDR-KNRG----SDEF-VPAPVLIT-SNGDM-----------------------------------------------
	>QBA84477.1:205-325_nonstructural_protein_partial_Porcine_parvovirus_2
	LWL--FG-PA-----NTG-KTLLAG----AFAK---LAPCF--GCV----NWN-NENFP--FS-DC-----A-SQ-SLIWWEEGKM-S------------EKFVEAAKAIL-GGSE-IR-IDI-KGKP----SEQF-IPAPVVIT-SNGDM-----------------------------------------------
	>AYA94697.1:375-523_E1_protein_Human_papillomavirus
	IVI--YG-PS-----DTG-KSFFCF----KLVK---FLQGA--IVS----YMNKNSHFW--IT-PL-----I-ES-KIGFLDDATP-AC----------WNFLDSNMRNAF-DGNY-VS-VDV-KHRA----LQQV-KLPPMFIT-TNKDV-----------------------------------------------
	>ASQ42024.1:415-562_E1_human_papillomavirus_58
	MLL--CG-PA-----NTG-KSYFGM----SLIH---FLKGC--IIS----YVNSKSHFW--LQ-PL-----S-DA-KLGMIDDVTA-IS----------WTYIDDYMRNAL-DGND-IS-IDV-KHRA----LVQL-KCPPLIIT-SNTN------------------------------------------------
	>CAD1807497.1:456-556_putative_replication_protein_E1_human_papillomavirus_56
	LVL--CG-PP-----NTG-KSCFAM----SLIK---FFQGS--VIS----FVNSQSHFW--LQ-PL-----D-NA-KLGLLDDATE-IC----------WKYIDDYLRNLV-DGNP-IS-LDR-KHKQ----LVQI-KCPPLLIT-TNIN------------------------------------------------
	>AEI61808.1:415-562_early_protein_E1_human_papillomavirus_58
	MLL--CG-PA-----NTG-KSYFGM----SLIH---FLKGC--IIS----YVNSKSHFW--LQ-PL-----S-DA-KLGMIDDVTA-IS----------WTYIDDYMRNAL-DGND-IS-IDV-KHRA----LVQL-KCPPLIIT-SNTN------------------------------------------------
	>ATE46003.1:306-426_nonstructural_protein_Porcine_parvovirus_2
	LWL--FG-PA-----NTG-KTLLAG----AFAK---LAPCF--GCV----NWN-NENFP--FS-DC-----A-SQ-SLIWWEEGKM-S------------EKFVEAAKAIL-GGSE-IR-IDI-KGKP----SEQF-MPAPVVIT-SNGDM-----------------------------------------------
	>ACO92360.1:380-489_NS1_Porcine_parvovirus
	ILF--HG-PA-----STG-KSIIAQ----HIAN---LVGNV--GCY----NAA-NVNFP--FN-DC-----T-NK-NLILIEEAGN-F------------SNQVNQFKAIC-SGQT-IR-IDQ-KGKG----SKQI-EPTPVIMT-TNEDIT----------------------------------------------
	>ATQ38368.1:370-517_E1_Gammapapillomavirus_12
	IVI--YG-PS-----DTG-KSYFCF----ALVK---FLKGA--IVS----YMNKNSHFW--IT-PL-----L-EA-KVGFLDDATQ-AC----------WTFLDINMRNAF-DGNL-VS-MDI-KHKN----LQQI-KLPPMFMT-TN--------------------------------------------------
	>AFQ55392.1:306-426_non-structural_protein_Porcine_parvovirus_2
	LWL--FG-PA-----NTG-KTLLAG----AFAK---LAPCF--GCV----NWN-NENFP--FS-DC-----A-SQ-SLIWWEEGKM-S------------EKFVEAAKAIL-GGSE-IR-IDI-KGKP----SEQF-MPAPVVIT-SNGDM-----------------------------------------------
	>QKE54882.1:434-549_nonstructural_protein_Parvoviridae_sp.
	LFI--YG-AP-----NAG-KNFFFD----AVAHY--CVNFG--IIS----NWTKYNAFP--LQ-DC-----V-NR-RLLMWNEPNF-E------------DGVEETLKMLF-GGDQ-CG-ARI-KYEG----DGII-QRTPIIVL-SNED------------------------------------------------
	>AIF74240.1:13-125_NS1_partial_Bat_parvovirus
	INF--YG-PA-----STG-KTNVAK----AIVN---ACLLY--GCV----NHS-NKGFV--FN-DC-----A-AK-LIVWWEECVM-H------------ADWVEPAKCIF-GGTE-FR-IDR-KHKD----SMIL-PKTPVIVS-TNHNIYEVV-------------------------------------------
	>AEI61624.1:415-562_early_protein_E1_human_papillomavirus_58
	MLL--CG-PA-----NTG-KSYFGM----SLIH---FLKGC--IIS----YVNSKSHFW--LQ-PL-----S-DA-KLGMIDDVTA-IS----------WTYIDDYMRNAL-DGND-IS-IDV-KHRA----LVQL-KCPPLIIT-SNTN------------------------------------------------
	>AMS35101.1:285-411_NS1_partial_Cutavirus
	ILL--CG-PA-----STG-KSLISQ----TIAN---LVGNV--GCY----NPS-NANFP--FN-DC-----S-NK-NLIWIEEAGN-F------------GTQVNSFKAIM-SGQA-IR-LDQ-KGKG----SKQI-EPTPVIMT-TNEDITKVIVGT----ELKTEHRQPI--M---DR-C-------L--------
	>AEI61776.1:415-562_early_protein_E1_human_papillomavirus_58
	MLL--CG-PA-----NTG-KSYFGM----SLIH---FLKGC--IIS----YVNSKSHFW--LQ-PL-----S-DA-KLGMIDDVTA-IS----------WTYIDDYMRNAL-DGND-IS-IDV-KHRA----LVQL-KCPPLIIT-SNTN------------------------------------------------
	>BBA20208.1:415-562_E1_protein_human_papillomavirus_58
	MLL--CG-PA-----NTG-KSYFGM----SLIH---FLKGC--IIS----YVNSKSHFW--LQ-PL-----S-DA-KLGMIDDVTA-IS----------WTYIDDYMRNAL-DGND-IS-IDV-KHRA----LVQL-KCPPLIIT-SNTN------------------------------------------------
	>QBA88433.1:306-426_NS1_Porcine_parvovirus_2
	LWL--FG-PA-----NTG-KTLLAG----AFAK---LAPCF--GCV----NWN-NENFP--FS-DC-----A-SQ-SLIWWEEGKM-S------------EKFVEAAKAIL-GGSE-IR-IDI-KGKP----SEQF-MPAPVVIT-SNGDM-----------------------------------------------
	>YP_249600.1:369-522_E1_Procyon_lotor_papillomavirus_1
	IVI--WG-PP-----NTG-KSLFCM----TLLK---FLKGR--VIS----FVNSKSQFW--LQ-PL-----A-DA-KIGLLDDATR-PC----------WDYFDAYMRNAL-DGNP-IC-VDC-KHKA----PSQI-KCPPLLIT-TNLNV------------M----------------------------------
	>ABO76826.1:456-556_putative_replication_protein_E1_human_papillomavirus_56
	LVL--CG-PP-----NTG-KSCFAM----SLIK---FFQGS--VIS----FVNSQSHFW--LQ-PL-----D-NA-KLGLLDDATE-IC----------WKYIDDYLRNLV-DGNP-IS-LDR-KHKQ----LVQI-KCPPLLIT-TNIN------------------------------------------------
	>ABO76812.1:456-556_putative_replication_protein_E1_human_papillomavirus_56
	LVL--CG-PP-----NTG-KSCFAM----SLIK---FFQGS--VIS----FVNSQSHFW--LQ-PL-----D-NA-KLGLLDDATE-IC----------WKYIDDYLRNLV-DGNP-IS-LDR-KHKQ----LVQI-KCPPLLIT-TNIN------------------------------------------------
	>YP_009315891.1:423-581_NS1_Rhinolophus_sinicus_bocaparvovirus
	LLL--YG-PA-----STG-KTNLAK----ALVS---AVRLY--GCV----NHQ-NKSFI--FN-DC-----A-HK-LVVWWEECLM-H------------ADWVEQAKCIL-GGTE-FR-IDR-KHKE----SQLL-PQTPVIIS-SNNDIYRVVGGN----TVSEVHSKPL--R---ER-V-------VQLN----F
	>BBA20256.1:415-562_E1_protein_human_papillomavirus_58
	MLL--CG-PA-----NTG-KSYFGM----SLIH---FLKGC--IIS----YVNSKSHFW--LQ-PL-----S-DA-KLGMIDDVTA-IS----------WTYIDDYMRNAL-DGND-IS-IDV-KHRA----LVQL-KCPPLIIT-SNTN------------------------------------------------
	>BBA20320.1:415-562_E1_protein_human_papillomavirus_58
	MLL--CG-PA-----NTG-KSYFGM----SLIH---FLKGC--IIS----YVNSKSHFW--LQ-PL-----S-DA-KLGMIDDVTA-IS----------WTYIDDYMRNAL-DGND-IS-IDV-KHRA----LVQL-KCPPLIIT-SNTN------------------------------------------------
	>AEI61632.1:415-562_early_protein_E1_human_papillomavirus_58
	MLL--CG-PA-----NTG-KSYFGM----SLIH---FLKGC--IIS----YVNSKSHFW--LQ-PL-----S-DA-KLGMIDDVTA-IS----------WTYIDDYMRNAL-DGND-IS-IDV-KHRA----LVQL-KCPPLIIT-SNTN------------------------------------------------
	>AKG54773.1:410-522_non-structural_protein_1_Canine_bocavirus
	VCF--FG-PA-----STG-KTNFAK----AIVN---AVKLY--GCV----NHQ-NKNFV--FN-DC-----A-SR-LVNWWEECLM-H------------NDWVEQAKCLL-GGTE-FR-IDR-KHKD----SQLL-PQTPVVIS-TNHDVYTVV-------------------------------------------
	>ABO76805.1:456-556_putative_replication_protein_E1_human_papillomavirus_56
	LVL--CG-PP-----NTG-KSCFAM----SLIK---FFQGS--VIS----FVNSQSHFW--LQ-PL-----D-NA-KLGLLDDATE-IC----------WKYIDDYLRNLV-DGNP-IS-LDR-KHKQ----LVQI-KCPPLLIT-TNIN------------------------------------------------
	>BBA20000.1:415-562_E1_protein_human_papillomavirus_58
	MLL--CG-PA-----NTG-KSYFGM----SLIH---FLKGC--IIS----YVNSKSHFW--LQ-PL-----S-DA-KLGMIDDVTA-IS----------WTYIDDYMRNAL-DGND-IS-IDV-KHRA----LVQL-KCPPLIIT-SNTN------------------------------------------------
	>BBA20120.1:415-562_E1_protein_human_papillomavirus_58
	MLL--CG-PA-----NTG-KSYFGM----SLIH---FLKGC--IIS----YVNSKSHFW--LQ-PL-----S-DA-KLGMIDDVTA-IS----------WTYIDDYMRNAL-DGND-IS-IDV-KHRA----LVQL-KCPPLIIT-SNTN------------------------------------------------
	>ASQ41864.1:415-562_E1_human_papillomavirus_58
	MLL--CG-PA-----NTG-KSYFGM----SLIH---FLKGC--IIS----YVNSKSHFW--LQ-PL-----S-DA-KLGMIDDVTA-IS----------WTYIDDYMRNAL-DGND-IS-IDV-KHRA----LVQL-KCPPLIIT-SNTN------------------------------------------------
	>AOT82269.1:306-426_NS_Porcine_parvovirus_2
	LWL--FG-PA-----NTG-KTLLAG----AFAK---LAPCF--GCV----NWN-NENFP--FS-DC-----A-SQ-SLIWWEEGKM-S------------EKFVEAAKAIL-GGSE-IR-IDI-KGKP----SEQF-MPAPVVIT-SNGDM-----------------------------------------------
	>ALT54888.1:456-556_E1_human_papillomavirus_56
	LVL--CG-PP-----NTG-KSCFAM----SLIK---FFQGS--VIS----FVNSQSHFW--LQ-PL-----D-NA-KLGLLDDATE-IC----------WKYIDDYLRNLV-DGNP-IS-LDR-KHKQ----LVQI-KCPPLLIT-TNIN------------------------------------------------
	>AOX47657.1:423-581_NS2_Rhinolophus_sinicus_bocaparvovirus
	LLL--YG-PA-----STG-KTNLAK----ALVS---AVRLY--GCV----NHQ-NKSFI--FN-DC-----A-HK-LVVWWEECLM-H------------TDWVEQAKCIL-GGTE-FR-IDR-KHKE----SQLL-PQTPVIIS-SNNDIYRVVGGN----TVSEVHSKPL--R---ER-V-------VQLN----F
	>ACJ13491.1:415-562_E1_protein_human_papillomavirus_58
	MLL--CG-PA-----NTG-KSYFGM----SLIH---FLKGC--IIS----YVNSKSHFW--LQ-PL-----S-DA-KLGMIDDVTA-IS----------WTYIDDYMRNAL-DGND-IS-IDV-KHRA----LVQL-KCPPLIIT-SNTN------------------------------------------------
	>ACK37671.1:415-562_E1_protein_partial_human_papillomavirus_58
	MLL--CG-PA-----NTG-KSYFGM----SLIH---FLKGC--IIS----YVNSKSHFW--LQ-PL-----S-DA-KLGMIDDVTA-IS----------WTYIDDYMRNAL-DGND-IS-IDV-KHRA----LVQL-KCPPLIIT-SNTN------------------------------------------------
	>ACK37680.1:415-562_E1_protein_partial_human_papillomavirus_58
	MLL--CG-PA-----NTG-KSYFGM----SLIH---FLKGC--IIS----YVNSKSHFW--LQ-PL-----S-DA-KLGMIDDVTA-IS----------WTYIDDYMRNAL-DGND-IS-IDV-KHRA----LVQL-KCPPLIIT-SNTN------------------------------------------------
	>QCH41361.1:420-532_nonstructural_protein_1_Haematobia_irritans_densovirus
	DLY--VS-PS-----CAG-KTLFMD----LIRDY--LINCG--QML----NWNRNSNFP--LQ-MC-----G-NT-RCIFWNEPNY-E------------QSVEKNLLKLL-GGDS-LN-AQV-KNQM----DVNI-EKTPIFVT-SNN-------------------------------------------------
	>QBA84483.1:306-426_nonstructural_protein_Porcine_parvovirus_2
	LWL--FG-PA-----NTG-KTLLAG----AFAK---LAPCF--GCV----NWN-NENFP--FS-DC-----A-SQ-SLIWWEEGKM-S------------EKFVEAAKAIL-GGSE-IR-IDI-KGKP----SEQF-MPAPVVIT-SNGDM-----------------------------------------------
	>ABX56094.1:420-556_E1_Macaca_fascicularis_papillomavirus_8
	IVL--FG-PA-----NTG-KSYFGM----SLMK---FLQGS--IIS----YVNSCSHFW--LQ-PL-----A-EG-KVAMLDDATP-QC----------WNYMDNYMRNVL-DGNP-MS-IDR-KHKS----LLQM-KCPPLLIT-SNTN------------------------------------------------
	>AEI61608.1:415-562_early_protein_E1_human_papillomavirus_58
	MLL--CG-PA-----NTG-KSYFGM----SLIH---FLKGC--IIS----YVNSKSHFW--LQ-PL-----S-DA-KLGMIDDVTA-IS----------WTYIDDYMRNAL-DGND-IS-IDV-KHRA----LVQL-KCPPLIIT-SNTN------------------------------------------------
	>AEI61680.1:415-562_early_protein_E1_human_papillomavirus_58
	MLL--CG-PA-----NTG-KSYFGM----SLIH---FLKGC--IIS----YVNSKSHFW--LQ-PL-----S-DA-KLGMIDDVTA-IS----------WTYIDDYMRNAL-DGND-IS-IDV-KHRA----LVQL-KCPPLIIT-SNTN------------------------------------------------
	>ASQ41952.1:415-562_E1_human_papillomavirus_58
	MLL--CG-PA-----NTG-KSYFGM----SLIH---FLKGC--IIS----YVNSKSHFW--LQ-PL-----S-DA-KLGMIDDVTA-IS----------WTYIDDYMRNAL-DGND-IS-IDV-KHRA----LVQL-KCPPLIIT-SNTN------------------------------------------------
	>ACK37638.1:417-564_E1_protein_partial_human_papillomavirus_58
	MLL--CG-PA-----NTG-KSYFGM----SLIH---FLKGC--IIS----YVNSKSHFW--LQ-PL-----S-DA-KLGMIDDVTA-IS----------WTYIDDYMRNAL-DGND-IS-IDV-KHRA----LVQL-KCPPLIIT-SNTN------------------------------------------------
	>AEI61688.1:415-562_early_protein_E1_human_papillomavirus_58
	MLL--CG-PA-----NTG-KSYFGM----SLIH---FLKGC--IIS----YVNSKSHFW--LQ-PL-----S-DA-KLGMIDDVTA-IS----------WTYIDDYMRNAL-DGND-IS-IDV-KHRA----LVQL-KCPPLIIT-SNTN------------------------------------------------
	>ACJ13467.1:415-562_E1_protein_human_papillomavirus_58
	MLL--CG-PA-----NTG-KSYFGM----SLIH---FLKGC--IIS----YVNSKSHFW--LQ-PL-----S-DA-KLGMIDDVTA-IS----------WTYIDDYMRNAL-DGND-IS-IDV-KHRA----LVQL-KCPPLIIT-SNTN------------------------------------------------
	>QBA84466.1:306-426_nonstructural_protein_Porcine_parvovirus_2
	LWL--FG-PA-----NTG-KTLLAG----AFAK---LAPCF--GCV----NWN-NENFP--FS-DC-----A-SQ-SLIWWEEGKM-S------------EKFVEAAKAIL-GGSE-IR-IDI-KGKP----SEQF-MPAPVVIT-SNGDM-----------------------------------------------
	>ASQ41816.1:415-562_E1_human_papillomavirus_58
	MLL--CG-PA-----NTG-KSYFGM----SLIH---FLKGC--IIS----YVNSKSHFW--LQ-PL-----S-DA-KLGMIDDVTA-IS----------WTYIDDYMRNAL-DGND-IS-IDV-KHRA----LVQL-KCPPLIIT-SNTN------------------------------------------------
	>ARJ58621.1:410-522_non-structural_protein_1_Canine_bocavirus
	VRF--FG-PA-----STG-KTNFAK----AIVN---AVKLY--GCV----NHQ-NKNFV--FN-DC-----A-SK-LVNWWEECLM-H------------NDWVEQAKCLL-GGTE-FR-IDR-KHKD----SQLL-PQTPVVIS-TNHDVYTVV-------------------------------------------
	>QBA84430.1:29-141_NS1_partial_Porcine_bocavirus_3
	LCF--FG-PA-----STG-KTNLAK----AIAQ---AVKVY--GCV----NHL-NKSFV--FN-DC-----Q-NK-LLCWWEECVM-H------------NDWVEPAKCLM-GGTS-FR-VDR-KHKD----SAEQ-PHTPLIIS-TNHDIYTVV-------------------------------------------
	>QBA84541.1:306-426_nonstructural_protein_Porcine_parvovirus_2
	LWL--FG-PA-----NTG-KTLLAG----AFAK---LAPCF--GCV----NWN-NENFP--FS-DC-----A-SQ-SLIWWEEGKM-S------------EKFVEAAKAIL-GGSE-IR-IDI-KGKP----SEQF-MPAPVVIT-SNGDM-----------------------------------------------
	>AEI61696.1:415-562_early_protein_E1_human_papillomavirus_58
	MLL--CG-PA-----NTG-KSYFGM----SLIH---FLKGC--IIS----YVNSKSHFW--LQ-PL-----S-DA-KLGMIDDVTA-IS----------WTYIDDYMRNAL-DGND-IS-IDV-KHRA----LVQL-KCPPLIIT-SNTN------------------------------------------------
	>ACL12320.1:415-562_E1_human_papillomavirus_58
	MLL--CG-PA-----NTG-KSYFGM----SLIH---FLKGC--IIS----YVNSKSHFW--LQ-PL-----S-DA-KLGMIDDVTA-IS----------WTYIDDYMRNAL-DGND-IS-IDV-KHRA----LVQL-KCPPLIIT-SNTN------------------------------------------------
	>QDH44447.1:287-428_Rep_78_protein_Adeno-associated_virus
	IWL--FG-PA-----TTG-KTNIAE----AIAH---TVPFY--GCV----NWT-NENFP--FN-DC-----V-DK-MVIWWEEGKM-T------------AKVVESAKAIL-GGSK-VR-VDQ-KCKS----SAQI-DPTPVIVT-SNTNMCAVI-------------------------------------------
	>AEI61656.1:415-562_early_protein_E1_human_papillomavirus_58
	MLL--CG-PA-----NTG-KSYFGM----SLIH---FLKGC--IIS----YVNSKSHFW--LQ-PL-----S-DA-KLGMIDDVTA-IS----------WTYIDDYMRNAL-DGND-IS-IDV-KHRA----LVQL-KCPPLIIT-SNTN------------------------------------------------
	>AOX47642.1:423-581_NS2_Rhinolophus_sinicus_bocaparvovirus
	LLL--YG-PA-----STG-KTNLAK----ALVS---AVRLY--GCV----NHQ-NKSFI--FN-DC-----A-HK-LVVWWEECLM-H------------TDWVEQAKCIL-GGTE-FR-IDR-KHKE----SQLL-PQTPVIIS-SNNDIYRVVGGN----TVSEVHSKPL--R---ER-V-------VQLN----F
	>P26543.1:415-562_RecName:_Full_Replication_protein_E1_AltName:_Full_ATP-dependent_helicase_E1_human_papillomavirus_58
	MLL--CG-PA-----NTG-KSYFGM----SLIH---FLKGC--IIS----YVNSKSHFW--LQ-PL-----S-DA-KLGMIDDVTA-IS----------WTYIDDYMRNAL-DGND-IS-IDV-KHRA----LVQL-KCPPLIIT-SNTN------------------------------------------------
	>ACJ13475.1:415-562_E1_protein_human_papillomavirus_58
	MLL--CG-PA-----NTG-KSYFGM----SLIH---FLKGC--IIS----YVNSKSHFW--LQ-PL-----S-DA-KLGMIDDVTA-IS----------WTYIDDYMRNAL-DGND-IS-IDV-KHRA----LVQL-KCPPLIIT-SNTN------------------------------------------------
	>ACJ13499.1:415-562_E1_protein_human_papillomavirus_58
	MLL--CG-PA-----NTG-KSYFGM----SLIH---FLKGC--IIS----YVNSKSHFW--LQ-PL-----S-DA-KLGMIDDVTA-IS----------WTYIDDYMRNAL-DGND-IS-IDV-KHRA----LVQL-KCPPLIIT-SNTN------------------------------------------------
	>ASQ41904.1:415-562_E1_human_papillomavirus_58
	MLL--CG-PA-----NTG-KSYFGM----SLIH---FLKGC--IIS----YVNSKSHFW--LQ-PL-----S-DA-KLGMIDDVTA-IS----------WTYIDDYMRNAL-DGND-IS-IDV-KHRA----LVQL-KCPPLIIT-SNTN------------------------------------------------
	>CAD1807784.1:432-567_putative_replication_protein_E1_human_papillomavirus_84
	LVF--YG-PS-----DTG-KSLFCM----SLIN---YLGGT--VIS----FVNSTSHFW--LS-PL-----A-DA-KIGLLDDATY-QC----------WIYMDTYLRSVL-DGNV-IS-VDR-KHKN----LVQL-KCPPLLIT-TNIN------------------------------------------------
	>AWK28220.1:379-518_E1_protein_Human_papillomavirus_type_222
	FVI--YG-PP-----DSG-KSYFAF----SFMN---FIRGR--VVS----LLNRNSQFF--LQ-PL-----L-EA-KVGFMDDVTY-PA----------WQYMDLNMRNAL-DGNL-MS-VDA-KHRA----PIQF-KLPPLMVT-TN--------------------------------------------------
	>ABO76798.1:456-556_putative_replication_protein_E1_human_papillomavirus_56
	LVL--CG-PP-----NTG-KSCFAM----SLIK---FFQGS--VIS----FVNSQSHFW--LQ-PL-----D-NA-KLGLLDDATE-IC----------WKYIDDYLRNLV-DGNP-IS-LDR-KHKQ----LVQI-KCPPLLIT-TNIN------------------------------------------------
	>BBA20112.1:415-562_E1_protein_human_papillomavirus_58
	MLL--CG-PA-----NTG-KSYFGM----SLIH---FLKGC--IIS----YVNSKSHFW--LQ-PL-----S-DA-KLGMIDDVTA-IS----------WTYIDDYMRNAL-DGND-IS-IDV-KHRA----LVQL-KCPPLIIT-SNTN------------------------------------------------
	>AGU90874.1:437-573_E1_Human_papillomavirus_type_70
	IVI--QG-PP-----NTG-KSYFCM----SLMH---FLQGT--VIS----YVNSTSHFW--LE-PL-----A-NA-KVAMLDDATG-TC----------WSYFDTYMKNAL-NGNP-IS-LDR-KHRH----LIQI-KCPPILIT-SNTNP------------V----------------------------------
	>AOX47667.1:423-581_NS2_Rhinolophus_sinicus_bocaparvovirus
	LLL--YG-PA-----STG-KTNLAK----ALVS---AVRLY--GCV----NHQ-NKSFI--FN-DC-----A-HK-LVVWWEECLM-H------------TDWVEQAKCIL-GGTE-FR-IDR-KHKE----SQLL-PQTPVIIS-SNNDIYRVVGGN----TVSEVHSKPL--R---ER-V-------VQLN----F
	>YP_009508798.1:423-581_NS2_Miniopterus_schreibersii_bat_bocavirus
	LLL--YG-PA-----STG-KTNLAK----ALVS---AVRLY--GCV----NHQ-NKSFI--FN-DC-----A-HK-LVVWWEECLM-H------------TDWVEQAKCIL-GGTE-FR-IDR-KHKE----SQLL-PQTPVIIS-SNNDIYRVVGGN----TVSEVHSKPL--R---ER-V-------VQLN----F
	>QMI57928.1:76-187_nonstructural_protein_1_partial_Wood_duck_chaphamaparvovirus
	ICL--YG-PS-----NTG-KSSFIA----GFGK---CCPGG--EIV----NG---NNFN--FE-GL-----I-EH-YWGKWEEPLI-S------------PEIVEKFKQVS-EGME-TS-IPV-KFKK----PYKL-PRTPIFMT-TNSYPWYWCSN----------AEG----------------------------
	>QMI57905.1:3-139_nonstructural_protein_1_partial_Chestnut_teal_chaphamaparvovirus
	ICL--LG-PS-----NTG-KTTFIR----GFRS---LCPAG--EIC----NG---QNFN--FE-DL-----V-DR-YWGIWDEPLL-G------------PEQADKFKQLA-GGEQ-CV-VPV-KFKK----PAHI-PRTPIWIN-TNHEIWRWCPG----------EQKMF--E---NR-M-------WTFK----F
	>CAD1807170.1:456-556_putative_replication_protein_E1_human_papillomavirus_56
	LVL--CG-PP-----NTG-KSCFAM----SLIK---FFQGS--VIS----FVNSQSHFW--LQ-PL-----D-NA-KLGLLDDATE-IC----------WKYIDDYLRNLV-DGNP-IS-LDR-KHKQ----LVQI-KCPPLLIT-TNIN------------------------------------------------
	>QBA84525.1:103-223_nonstructural_protein_partial_Porcine_parvovirus_2
	LWL--FG-PA-----NTG-KTLLAG----AFAK---LAPCF--GCV----NWN-NENFP--FS-DC-----A-SQ-SLIWWEEGKM-S------------EKFVEAAKAIL-GGSE-IR-IDI-KGKP----SEQF-IPAPVVIT-SNGDM-----------------------------------------------
	>AOX47647.1:423-581_NS2_Rhinolophus_sinicus_bocaparvovirus
	LLL--YG-PA-----STG-KTNLAK----ALVS---AVRLY--GCV----NHQ-NKSFI--FN-DC-----A-HK-LVVWWEECLM-H------------TDWVEQAKCIL-GGTE-FR-IDR-KHKE----SQLL-PQTPVIIS-SNNDIYRVVGGN----TVSEVHSKPL--R---ER-V-------VQLN----F
	>QDH44288.1:287-428_Rep_78_protein_Adeno-associated_virus
	IWL--FG-PA-----TTG-KTNIAE----AIAH---TVPFY--GCV----NWT-NENFP--FN-DC-----V-DK-MVIWWEEGKM-T------------AKVVESAKAIL-GGSK-VR-VDQ-KCKS----SAQI-DPTPVIVT-SNTNMCAVI-------------------------------------------
	>ARQ18931.1:347-517_nonstructural_protein_2_Gorilla_bocaparvovirus_2
	ICF--YG-PA-----STG-KTNIAK----AIVQ---GVRLY--GCV----NHL-NKGFV--FN-DC-----R-QR-LIIWWEECLM-H------------QDWVEPAKCIL-GGTE-CR-IDV-KHRD----SVLL-QQTPVIIS-TNHDIYSVV-------------------------------------------
	>YP_009507306.1:420-524_E1_Human_papillomavirus_175
	LVF--YG-PS-----DTG-KSYFCN----TLIR---FLKGS--VVS----FMNRQSHFW--LQ-NL-----I-NT-KIGFLDDATL-PC----------WLFMDTNMRNAL-DGTP-VC-LDA-KHKA----PTQI-RLPPLLIT-TN--------------------------------------------------
	>ADH44723.1:376-517_NS1_Human_bocavirus_3
	VCF--YG-PA-----STG-KTNMAK----AIVQ---GIRLY--GCV----NHL-NKGFV--FN-DC-----R-QR-LVVWWEECLM-H------------QDWVEPAKCIL-GGTE-CR-IDV-KHRD----SVLL-TQTPVIIS-TNHDIYAVV-------------------------------------------
	>QBA84424.1:12-124_NS1_partial_Porcine_bocavirus_3
	ICF--FG-PA-----STG-KTNLAK----AIAQ---AVKVY--GCV----NHL-NKSFV--FN-DC-----Q-NK-LLCWWEECVM-H------------NDWVEPAKCLM-GGTS-FR-VDR-KHKD----SAEQ-PHTPLIIS-TNHDIYTVV-------------------------------------------
	>QBJ04592.1:305-431_NS1_Tasmanian_devil-associated_chapparvovirus_5
	LVL--QG-PS-----NTG-KSATIA----GLKQ---CCPWG--EII----NG---INFQ--YE-GL-----I-DQ-AIGVWEEPIV-I------------PDNAEKWKQVS-EGMT-TA-IQV-KYKK----PYIL-PRVPIIVT-TNHDMWRFCSG----------EEAMM--R---NR-M-------WLFH----F
	>QBA87819.1:328-426_nonstructural_protein_Porcine_parvovirus_6
	IWL--FG-PA-----TTG-KTNLAS----AIAH---TAASY--GCV----NWN-NANFP--FQ-DI-----V-NV-QLGWWEEGKM-T------------EDVVECAKALL-GGSN-VR-VDR-KCMQ----SAEV-QSPPFIIT-SNTDM-----------------------------------------------
	>CAD1807399.1:432-567_putative_replication_protein_E1_human_papillomavirus_84
	LVF--YG-PS-----DTG-KSLFCM----SLIN---YLGGT--VIS----FVNSTSHFW--LS-PL-----A-DA-KIGLLDDATY-QC----------WIYMDTYLRSVL-DGNV-IS-VDR-KHKN----LVQL-KCPPLLIT-TNIN------------------------------------------------
	>QDH44239.1:287-428_Rep_78_protein_Adeno-associated_virus
	IWL--FG-PA-----TTG-KTNIAE----AIAH---TVPFY--GCV----NWT-NENFP--FN-DC-----V-DK-MVIWWEEGKM-T------------AKVVESAKAIL-GGSK-VR-VDQ-KCKS----SAQI-DPTPVIVT-SNTNMCAVI-------------------------------------------
	>AGT28065.1:203-336_non-structural_protein_NS1_partial_Human_parvovirus_B19
	LWF--YG-PP-----STG-KTNLAM----AIAK---SVPVY--GMV----NWN-NENFP--FN-DV-----A-GK-SLVVWDEGII-K------------STIVEAAKAIL-GGQP-TR-VDQ-KMRG----SVAV-PGVPVVIT-SNGDITFVVSGN----TTTTVHAKAL--K---ER-M-------VKLN----F
	>ABO76791.1:456-556_putative_replication_protein_E1_human_papillomavirus_56
	LVL--CG-PP-----NTG-KSCFAM----SLIK---FFQGS--VIS----FVNSQSHFW--LQ-PL-----D-NA-KLGLLDDATE-IC----------WKYIDDYLRNLV-DGNP-IS-LDR-KHKQ----LVQI-KCPPLLIT-TNIN------------------------------------------------
	>ASQ42085.1:159-306_E1_partial_human_papillomavirus_58
	MLL--CG-PA-----NTG-KSYFGM----SLIH---FLKGC--IIS----YVNSKSHFW--LQ-PL-----S-DA-KIGMIDDVTA-IS----------WTYIDDYMRNAL-DGND-IS-IDV-KHRA----LVQL-KCPPLIIT-SNTN------------------------------------------------
	>AOX47662.1:423-581_NS2_Rhinolophus_sinicus_bocaparvovirus
	LLL--YG-PA-----STG-KTNLAK----ALVS---AVRLY--GCV----NHQ-NKSFI--FN-DC-----A-HK-LVVWWEECLM-H------------TDWVEQAKCIL-GGTE-FR-IDR-KHKE----SQLL-PQTPVIIS-SNNDIYRVVGGN----TVSEVHSKPL--R---ER-V-------VQLN----F
	>YP_009175068.1:329-436_nonstructural_protein_Ungulate_tetraparvovirus_1
	LWL--WG-PA-----STG-KTLLAA----AIAN---ISPSY--GCV----NWT-NQNFP--FN-DC-----H-CQ-SLVWWEEGRM-T------------ENIVEVAKAIL-GGAP-VR-LDV-KNKG----SEDF-IPTCVIIT-SNGDLTVTVDGP----------------------------------------
	>ALJ32473.1:433-567_early_protein_E1_Human_papillomavirus_type_34
	IVI--YG-PP-----DTG-KSHFGM----SLMN---FMQGV--VIS----YVNSNSHFW--LS-PL-----A-DA-KMALLDDATP-AC----------WTYIDRYLRNAL-DGNP-MC-LDR-KHKH----LLQI-KCPPLLIT-SNTN------------------------------------------------
	>AIC33888.1:5-102_nonstructural_protein_1_partial_Human_parvovirus_4
	------G-PA-----STG-KTLLAA----AIAN---LSPSY--GCV----NWT-NQNFP--FN-DC-----H-CQ-SLVWWEEGRM-T------------ENIVEVAKAVL-GGAP-VR-LDV-KNKG----SEDY-IPTCVIIT-SNGDLTVTVDGP----------------------------------------
	>AIK97779.1:314-447_non-structural_protein_1_Human_parvovirus_B19
	LWF--YG-PP-----STG-KTNLAM----AIAK---SVPVY--GMV----NWN-NENFP--FN-DV-----A-GK-SLVVWDEGII-K------------STIVEAAKAIL-GGQP-TR-VDQ-KMRG----SVAV-PGVPVVIT-SNGDITFVVSGN----TTTTVHAKAL--K---ER-M-------VKLN----F
	>YP_009508196.1:329-436_non-structural_protein_Bovine_hokovirus_1
	LWL--WG-PA-----STG-KTLLAA----AIAN---ISPSY--GCV----NWT-NQNFP--FN-DC-----H-CQ-SLVWWEEGRM-T------------ENIVEVAKAIL-GGAP-VR-LDV-KNKG----SEDF-IPTCVIIT-SNGDLTVTVDGP----------------------------------------
	>ALJ32494.1:433-567_early_protein_E1_Human_papillomavirus_type_34
	IVI--YG-PP-----DTG-KSHFGM----SLMN---FMQGV--VIS----YVNSNSHFW--LS-PL-----A-DA-KMALLDDATP-AC----------WTYIDRYLRNAL-DGNP-MC-LDR-KHKH----LLQI-KCPPLLIT-SNTN------------------------------------------------
	>QOI17611.1:456-556_E1_human_papillomavirus_56
	LVL--CG-PP-----NTG-KSCFAM----SLIK---FFQGS--VIS----FVNSQSHFW--LQ-PL-----D-NA-KLGLLDDATE-IC----------WKYIDDYLRNLV-DGNP-IS-LDR-KHKQ----LVQI-KCPPLLIT-TNIN------------------------------------------------
	>AYA93682.1:407-523_E1_protein_Human_papillomavirus
	LVF--WG-PP-----DTG-KSLFCF----ALLK---FIKGK--VIS----YLNSKSHFW--LM-PL-----I-DT-KLGLLDDATY-PC----------WQYMDVHLRNAM-DGNP-MC-IDS-KHRH----PVQL-SLPPLLVT-TNIDV------------M----------------------------------
	>ANA05279.1:352-523_early_protein_E1_Human_papillomavirus_158
	LLI--HG-PP-----DTG-KSMFCY----SLVT---FLRGK--VVS----YVNRTSQFW--LQ-PL-----K-DG-KIGMIDDATY-VC----------WTYIDQNLRTAL-DGNV-VS-LDV-KHKA----PQQL-KLPPLLVS-SNVDV------------L----------------------------------
	>QEV86886.1:426-534_nonstructural_protein_1_Carnivore_bocaparvovirus_3
	LNF--FG-PA-----STG-KTNLAK----AIVN---AIKLY--GCV----NHQ-NKNFI--FN-DC-----A-AK-LVVWWEECLM-S------------SDWVEQAKCIL-GGTE-FR-IDR-KHRE----SHLL-PQTPVIIS-TNNNI-----------------------------------------------
	>ADH44719.1:376-517_NS1_Human_bocavirus_3
	VCF--YG-PA-----STG-KTNMAK----AIVQ---GIRLY--GCV----NHL-NKGFV--FN-DC-----R-QR-LVVWWEECLM-H------------QDWVEPAKCIL-GGTE-CR-IDV-KHRD----SVLL-TQTPVIIS-TNHDIYAVV-------------------------------------------
	>ABC69725.1:318-424_Rep78_Adeno-associated_virus-Go.1
	VWL--YG-PA-----TTG-KTNIAE----AIAH---TVPFY--GCV----NWT-NENFP--FN-DC-----V-DK-MLIWWEEGKM-T------------NKVVESAKAIL-GGSK-VR-VDQ-KCKS----SVQI-DSTPVIVT-SNTNMCVVV-------------------------------------------
	>AYA93670.2:352-467_E1_protein_partial_Human_papillomavirus
	LVV--YG-PP-----DTG-KSYFVF----SLIK---FFRGK--IIS----FINRTSQFW--LQ-PL-----L-DG-KIGFLDDATY-PA----------WQYMDLNMRNAL-DGNM-MC-VDA-KHRV----PQQI-KLPPLIVT-TNLNV-----------------------------------------------
	>QBA87825.1:328-426_nonstructural_protein_Porcine_parvovirus_6
	IWL--FG-PA-----TTG-KTNLAS----AIAH---TAASY--GCV----NWN-NANFP--FQ-DI-----V-NV-QLGWWEEGKM-T------------EDVVECAKALL-GGSN-VR-VDR-KCMQ----SAEV-QSPPFIIT-SNTDM-----------------------------------------------
	>QBA84511.1:279-399_nonstructural_protein_partial_Porcine_parvovirus_2
	LWL--FG-PA-----NTG-KTLLAG----AFAK---LAPCF--GCV----NWN-NENFP--FS-DC-----A-SQ-SLIWWEEGKM-S------------EKFVEAAKAIL-GGSE-IR-IDI-KGKP----SEQF-IPAPVVIT-SNGDM-----------------------------------------------
	>QBA84448.1:14-126_NS1_partial_Porcine_bocavirus_3
	LCF--YG-PA-----STG-KTNLAK----AIAS---AVKVY--GCV----NHL-NKNFV--FN-DC-----Q-SK-LLCWWEECVM-H------------NDWVEPAKCLM-GGTT-FR-VDR-KHKD----SAEQ-HQTPLIIS-TNHDIYTVV-------------------------------------------
	>QDH44259.1:287-424_Rep_68_protein_Adeno-associated_virus
	IWL--FG-PA-----TTG-KTNIAE----AIAH---TVPFY--GCV----NWT-NENFP--FN-DC-----V-DK-MVIWWEEGKM-T------------AKVVESAKAIL-GGSK-VR-VDQ-KCKS----SAQI-DPTPVIVT-SNTNM-----------------------------------------------
	>YP_003204677.1:405-572_E1_Canis_familiaris_papillomavirus_6
	LVF--WG-PP-----NTG-KSLFCM----SLLN---FLKGR--VIS----FVNSRSQFW--LQ-PL-----S-DT-KIGLLDDATR-PC----------WDYFDTYLRNAL-DGNP-IS-IDC-KHKA----PFQI-KCPPLMVT-TNVNV------------WGDERWKYL--R---SR-I-------SVFC----F
	>QBA84823.1:328-426_nonstructural_protein_Porcine_parvovirus_6
	IWL--FG-PA-----TTG-KTNLAS----AIAH---TAASY--GCV----NWN-NANFP--FQ-DI-----V-NV-QLGWWEEGKM-T------------EDVVECAKALL-GGSN-VR-VDR-KCMQ----SAEV-QSPPFIIT-SNTDM-----------------------------------------------
	>AVR53762.1:329-436_nonstructural_protein_1_Bovine_hokovirus_1
	LWL--WG-PA-----STG-KTLLAA----AIAN---ISPSY--GCV----NWT-NQNFP--FN-DC-----H-CQ-SLVWWEEGRM-T------------ENIVEVAKAIL-GGAP-VR-LDV-KNKG----SEDF-IPTCVIIT-SNGDLTVTVDGP----------------------------------------
	>AAU05369.1:287-428_Rep78_protein_Adeno-associated_virus
	IWL--FG-PA-----TTG-KTNIAE----AIAH---TVPFY--GCV----NWT-NENFP--FN-DC-----V-DK-MVIWWEEGKM-T------------AKVVESAKAIL-GGSK-VR-VDQ-KCKS----SAQI-DPTPVIVT-SNTNMCAVI-------------------------------------------
	>QDH44407.1:63-204_Rep_52_protein_Adeno-associated_virus
	IWL--FG-PA-----TTG-KTNIAE----AIAH---TVPFY--GCV----NWT-NENFP--FN-DC-----V-DK-MVIWWEEGRM-T------------AKVVESTKAIL-GGSK-VR-VDQ-KCKS----SAQI-DPTPVIVT-SNTNMCAVI-------------------------------------------
	>YP_009229908.1:416-521_NS1_protein_Bat_bocavirus
	LSL--YG-PA-----STG-KTNLAK----AIVN---CVKLY--GNV----NHL-NKNFV--FN-DC-----A-AK-LIIWWEEALM-H------------CDYVEQAKCLL-GGTE-FR-VDR-KHKD----SQLL-PQTPVIIS-TNNNI-----------------------------------------------
	>QBA84504.1:277-397_nonstructural_protein_partial_Porcine_parvovirus_2
	LWL--FG-PA-----NTG-KTLLAG----AFAK---LAPCF--GCV----NWN-NENFP--FS-DC-----A-SQ-SLIWWEEGKM-S------------EKFVEAAKAIL-GGSE-VR-IDI-KGKP----SEQF-LPAPVVIT-SNGDM-----------------------------------------------
	>QDH44398.1:287-428_Rep_78_protein_Adeno-associated_virus
	IWL--FG-PA-----TTG-KTNIAE----AIAH---TVPFY--GCV----NWT-NENFP--FN-DC-----V-DK-MVIWWEEGKM-T------------AKVVESAKAIL-GGSK-VR-VDQ-KCKS----SAQI-DPTPVIVT-SNTNMCAVI-------------------------------------------
	>ABY67679.1:329-436_non-structural_protein_Bovine_hokovirus_1
	LWL--WG-PA-----STG-KTLLAA----AIAN---ISPSY--GCV----NWT-NQNFP--FN-DC-----H-CQ-SLVWWEEGRM-T------------ENIVEVAKAIL-GGAP-VR-LDV-KNKG----SEDF-IPTCVIIT-SNGDLTVTVDGP----------------------------------------
	>QDH44138.1:287-428_Rep_78_protein_Adeno-associated_virus
	IWL--FG-PA-----TTG-KTNIAE----AIAH---TVPFY--GCV----NWT-NENFP--FN-DC-----V-DK-MVIWWEEGKM-T------------AKVVESAKAIL-GGSK-VR-VDQ-KCKS----SAQI-DPTPVIVT-SNTNMCAVI-------------------------------------------
	>QBQ18654.1:328-426_nonstructural_protein_Porcine_parvovirus_6
	IWL--FG-PA-----TTG-KTNLAS----AIAH---TAASY--GCV----NWN-NANFP--FQ-DI-----V-NV-QLGWWEEGKM-T------------EDVVECAKALL-GGSN-VR-VDR-KCMQ----SAEV-QSPPFIIT-SNTDM-----------------------------------------------
	>AOE23855.1:328-426_nonstructural_protein_Porcine_parvovirus_6
	IWL--FG-PA-----TTG-KTNLAS----AIAH---TAASY--GCV----NWN-NANFP--FQ-DI-----V-NV-QLGWWEEGKM-T------------EDVVECAKALL-GGSN-VR-VDR-KCMQ----SAEV-QSPPFIIT-SNTDM-----------------------------------------------
	>QBA84853.1:328-426_nonstructural_protein_Porcine_parvovirus_6
	IWL--FG-PA-----TTG-KTNLAS----AIAH---TAASY--GCV----NWN-NANFP--FQ-DI-----V-NV-QLGWWEEGKM-T------------EDVVECAKALL-GGSN-VR-VDR-KCMQ----SAEV-QSPPFIIT-SNTDM-----------------------------------------------
	>ALJ32452.1:433-567_early_protein_E1_Human_papillomavirus_type_34
	IVI--YG-PP-----DTG-KSHFGM----SLMN---FMQGV--VIS----YVNSNSHFW--LS-PL-----A-DA-KMALLDDATP-AC----------WTYIDRYLRNAL-DGNP-MC-LDR-KHKH----LLQI-KCPPLLIT-SNTN------------------------------------------------
	>QBQ18646.1:328-426_nonstructural_protein_Porcine_parvovirus_6
	IWL--FG-PA-----TTG-KTNLAS----AIAH---TAASY--GCV----NWN-NANFP--FQ-DI-----V-NV-QLGWWEEGKM-T------------EDVVECAKALL-GGSN-VR-VDR-KCMQ----SAEV-QSPPFIIT-SNTDM-----------------------------------------------
	>YP_009021566.1:328-426_nonstructural_protein_Porcine_parvovirus_6
	IWL--FG-PA-----TTG-KTNLAS----AIAH---TAASY--GCV----NWN-NANFP--FQ-DI-----V-NV-QLGWWEEGKM-T------------EDVVECAKALL-GGSN-VR-VDR-KCMQ----SAEV-QSPPFIIT-SNTDM-----------------------------------------------
	>QBA84817.1:328-426_nonstructural_protein_Porcine_parvovirus_6
	IWL--FG-PA-----TTG-KTNLAS----AIAH---TAASY--GCV----NWN-NANFP--FQ-DI-----V-NV-QLGWWEEGKM-T------------EDVVECAKALL-GGSN-VR-VDR-KCMQ----SAEV-QSPPFIIT-SNTDM-----------------------------------------------
	>AIF74220.1:10-115_NS1_partial_Bat_parvovirus
	WLF--DG-PA-----TTG-KSLLAQ----SLCA---EIRNV--GCY----NPA-NVNFP--FN-DC-----V-NK-NVIWVEEACN-F------------GQQVNQFKAVL-SGQA-IR-VDQ-KGKG----SKPI-QPTPVILT-SNEDL-----------------------------------------------
	>ANN02913.1:329-436_nonstructural_protein_Bovine_hokovirus_2
	LWL--WG-PA-----STG-KTLLAA----AIAN---ISPSY--GCV----NWT-NQNFP--FN-DC-----H-CQ-SLVWWEEGRM-T------------ENIVEVAKAIL-GGAP-VR-LDV-KNKG----SEDF-IPTCVIIT-SNGDLTVTVDGP----------------------------------------
	>AUW34317.1:299-398_nonstructural_protein_1_Parvoviridae_sp.
	LCL--YG-PS-----NTG-KSGFIA----GLKS---IVKWG--ELV----NT---QTFF--AE-GL-----P-GA-TIGIWEEPLI-S------------PEQAEKCKQLF-EGMV-TS-IPV-KYKK----PCML-PRTPILMT-TN--------------------------------------------------
	>QBA84869.1:328-426_nonstructural_protein_Porcine_parvovirus_6
	IWL--FG-PA-----TTG-KTNLAS----AIAH---TAASY--GCV----NWN-NANFP--FQ-DI-----V-NV-QLGWWEEGKM-T------------EDVVECAKALL-GGSN-VR-VDR-KCMQ----SAEV-QSPPFIIT-SNTDM-----------------------------------------------
	>QBA84830.1:328-426_nonstructural_protein_Porcine_parvovirus_6
	IWL--FG-PA-----TTG-KTNLAS----AIAH---TAASY--GCV----NWN-NANFP--FQ-DI-----V-NV-QLGWWEEGKM-T------------EDVVECAKALL-GGSN-VR-VDR-KCMQ----SAEV-QSPPFIIT-SNTDM-----------------------------------------------
	>QBQ18658.1:328-426_nonstructural_protein_Porcine_parvovirus_6
	IWL--FG-PA-----TTG-KTNLAS----AIAH---TAASY--GCV----NWN-NANFP--FQ-DI-----V-NV-QLGWWEEGKM-T------------EDVVECAKALL-GGSN-VR-VDR-KCMQ----SAEV-QSPPFIIT-SNTDM-----------------------------------------------
	>AOE23857.1:328-426_nonstructural_protein_Porcine_parvovirus_6
	IWL--FG-PA-----TTG-KTNLAS----AIAH---TAASY--GCV----NWN-NANFP--FQ-DI-----V-NV-QLGWWEEGKM-T------------EDVVECAKALL-GGSN-VR-VDR-KCMQ----SAEV-QSPPFIIT-SNTDM-----------------------------------------------
	>AOE23863.1:328-426_nonstructural_protein_Porcine_parvovirus_6
	IWL--FG-PA-----TTG-KTNLAS----AIAH---TAASY--GCV----NWN-NANFP--FQ-DI-----V-NV-QLGWWEEGKM-T------------EDVVECAKALL-GGSN-VR-VDR-KCMQ----SAEV-QSPPFIIT-SNTDM-----------------------------------------------
	>QBA84537.1:287-407_nonstructural_protein_partial_Porcine_parvovirus_2
	LWL--FG-PA-----NTG-KTLLAG----AFAK---LAPCF--GCV----NWN-NENFP--FS-DC-----A-SQ-SLIWWEEGKM-S------------EKFVEAAKAIL-GGSE-IR-IDI-KGKP----SEQF-IPAPVVIT-SNGDM-----------------------------------------------
	>ABP93843.1:146-254_NS2_Goose_parvovirus
	IWL--YG-PA-----TTG-KTNIAE----AIAH---AIPFY--GCV----NWT-NENFP--FN-DC-----V-DK-MLIWWEEGKM-T------------NKVVESAKAIL-GGSA-VR-VDQ-KCKG----SVCI-ETTPVIIT-SNTDMCMIV-------------------------------------------
	>QBA84547.1:294-414_nonstructural_protein_Porcine_parvovirus_2
	LWL--FG-PA-----NTG-KTLLAG----AFAK---LAPCF--GCV----NWN-NENFP--FS-DC-----A-SQ-SLIWWEEGKM-S------------EKFVEAAKAIL-GGSE-IR-IDI-KGKP----SEQF-IPAPVVIT-SNGDM-----------------------------------------------
	>CAD1814074.1:428-570_early_protein_E1_human_papillomavirus_73
	IVL--YG-PP-----DTG-KSHFGM----SLIT---FIQGV--VIS----YVNSTSHFW--LS-PL-----A-DA-KMALLDDATP-GC----------WTYIDKYLRNAL-DGNP-IC-LDR-KHKN----LLQV-KCPPLLIT-SNTN------------------------------------------------
	>YP_068408.1:318-424_DNA_binding_trs_helicase_Adeno-associated_virus_-_5
	VWL--YG-PA-----TTG-KTNIAE----AIAH---TVPFY--GCV----NWT-NENFP--FN-DC-----V-DK-MLIWWEEGKM-T------------NKVVESAKAIL-GGSK-VR-VDQ-KCKS----SVQI-DSTPVIVT-SNTNMCVVV-------------------------------------------
	>AHM24963.1:328-426_nonstructural_protein_Porcine_parvovirus_6
	IWL--FG-PA-----TTG-KTNLAS----AIAH---TAASY--GCV----NWN-NANFP--FQ-DI-----V-NV-QLGWWEEGKM-T------------EDVVECAKALL-GGSN-VR-VDR-KCMQ----SAEV-QSPPFIIT-SNTDM-----------------------------------------------
	>ADF32025.1:306-426_nonstructural_protein_Parvovirus_YX-2010/CHN
	LWL--FG-PA-----NTG-KTLLAG----AFAK---LAPCF--GCV----NWN-NENFP--FS-DC-----A-SQ-SLIWWEEGKM-S------------EKFVEAAKAIL-GGSE-IR-IDI-KGKP----SEQF-IPAPVVIT-SNGDM-----------------------------------------------
	>QBQ18548.1:306-426_nonstructural_protein_Porcine_parvovirus_2
	LWL--FG-PA-----NTG-KTLLAG----AFAK---LAPCF--GCV----NWN-NENFP--FS-DC-----A-SQ-SLIWWEEGKM-S------------EKFVEAAKAIL-GGSE-IR-IDI-KGKP----SEQF-IPAPVVIT-SNGDM-----------------------------------------------
	>QBQ18537.1:306-426_nonstructural_protein_Porcine_parvovirus_2
	LWL--FG-PA-----NTG-KTLLAG----AFAK---LAPCF--GCV----NWN-NENFP--FN-DC-----A-SQ-SLIWWEEGKV-S------------EKFVEAAKAIL-GGSE-IR-IDI-KGKP----SEQF-IPAPVVIT-SNGDM-----------------------------------------------
	>QBA84836.1:328-426_nonstructural_protein_Porcine_parvovirus_6
	IWL--FG-PA-----TTG-KTNLAS----AIAH---TAASY--GCV----NWN-NANFP--FQ-DI-----V-NV-QLGWWEEGKM-T------------EDVVECAKALL-GGSN-VR-VDR-KCMQ----SAEV-QSPPFIIT-SNTDM-----------------------------------------------
	>AOE23873.1:328-426_nonstructural_protein_Porcine_parvovirus_6
	IWL--FG-PA-----TTG-KTNLAS----AIAH---TAASY--GCV----NWN-NANFP--FQ-DI-----V-NV-QLGWWEEGKM-T------------EDVVECAKALL-GGSN-VR-VDR-KCMQ----SAEV-QSPPFIIT-SNTDM-----------------------------------------------
	>AHM24957.1:328-426_nonstructural_protein_Porcine_parvovirus_6
	IWL--FG-PA-----TTG-KTNLAS----AIAH---TAASY--GCV----NWN-NANFP--FQ-DI-----V-NV-QLGWWEEGKM-T------------EDVVECAKALL-GGSN-VR-VDR-KCMQ----SAEV-QSPPFIIT-SNTDM-----------------------------------------------
	>QBA88409.1:328-426_NS1_Porcine_parvovirus_6
	IWL--FG-PA-----TTG-KTNLAS----AIAH---TAASY--GCV----NWN-NANFP--FQ-DI-----V-NV-QLGWWEEGKM-T------------EDVVECAKALL-GGSN-VR-VDR-KCMQ----SAEV-QSPPFIIT-SNTDM-----------------------------------------------
	>AER12789.1:385-492_non-structural_polyprotein_Canine_parvovirus
	FLF--HG-PA-----STG-KSIIAQ----AIAQ---AVGNV--GCY----NAA-NVNFP--FN-DC-----T-NK-NLIWIEEAGN-F------------GQQVNQFKAIC-SGQT-IR-IEQ-KGKG----SKQI-EPTPVIMT-TNENITF---------------------------------------------
	>ALJ96701.1:328-426_nonstructural_protein_Porcine_parvovirus_6
	IWL--FG-PA-----TTG-KTNLAS----AIAH---TAASY--GCV----NWN-NANFP--FQ-DI-----V-NV-QLGWWEEGKM-T------------EDVVECAKALL-GGSN-VR-VDR-KCMQ----SAEV-QSPPFIIT-SNTDM-----------------------------------------------
	>AOE23869.1:328-426_nonstructural_protein_Porcine_parvovirus_6
	IWL--FG-PA-----TTG-KTNLAS----AIAH---TAASY--GCV----NWN-NANFP--FQ-DI-----V-NV-QLGWWEEGKM-T------------EDVVECAKALL-GGSN-VR-VDR-KCMQ----SAEV-QSPPFIIT-SNTDM-----------------------------------------------
	>QBA84800.1:328-426_nonstructural_protein_Porcine_parvovirus_6
	IWL--FG-PA-----TTG-KTNLAS----AIAH---TAASY--GCV----NWN-NANFP--FQ-DI-----V-NV-QLGWWEEGKM-T------------EDVVECAKALL-GGSN-VR-VDR-KCMQ----SAEV-QSPPFIIT-SNTDM-----------------------------------------------
	>AZL94139.1:413-528_replication_protein_E1_Leopardus_wiedii_papillomavirus_type_1
	LVL--WG-PP-----NTG-KSWFCM----SLLK---FLRGK--VIS----YVNSQSQFW--LQ-PL-----T-DA-KIGLLDDATS-PC----------WKYIDTYLRNVL-DGNP-VS-IDC-KHKA----PIQI-KCPPLLVT-TNVDV------------M----------------------------------
	>QBQ18513.1:306-426_nonstructural_protein_Porcine_parvovirus_2
	LWL--FG-PA-----NTG-KTLLAG----AFAK---LAPCF--GCV----NWN-NENFP--FS-DC-----A-SQ-SLIWWEEGKM-S------------EKFVEAAKAIL-GGSE-IR-IDI-KGKP----SEQF-IPAPVVIT-SNGDM-----------------------------------------------
	>AOE23861.1:328-426_nonstructural_protein_Porcine_parvovirus_6
	IWL--FG-PA-----TTG-KTNLAS----AIAH---TAASY--GCV----NWN-NANFP--FQ-DI-----V-NV-QLGWWEEGKM-T------------EDVVECAKALL-GGSN-VR-VDR-KCMQ----SAEV-QSPPFIIT-SNTDM-----------------------------------------------
	>AYV97212.1:328-426_NS_Porcine_parvovirus_6
	IWL--FG-PA-----TTG-KTNLAS----AIAH---TAASY--GCV----NWN-NANFP--FQ-DI-----V-NV-QLGWWEEGKM-T------------EDVVECAKALL-GGSN-VR-VDR-KCMQ----SAEV-QSPPFIIT-SNTDM-----------------------------------------------
	>QJQ50419.1:237-429_non-structural_replication_protein_Feline_dependoparvovirus
	IWL--TG-PA-----STG-KTNLAE----AIAH---AVPIY--GCV----NWT-NENFP--FN-DC-----T-DK-MIIWWEEGKM-T------------AKLVEPAKAIL-GGSK-VR-VDQ-KCKQ----SVQI-EPTPVIIT-SNIDMTLVIDGN----SI----------------------------------
	>QDH44406.1:63-200_Rep_40_protein_Adeno-associated_virus
	IWL--FG-PA-----TTG-KTNIAE----AIAH---TVPFY--GCV----NWT-NENFP--FN-DC-----V-DK-MVIWWEEGRM-T------------AKVVESTKAIL-GGSK-VR-VDQ-KCKS----SAQI-DPTPVIVT-SNTNM-----------------------------------------------
	>ALJ96711.1:328-426_nonstructural_protein_Porcine_parvovirus_6
	IWL--FG-PA-----TTG-KTNLAS----AIAH---TAASY--GCV----NWN-NANFP--FQ-DI-----V-NV-QLGWWEEGKM-T------------EDVVECAKALL-GGSN-VR-VDR-KCMQ----SAEV-QSPPFIIT-SNTDM-----------------------------------------------
	>ALJ32597.1:428-570_early_protein_E1_human_papillomavirus_73
	IVL--YG-PP-----DTG-KSHFGM----SLIK---FIQGV--VIS----YVNSTSHFW--LS-PL-----A-DA-KMALLDDATP-GC----------WTYIDKYLRNAL-DGNP-IC-LDR-KHKN----LLQV-KCPPLLIT-SNTN------------------------------------------------
	>AOE23867.1:328-426_nonstructural_protein_Porcine_parvovirus_6
	IWL--FG-PA-----TTG-KTNLAS----AIAH---TAASY--GCV----NWN-NANFP--FQ-DI-----V-NV-QLGWWEEGKM-T------------EDVVECAKALL-GGSN-VR-VDR-KCMQ----SAEV-QSPPFIIT-SNTDM-----------------------------------------------
	>QBA84838.1:301-399_nonstructural_protein_partial_Porcine_parvovirus_6
	IWL--FG-PA-----TTG-KTNLAS----AIAH---TAASY--GCV----NWN-NANFP--FQ-DI-----V-NV-QLGWWEEGKM-T------------EDVVECAKALL-GGSN-VR-VDR-KCMQ----SAEV-QSPPFIIT-SNTDM-----------------------------------------------
	>ALJ32605.1:428-570_early_protein_E1_human_papillomavirus_73
	IVL--YG-PP-----DTG-KSHFGM----SLIK---FIQGV--VIS----YVNSTSHFW--LS-PL-----A-DA-KMALLDDATP-GC----------WTYIDKYLRNAL-DGNP-IC-LDR-KHKN----LLQV-KCPPLLIT-SNTN------------------------------------------------
	>AFU35708.1:376-517_NS1_Human_bocavirus
	VCF--YG-PA-----SPG-KTNMAK----AIVQ---GIRLS--GCV----NHL-NKGFV--FN-DC-----R-QR-LVVWWEECLM-H------------QDWVEPAKCIL-GGTE-CR-IDV-KHRD----SVLL-TQTPVIIS-TNHDIYAVV-------------------------------------------
	>AOX47646.1:423-581_NS1_Rhinolophus_sinicus_bocaparvovirus
	LLL--YG-PA-----STG-KTNLAK----ALVS---AVRLY--GCV----NHQ-NKSFI--FN-DC-----A-HK-LVVWWEECLM-H------------TDWVEQAKCIL-GGTE-FR-IDR-KHKE----SQLL-PQTPVIIS-SNNDIYRVVGGN----TVSEVHSKPL--R---ER-V-------VQLN----F
	>QBQ18656.1:328-426_nonstructural_protein_Porcine_parvovirus_6
	IWL--FG-PA-----TTG-KTNLAS----AIAH---TAASY--GCV----NWN-NANFP--FQ-DI-----V-NV-QLGWWEEGKM-T------------EDVVECAKALL-GGSN-VR-VDR-KCMQ----SAEV-QSPPFIIT-SNTDM-----------------------------------------------
	>QBA87813.1:328-426_nonstructural_protein_Porcine_parvovirus_6
	IWL--FG-PA-----TTG-KTNLAS----AIAH---TAASY--GCV----NWN-NANFP--FQ-DI-----V-NV-QLGWWEEGKM-T------------EDVVECAKALL-GGSN-VR-VDR-KCMQ----SAEV-QSPPFIIT-SNTDM-----------------------------------------------
	>AIC33852.1:323-431_nonstructural_protein_1_Human_parvovirus_4
	IWL--WG-PA-----STG-KTLLAA----AIAN---LSPSY--GCV----NWT-NQNFP--FN-DC-----H-CQ-SLVWWEEGRM-T------------ENIVEVAKDVL-GGAP-VR-LDV-KNKG----SEDY-IPTCVIIT-SNGDLTVTVDGP----------------------------------------
	>AAK09273.1:432-567_putative_replication_protein_E1_human_papillomavirus_84
	LVF--YG-PS-----DTG-KSLFCM----SLIN---YLGGT--VIS----FVNSTSHFW--LS-PL-----A-DA-KIGLLDDATY-QC----------WIYMDTYLRSVL-DGNV-IS-VDR-KHKN----LVQL-KCPPLLIT-TNIN------------------------------------------------
	>QBQ18533.1:306-426_nonstructural_protein_Porcine_parvovirus_2
	LWL--FG-PA-----NTG-KTLLAG----AFAK---LAPCF--GCV----NWN-NENFP--FS-DC-----A-SQ-SLIWWEEGKM-S------------EKFVEAAKAIL-GGSE-IR-IDI-KGKP----SEQF-IPAPVVIT-SNGDM-----------------------------------------------
	>QBA87821.1:328-426_nonstructural_protein_Porcine_parvovirus_6
	IWL--FG-PA-----TTG-KTNLAS----AIAH---TAASY--GCV----NWN-NANFP--FQ-DI-----V-NV-QLGWWEEGKM-T------------EDVVECAKALL-GGSN-VR-VDR-KCMQ----SAEV-QSPPFIIT-SNTDM-----------------------------------------------
	>AAX86628.1:412-527_E1_protein_Panthera_leo_persica_papillomavirus_1
	LVF--WG-PP-----NTG-KSLFCM----TLLK---FLRGK--VIS----YVNSRSQFW--LQ-PL-----A-DA-KVALLDDATV-PC----------WNYFDTFLRNAL-DGNP-VC-IDC-KHKA----PFQI-KCPPLLVT-TNLNV-----------------------------------------------
	>ALJ32573.1:428-570_early_protein_E1_human_papillomavirus_73
	IVL--YG-PP-----DTG-KSHFGM----SLIK---FIQGV--VIS----YVNSTSHFW--LS-PL-----A-DA-KMALLDDATP-GC----------WTYIDKYLRNAL-DGNP-IC-LDR-KHKN----LLQV-KCPPLLIT-SNTN------------------------------------------------
	>YP_004895382.1:413-547_unnamed_protein_product_Canis_familiaris_papillomavirus_10
	ICI--HG-PP-----NTG-KSMFCM----SLLS---FFGGK--VIS----FANAKSQFW--MQ-PL-----A-DA-RLALLDDATG-PA----------WDYLDTYFRNGL-DGNP-IS-VDM-KHKA----PTEI-RCPPLLIT-SNLNI-----------------------------------------------
	>ADM26648.1:298-431_non-structural_protein_Chimpanzee_parv4
	IWL--WG-PA-----STG-KTLLAA----AIAN---LSPSY--GCV----NWT-NQNFP--FN-DC-----H-CQ-SLVWWEEGRM-T------------ENIVEVAKAVL-GGAP-VR-LDV-KNKG----SEDY-IPTCVIIT-SNGDLTVTVDGP----------------------------------------
	>QBA84549.1:294-414_nonstructural_protein_Porcine_parvovirus_2
	LWL--FG-PA-----NTG-KTLLAG----AFAK---LAPCF--GCV----NWN-NENFP--FS-DC-----A-SQ-SLIWWEEGKM-S------------EKFVEAAKAIL-GGSE-VR-IDI-KGKP----SEQF-LPAPVVIT-SNGDM-----------------------------------------------
	>YP_009315886.1:327-435_NS1_Tetraparvovirus_sp.
	LWL--WG-PA-----STG-KTLLAA----AIAN---LSPSY--GCV----NWT-NQNFP--FN-DC-----H-CQ-SLVWWEEGRM-T------------ENIVEVAKAIL-GGAP-VR-LDV-KNKG----SEDF-IPTCVIIT-SNGDLTVTIDGP----------------------------------------
	>ARQ18927.1:349-517_nonstructural_protein_1_Gorilla_bocaparvovirus_2
	ICF--YG-PA-----STG-KTNIAK----AIVQ---GVRLY--GCV----NHL-NKGFV--FN-DC-----R-QR-LIIWWEECLM-H------------QDWVEPAKCIL-GGTE-CR-IDV-KHRD----SVLL-QQTPVIIS-TNHDIYSVV-------------------------------------------
	>NP_041809.1:433-567_early_protein_Human_papillomavirus_type_34
	IVI--YG-PP-----DTG-KSHFGM----SLMQ---FMQGV--VIS----YVNSNSHFW--LS-PL-----A-DA-KMALLDDATP-AC----------WTYIDRYLRNAL-DGNP-MC-LDR-KHKH----LLQI-KCPPLLIT-SNTN------------------------------------------------
	>AOE23859.1:328-426_nonstructural_protein_Porcine_parvovirus_6
	IWL--FG-PA-----TTG-KTNLAS----AIAH---TAASY--GCV----NWN-NANFP--FQ-DI-----V-NV-QLGWWEEGKM-T------------EDVVECAKALL-GGSN-VR-VDR-KCMQ----SAEV-QSPPFIIT-SNTDM-----------------------------------------------
	>QBQ18660.1:328-426_nonstructural_protein_Porcine_parvovirus_6
	IWL--FG-PA-----TTG-KTNLAS----AIAH---TAASY--GCV----NWN-NANFP--FQ-DI-----V-NV-QLGWWEEGKM-T------------EDVVECAKALL-GGSN-VR-VDR-KCMQ----SAEV-QSPPFIIT-SNTDM-----------------------------------------------
	>AAU05363.1:287-428_Rep78_protein_Adeno-associated_virus
	IWL--FG-PA-----TTG-KTNIAE----AIAH---TVPFY--GCV----NWT-NENFP--FN-DC-----V-DK-MVIWWEEGKM-T------------AKVVESAKAIL-GGSK-VR-VDQ-KCKS----SAQI-DPTPVIVT-SNTNMCAVI-------------------------------------------
	>AWO81943.1:306-426_non-structural_protein_Porcine_parvovirus_2
	LWL--FG-PA-----NTG-KTLLAG----AFAK---LAPCF--GCV----NWN-NENFP--FS-DC-----A-SQ-SLIWWEEGKM-S------------EKFVEAAKAIL-GGSE-IR-IDI-KGKP----SEQF-IPAPVVIT-SNGDM-----------------------------------------------
	>AWO81945.1:306-426_non-structural_protein_Porcine_parvovirus_2
	LWL--FG-PA-----NTG-KTLLAG----AFAK---LAPCF--GCV----NWN-NENFP--FS-DC-----A-SQ-SLIWWEEGKM-S------------EKFVEAAKAIL-GGSE-IR-IDI-KGKP----SEQF-IPAPVVIT-SNGDM-----------------------------------------------
	>ALJ32445.1:433-567_early_protein_E1_Human_papillomavirus_type_34
	IVI--YG-PP-----DTG-KSHFGM----SLMQ---FMQGV--VIS----YVNSNSHFW--LS-PL-----A-DA-KMALLDDATP-AC----------WTYIDRYLRNAL-DGNP-MC-LDR-KHKH----LLQI-KCPPLLIT-SNTN------------------------------------------------
	>QBA84372.1:106-218_NS1_partial_Porcine_bocavirus_3
	ICF--FG-PA-----STG-KTNLAK----AIAN---AVKVY--GCV----NHL-NKSFV--FN-DC-----Q-NK-LICWWEEAVM-H------------NDWVEPAKCLM-GGTS-FR-VDR-KHKD----SAEQ-QQTPLILS-TNHDIYTVV-------------------------------------------
	>QBQ18644.1:328-426_nonstructural_protein_Porcine_parvovirus_6
	IWL--FG-PA-----TTG-KTNLAS----AIAH---TAASY--GCV----NWN-NANFP--FQ-DI-----V-NV-QLGWWEEGKM-T------------EDVVECAKALL-GGSN-VR-VDR-KCMQ----SAEV-QSPPFIIT-SNTDM-----------------------------------------------
	>ALJ32613.1:428-570_early_protein_E1_human_papillomavirus_73
	IVL--YG-PP-----DTG-KSHFGM----SLIK---FIQGV--VIS----YVNSTSHFW--LS-PL-----A-DA-KMALLDDATP-GC----------WTYIDKYLRNAL-DGNP-IC-LDR-KHKN----LLQV-KCPPLLIT-SNTN------------------------------------------------
	>ALT55012.1:428-570_E1_human_papillomavirus_73
	IVL--YG-PP-----DTG-KSHFGM----SLIK---FIQGV--VIS----YVNSTSHFW--LS-PL-----A-DA-KMALLDDATP-GC----------WTYIDKYLRNAL-DGNP-IC-LDR-KHKN----LLQV-KCPPLLIT-SNTN------------------------------------------------
	>ALJ32403.1:433-567_early_protein_E1_Human_papillomavirus_type_34
	IVI--YG-PP-----DTG-KSHFGM----SLMQ---FMQGV--VIS----YVNSNSHFW--LS-PL-----A-DA-KMALLDDATP-AC----------WTYIDRYLRNAL-DGNP-MC-LDR-KHKH----LLQI-KCPPLLIT-SNTN------------------------------------------------
	>ALT55004.1:428-570_E1_human_papillomavirus_73
	IVL--YG-PP-----DTG-KSHFGM----SLIK---FIQGV--VIS----YVNSTSHFW--LS-PL-----A-DA-KMALLDDATP-GC----------WTYIDKYLRNAL-DGNP-IC-LDR-KHKN----LLQV-KCPPLLIT-SNTN------------------------------------------------
	>ALJ32565.1:428-570_early_protein_E1_human_papillomavirus_73
	IVL--YG-PP-----DTG-KSHFGM----SLIK---FIQGV--VIS----YVNSTSHFW--LS-PL-----A-DA-KMALLDDATP-GC----------WTYIDKYLRNAL-DGNP-IC-LDR-KHKN----LLQV-KCPPLLIT-SNTN------------------------------------------------
	>AGT28121.1:214-347_non-structural_protein_NS1_partial_Human_parvovirus_B19
	LWF--YG-PP-----STG-KTNLAM----AIAK---SVPVY--GMV----NWN-NENFP--FN-DV-----A-GK-SLVVWDEGII-K------------STIVEAAKAIL-GGQP-TR-VDQ-KMRG----SVAV-PGVPVVIT-SNGDITFVVSGN----TTTTVHAKAL--K---ER-M-------VKLN----F
	>QOD39585.1:410-536_NS1_uncultured_densovirus
	LVV--IS-LP-----SAG-KNWFFD----MICEF--YLNSG--KFG----NPSRYNSFA--FQ-DA-----P-NR-RIILWDEINY-T------------AENIELMKKLF-GGTT-TV-VSV-KYKC----EMPV-YRTPVIVL-SNDFG------------LTFIRDPSF--K-----------------------
	>QBQ18652.1:328-426_nonstructural_protein_Porcine_parvovirus_6
	IWL--FG-PA-----TTG-KTNLAS----AIAH---TAASY--GCV----NWN-NANFP--FQ-DI-----V-NV-QLGWWEEGKM-T------------EDVVECAKALL-GGSN-VR-VDR-KCMQ----SAEV-QSPPFIIT-SNTDM-----------------------------------------------
	>BAB87765.1:306-426_ORF1_protein_H-1_parvovirus
	LWL--FG-PA-----NTG-KTLLAG----AFAK---LAPCF--GCV----NWN-NENFP--FS-DC-----A-SQ-SLIWWEEGKM-S------------EKFVEAAKAIL-GGSE-IR-IDI-KGKP----SEQF-IPAPVVIT-SNGDM-----------------------------------------------
	>CAD1807318.1:428-570_early_protein_E1_human_papillomavirus_73
	IVL--YG-PP-----DTG-KSHFGM----SLIK---FIQGV--VIS----YVNSTSHFW--LS-PL-----A-DA-KMALLDDATP-GC----------WTYIDKYLRNAL-DGNP-IC-LDR-KHKN----LLQV-KCPPLLIT-SNTN------------------------------------------------
	>CAD1807333.1:428-570_early_protein_E1_human_papillomavirus_73
	IVL--YG-PP-----DTG-KSHFGM----SLIK---FIQGV--VIS----YVNSTSHFW--LS-PL-----A-DA-KMALLDDATP-GC----------WTYIDKYLRNAL-DGNP-IC-LDR-KHKN----LLQV-KCPPLLIT-SNTN------------------------------------------------
	>QKY59682.1:228-361_NS1_partial_Human_parvovirus_B19
	LWF--YG-PP-----STG-KTNLAM----AIAK---SVPVY--GMV----NWN-NENFP--FN-DV-----A-GK-SLVVWDEGII-K------------STIVEAAKAIL-GGQP-TR-VDQ-KMRG----SVAV-PGVPVVIT-SNGDITFVVSGN----TTTTVHAKAL--K---ER-M-------VKLN----F
	>QBA84513.1:306-426_nonstructural_protein_Porcine_parvovirus_2
	LWL--FG-PA-----NTG-KTLLAG----AFAK---LAPCF--GCV----NWN-NENFP--FS-DC-----A-SQ-SLIWWEEGKM-S------------EKFVEAAKAIL-GGSE-IR-IDI-KGKP----SEQF-IPAPVVIT-SNGDM-----------------------------------------------
	>QBQ18531.1:306-426_nonstructural_protein_Porcine_parvovirus_2
	LWL--FG-PA-----NTG-KTLLAG----AFAK---LAPCF--GCV----NWN-NENFP--FS-DC-----A-SQ-SLIWWEEGKM-S------------EKFVEAAKAIL-GGSE-IR-IDI-KGKP----SEQF-IPAPVVIT-SNGDM-----------------------------------------------
	>AGT28193.1:219-352_non-structural_protein_NS1_partial_Human_parvovirus_B19
	LWF--YG-PP-----STG-KTNLAM----AIAK---SVPVY--GMV----NWN-NENFP--FN-DV-----A-GK-SLVVWDEGII-K------------STIVEAAKAIL-GGQP-TR-VDQ-KMRG----SVAV-PGVPVVIT-SNGDITFVVSGN----TTTTVHAKAL--K---ER-M-------VKLN----F
	>QDI06041.1:312-438_NS1_protein_partial_Porcine_bufavirus
	ILL--CG-PA-----STG-KSLIAQ----QIAK---LVGNV--GWY----NAS-NVNFP--FN-DC-----C-NR-NLIWIEEAGN-L------------GTQVNQFKAIM-SGQS-IR-LDQ-KGKG----SKSI-EPTPVIMT-TNEDITRVVIGS----ETKPEHRQPI--M---DR-C-------L--------
	>CAD1807728.1:428-570_early_protein_E1_human_papillomavirus_73
	IVL--YG-PP-----DTG-KSHFGM----SLIK---FIQGV--VIS----YVNSTSHFW--LS-PL-----A-DA-KMALLDDATP-GC----------WTYIDKYLRNAL-DGNP-IC-LDR-KHKN----LLQV-KCPPLLIT-SNTN------------------------------------------------
	>AOX47651.1:423-581_NS1_Rhinolophus_sinicus_bocaparvovirus
	LLL--YG-PA-----STG-KTNLAK----ALVS---AVRLY--GCV----NHQ-NKSFI--FN-DC-----A-HK-LVVWWEECLM-H------------TDWVEQAKCIL-GGTE-FR-IDR-KHKE----WQLL-PQTPVIIS-SNNDIYRVVGGN----TVSEVHSKPL--R---ER-V-------VQLN----F
	>AII82171.1:314-447_NS1_Human_parvovirus_B19
	LWF--YG-PP-----STG-KTNLAM----AIAK---TVPVY--GMV----NWN-NENFP--FN-DV-----A-GK-SLVVWDEGII-K------------STIVEAAKAIL-GGQP-TR-VDQ-KMRG----SVAV-PGVPVVIT-SNGDITFVVSGN----TTTTVHAKAL--K---ER-M-------VKLN----F
	>Q82007.1:428-570_RecName:_Full_Replication_protein_E1_AltName:_Full_ATP-dependent_helicase_E1_human_papillomavirus_73
	IVL--YG-PP-----DTG-KSHFGM----SLIK---FIQGV--VIS----YVNSTSHFW--LS-PL-----A-DA-KMALLDDATP-GC----------WTYIDKYLRNAL-DGNP-IC-LDR-KHKN----LLQV-KCPPLLIT-SNTN------------------------------------------------
	>QBQ18519.1:306-426_nonstructural_protein_Porcine_parvovirus_2
	LWL--FG-PA-----NTG-KTLLAG----AFAK---LAPCF--GCV----NWN-NENFP--FS-DC-----A-SQ-SLIWWEEGKM-S------------EKFVEAAKAIL-GGSE-IR-IDI-KGKP----SEQF-IPAPVVIT-SNGDM-----------------------------------------------
	>AWO81949.1:306-426_non-structural_protein_Porcine_parvovirus_2
	LWL--FG-PA-----NTG-KTLLAG----AFAK---LAPCF--GCV----NWN-NENFP--FS-DC-----A-SQ-SLIWWEEGKM-S------------EKFVEAAKAIL-GGSE-IR-IDI-KGKP----SEQF-IPAPVVIT-SNGDM-----------------------------------------------
	>AEX31166.1:377-522_E1_protein_Human_papillomavirus
	IVI--YG-PP-----DSG-KSYFAF----SFIK---ALQGK--VVS----FMNKNSHFW--TQ-PL-----V-DA-KIGMLDDATH-AC----------WTFLDMYMRNAF-DGNT-VS-IDM-KHKN----LQQM-QLPPMIIT-TN--------------------------------------------------
	>QBA84554.1:306-426_nonstructural_protein_Porcine_parvovirus_2
	LWL--FG-PA-----NTG-KTLLAG----AFAK---LAPCF--GCV----NWN-NENFP--FS-DC-----A-SQ-SLIWWEEGKM-S------------EKFVEAAKAIL-GGSE-VR-IDI-KGKP----SEQF-LPAPVVIT-SNGDM-----------------------------------------------
	>ALJ32629.1:428-570_early_protein_E1_human_papillomavirus_73
	IVL--YG-PP-----DTG-KSHFGM----SLIK---FIQGV--VIS----YVNSTSHFW--LS-PL-----A-DA-KMALLDDATP-GC----------WTYIDKYLRNAL-DGNP-IC-LDR-KHKN----LLQV-KCPPLLIT-SNTN------------------------------------------------
	>AHK26987.1:422-534_NS1_Porcine_bocavirus_3
	LCF--YG-PA-----STG-KTNLAK----ALAQ---AVKVY--GCV----NHL-NKQFV--FN-DC-----Q-NK-LICWWEEAVM-H------------NDYVEQAKCFM-GGTT-FR-VDR-KHRD----SAEQ-PQTPLLIS-TNHDIYTVV-------------------------------------------
	>AXU22771.1:306-426_nonstructural_protein_Porcine_parvovirus_2
	LWL--FG-PA-----NTG-KTLLAG----AFAK---LAPCF--GCV----NWN-NENFP--FS-DC-----A-SQ-SLIWWEEGKM-S------------EKFVEAAKAIL-GGSE-IR-IDI-KGKP----SEQF-IPAPVVIT-SNGDM-----------------------------------------------
	>QIX02918.1:312-438_NS1_partial_Porcine_bufavirus
	ILL--CG-PA-----STG-KSLIAQ----QIAK---LVGNV--GCY----NAS-NVNFP--FN-DC-----C-NR-NLIWIEEAGN-L------------GTQVNQFKAIM-SGQS-IR-LDQ-KGKG----SKSI-EPTPVIMT-TNEDITRVVIGS----ETKPEHRQPI--M---DR-C-------L--------
	>AER93229.1:375-517_NS1_Human_bocavirus
	VCF--YG-PA-----STG-KTNMAK----AIVQ---GIRLY--GCV----NHL-NKGFV--FN-DC-----R-QR-LLVWWEECLM-H------------HDWVEPAKCIL-GGTE-CI-IDV-KHRD----SVLL-TQTPVIIS-TNHDIYTVV-------------------------------------------
	>QBA84520.1:306-426_nonstructural_protein_Porcine_parvovirus_2
	LWL--FG-PA-----NTG-KTLLAG----AFAK---LAPCF--GCV----NWN-NENFP--FS-DC-----A-SQ-SLIWWEEGKM-S------------EKFVEAAKAIL-GGSE-VR-IDI-KGKP----SEQF-LPAPVVIT-SNGDM-----------------------------------------------
	>YP_009389278.1:306-426_gp1_protein_Ungulate_tetraparvovirus_3
	LWL--FG-PA-----NTG-KTLLAG----AFAK---LAPCF--GCV----NWN-NENFP--FS-DC-----A-SQ-SLIWWEEGKM-S------------EKFVEAAKAIL-GGSE-IR-IDI-KGKP----SEQF-IPAPVVIT-SNGDM-----------------------------------------------
	>AFM45144.1:298-431_non-structural_protein_1_partial_Human_parvovirus_B19
	LWF--YG-PP-----STG-KTNLAM----AIAK---SVPVY--GMV----NWN-NENFP--FN-DV-----A-GK-SLVVWDEGII-K------------STIVEAAKAIL-GGQP-TR-VDQ-KMRG----SVAV-PGVPVVIT-SNGDITFVVSGN----TTTTVHAKAL--K---ER-M-------VKLN----F
	>QBQ18529.1:306-426_nonstructural_protein_Porcine_parvovirus_2
	LWL--FG-PA-----NTG-KTLLAG----AFAK---LAPCF--GCV----NWN-NENFP--FS-DC-----A-SQ-SLIWWEEGKM-S------------EKFVEAAKAIL-GGSE-IR-IDI-KGKP----SEQF-IPAPVVIT-SNGDM-----------------------------------------------
	>QBQ18535.1:306-426_nonstructural_protein_Porcine_parvovirus_2
	LWL--FG-PA-----NTG-KTLLAG----AFAK---LAPCF--GCV----NWN-NENFP--FS-DC-----A-SQ-SLIWWEEGKM-S------------EKFVEAAKAIL-GGSE-IR-IDI-KGKP----SEQF-IPAPVVIT-SNGDM-----------------------------------------------
	>QBA84464.1:306-426_nonstructural_protein_Porcine_parvovirus_2
	LWL--FG-PA-----NTG-KTLLAG----AFAK---LAPCF--GCV----NWN-NENFP--FS-DC-----A-SQ-SLIWWEEGKM-S------------EKFVEAAKAIL-GGSE-IR-IDI-KGKP----SEQF-IPAPVVIT-SNGDM-----------------------------------------------
	>QKN88777.1:318-429_replication_protein_Dependoparvovirus_sp.
	IWL--YG-PA-----TTG-KTNIAE----AIAH---AVPFY--GCV----NWT-NENFP--FN-DC-----V-DK-MIIWWEEGKM-T------------GKVVESAKAIL-GGSK-VR-VDQ-KCKS----SQQI-ESTPVIIT-SNTDMTIVIDGN----QI----------------------------------
	>QJI53826.1:370-504_nonstructural_protein_1_Aveparvovirus_sp.
	VYF--FG-PA-----NTG-KTMMAE----SICK---MVGIY--GNV----NHN-NVNFP--FN-DC-----H-NK-AIIWWEECSM-Q------------EQYVEAAKCIL-GGSA-VR-VDK-KGKD----SVLV-QRTPVVIT-SNNDITVVAGRN----AISSNHAAAL--R---SR-C-------MKFA----F
	>ALJ32779.1:456-591_early_protein_E1_Human_papillomavirus_type_61
	MVF--YG-PS-----DTG-KSLFCM----SLLN---FLGGA--VIS----YVNSSSHFW--LS-PL-----A-NA-KVGLLDDATY-QC----------WQYIDTYLRTVL-DGNA-IS-IDR-KHRN----LTQL-KCPPLMIT-TNINP------------LEDPTFKYL--H---SR-I-------VVFQ----F
	>QBQ18541.1:306-426_nonstructural_protein_Porcine_parvovirus_2
	LWL--FG-PA-----NTG-KTLLAG----AFAK---LAPCF--GCV----NWN-NENFP--FS-DC-----A-SQ-SLIWWEEGKM-S------------EKFVEAAKAIL-GGSE-IR-IDI-KGKP----SEQF-IPAPVVIT-SNGDM-----------------------------------------------
	>QEV86879.1:426-534_nonstructural_protein_1_Carnivore_bocaparvovirus_3
	LNF--FG-PA-----STG-KTNLAK----AIVN---AIKLY--GCV----NHQ-NKNFI--FN-DC-----A-AK-LVAWWEECLM-H------------SDWVEQAKCIL-GGTE-FR-IDR-KHRE----SHLL-PQTPVVIS-TNNNI-----------------------------------------------
	>AXG65519.1:151-279_NS1_protein_partial_Goose_parvovirus
	IWL--YG-PA-----TTG-KTNIAE----AIAH---AVPFY--GCV----NWT-NENFP--FN-DC-----V-DK-MLIWWEEGKM-T------------NKVVESAKAIL-GGSA-VR-VDQ-KCKG----SVCI-EPTPVIIT-SNTDMCMIV-------------------------------------------
	>AKR53678.1:306-426_NS1_Porcine_parvovirus_2
	LWL--FG-PA-----NTG-KTLLAG----AFAK---LAPCF--GCV----NWN-NENFP--FS-DC-----A-SQ-SLIWWEEGKM-S------------EKFVEAAKAIL-GGSE-IR-IDI-KGKP----SEQF-IPAPVVIT-SNGDM-----------------------------------------------
	>YP_009552695.1:392-496_NS1_Rhinolophus_pusillus_bocaparvovirus_1
	LSF--FG-PA-----STG-KTNLAK----AIVG---AVKLY--GCV----NHQ-NKNFI--FN-DC-----A-HK-LVVWWEECLM-H------------QDWVEQAKCIM-GGTE-FR-IDK-KHKE----SQLL-PQTPVIVS-TNNDI-----------------------------------------------
	>AXN94203.1:413-518_NS1_Rat_bocavirus
	VCF--FG-PA-----STG-KTNLAK----ALAN---TVGLY--GCV----NHQ-NRNFI--FN-DC-----A-AK-LLVWWEEGLM-H------------QDWVEQAKCCL-GGTS-FR-IDR-KHKD----SQEM-VQTPCIIS-TNNNM-----------------------------------------------
	>AYA94535.1:394-526_E1_protein_Human_papillomavirus
	IVF--YG-PS-----DSG-KSYFCF----KLIK---FLNGR--VVS----FMNKGSHFW--LM-PL-----I-ES-KIGLLDDATY-PC----------LLFLDSNMRNAF-DGNH-VS-IDV-KHKA----LQQI-KLPPMLMT-TN--------------------------------------------------
	>QBQ18521.1:306-426_nonstructural_protein_Porcine_parvovirus_2
	LWL--FG-PA-----NTG-KTLLAG----AFAK---LAPCF--GCV----NWN-NENFP--FS-DC-----A-SQ-SLIWWEEGKM-S------------EKFVEAAKAIL-GGSE-IR-IDI-KGKP----SEQF-IPAPVVIT-SNGDM-----------------------------------------------
	>QBA84558.1:306-426_nonstructural_protein_Porcine_parvovirus_2
	LWL--FG-PA-----NTG-KTLLAG----AFAK---LAPCF--GCV----NWN-NENFP--FS-DC-----A-SQ-SLIWWEEGKM-S------------EKFVEAAKAIL-GGSE-IR-IDI-KGKP----SEQF-IPAPVVIT-SNGDM-----------------------------------------------
	>AGO88184.1_nonstructural_protein_Porcine_parvovirus_2
	LWL--FG-PA-----NTG-KTLLAG----AFAK---LAPCF--GCV----NWN-NENFP--FS-DC-----A-SQ-SLIWWEEGKM-S------------EKFVEAAKAIL-GGSE-IR-IDI-KGKP----SEQF-IPAPVVIT-SNGDMCTVYSGN----VISTAHAGPL--K---SR-M-------LKVT----F
	>YP_009010974.1_NS1_Porcine_bocavirus
	ICF--FG-PA-----STG-KTNLAK----ALAS---AVKVY--GCV----NHL-NKQFV--FN-DC-----Q-NK-LVCWWEEAVM-H------------NDYVEPAKCLM-GGTT-FR-VDR-KHRD----SAEQ-PQTPLLIS-TNHDIYTVVGGN----TVTTVHEKPI--R---DR-V-------VQFN----F
	>AYA94548.1_E1_protein_Human_papillomavirus
	IVI--YG-PP-----DTG-KSFFCF----NLIK---LLRGK--IVS----YMNKQSHFW--LM-PL-----S-DG-KIGLLDDATY-SC----------WQFLDTNMRNAF-DGNL-VS-VDI-KHKS----LQQM-KLPPMIIT-TNVAV------------PKEPTLKYL--Y---SR-L-------TCFE----F
	>AAA75285.1_NS1_partial_Goose_parvovirus
	IWL--YG-PA-----TTG-KTNIAE----AIAH---AVPFY--GCV----NWT-NENFP--FN-DC-----V-DK-MLIWWEEGKM-T------------NKVVESAKAIL-GGSA-VR-VDQ-KCKG----SVCI-EPTPVIIT-SNTDMCMIVDGN----STTMEHRIPL--E---ER-M-------FQIV----L
	>AGT28059.1_non-structural_protein_NS1_partial_Human_parvovirus_B19
	LWF--YG-PP-----STG-KTNLAM----AIAK---SVPVY--GMV----NWN-NENFP--FN-DV-----A-GK-SLVVWDEGII-K------------STIVEAAKAIL-GGQP-TR-VDQ-KMRG----SVAV-PGVPVVIT-SNGDITFVVSGN----TTTTVHAKAL--K---ER-M-------VKLN----F
	>QBQ18545.1_nonstructural_protein_Porcine_parvovirus_2
	LWL--FG-PA-----NTG-KTLLAG----AFAK---LAPCF--GCV----NWN-NENFP--FS-DC-----A-SQ-SLIWWEEGKM-S------------EKFVEAAKAIL-GGSE-IR-IDI-KGKP----SEQF-IPAPVVIT-SNGDMCTVYSGN----VISTAHAGPL--K---SR-M-------LKVT----F
	>QBA84551.1_nonstructural_protein_Porcine_parvovirus_2
	LWL--FG-PA-----NTG-KTLLAG----AFAK---LAPCF--GCV----NWN-NENFP--FS-DC-----A-SQ-SLIWWEEGKM-S------------EKFVEAAKAIL-GGSE-IR-IDI-KGKP----SEQF-IPAPVVIT-SNGDMCTVFSGN----VISTAHAGPL--K---SR-M-------LKVT----F
	>QBA84535.1_nonstructural_protein_Porcine_parvovirus_2
	LWL--FG-PA-----NTG-KTLLAG----AFAK---LAPCF--GCV----NWN-NENFP--FS-DC-----A-SQ-SLIWWEEGKM-S------------EKFVEAAKAIL-GGSE-IR-IDI-KGKP----SEQF-IPAPVVIT-SNGDMCTVYSGN----VISTAHAGPL--K---SR-M-------LKVT----F
	>QBA84556.1_nonstructural_protein_Porcine_parvovirus_2
	LWL--FG-PA-----NTG-KTLLAG----AFAK---LAPCF--GCV----NWN-NENFP--FS-DC-----A-SQ-SLIWWEEGKM-S------------EKFVEAAKAIL-GGSE-IR-IDI-KGKP----SEQF-IPAPVVIT-SNGDMCTVYSGN----VISTAHAGPL--K---SR-M-------LKVT----F
	>ADF32029.1_nonstructural_protein_Parvovirus_YX-2010/CHN
	LWL--FG-PA-----NTG-KTLLAG----AFAK---LAPCF--GCV----NWN-NENFP--FS-DC-----A-SQ-SLIWWEEGKM-S------------EKFVEAAKAIL-GGSE-VR-IDI-KGKP----SEQF-LPAPVVIT-SNGDMCTVYSGN----VISTAHAGPL--K---SR-M-------LKVT----F
	>AXU22769.1_nonstructural_protein_Porcine_parvovirus_2
	LWL--FG-PA-----NTG-KTLLAG----AFAK---LAPCF--GCV----NWN-NENFP--FS-DC-----A-SQ-SLIWWEEGKM-S------------EKFVEAAKAIL-GGSE-IR-IDI-KGKP----SEQF-IPAPVVIT-SNGDMCTVYSGN----VISTAHAGPL--K---SR-M-------LKVT----F
	>AFM45168.1_non-structural_protein_1_partial_Human_parvovirus_B19
	LWF--YG-PP-----STG-KTNLAM----AIAK---SVPVY--GMV----NWN-NENFP--FN-DV-----A-GK-SLVVWDEGII-K------------STIVEAAKAIL-GGQP-TR-VDQ-KMRG----SVAV-PGVPVVIT-SNGDITFVVSGN----TTTTVHAKAL--K---ER-M-------VKLN----F
	>ABO76889.1_putative_replication_protein_E1_human_papillomavirus_66
	LVL--CG-PP-----NTG-KSCFAM----SLIN---FFQGS--VIS----FDNSQSHFW--LQ-PL-----D-NA-KLGLLDDATD-TC----------WRYIDDYLRNLL-DGNP-IS-LDR-KHKQ----LVQI-KCPPVIIT-TNVNP------------MQDAKLRYL--H---SR-I-------SVFK----F
	>QBA84462.1_nonstructural_protein_Porcine_parvovirus_2
	LWL--FG-PA-----NTG-KTLLAG----AFAK---LAPCF--GCV----NWN-NENFP--FS-DC-----A-SQ-SLIWWEEGKM-S------------EKFVEAAKAIL-GGSE-IR-IDI-KGKP----SEQF-IPAPVVIT-SNGDMCTVYSGN----VISTAHAGPL--K---SR-M-------LKVT----F
	>QBA84468.1_nonstructural_protein_Porcine_parvovirus_2
	LWL--FG-PA-----NTG-KTLLAG----AFAK---LAPCF--GCV----NWN-NENFP--FS-DC-----A-SQ-SLIWWEEGKM-S------------EKFVEAAKAIL-GGSE-IR-IDI-KGKP----SEQF-IPAPVVIT-SNGDMCTVYSGN----VISTAHAGPL--K---SR-M-------LKVT----F
	>AFQ55394.1_non-structural_protein_Porcine_parvovirus_2
	LWL--FG-PA-----NTG-KTLLAG----AFAK---LAPCF--GCV----NWN-NENFP--FS-DC-----A-SQ-SLIWWEEGKM-S------------EKFVEAAKAIL-GGSG-IR-IDI-KGKP----SEQF-IPAPVVIT-SNGDMCTVYSGN----VISTAHAGPL--K---SR-M-------LKVT----F
	>AHK26993.1_NS1_Porcine_bocavirus_3
	ISF--FG-PA-----STG-KTNLAK----AIAQ---AVKVY--GCV----NHL-NKSFV--FN-DC-----Q-NK-LLCWWEEAVM-H------------NDWVEPAKCLM-GGTS-FR-VDR-KHKD----SAEQ-QQTPLILS-TNHDIYTVVGGN----TVSTVHEKPI--R---DR-V-------VQLN----F
	>AAV92680.1_NS1_partial_Porcine_parvovirus
	ILF--HG-PA-----STG-KSIIAQ----HIAN---LVGNV--GCY----NAA-NVNFP--FN-DC-----T-NK-NLIWIEEAGN-F------------SNQVNQFKAIC-SGQT-IR-IDQ-KGKG----SKQI-EPTPVIMT-TNEDITKVRIGC----EERPEHTQPI--R---DR-M-------LNIN----L
	>QBA84494.1_nonstructural_protein_Porcine_parvovirus_2
	LWL--FG-PA-----NTG-KTLLAG----AFAK---LAPCF--GCV----NWN-NENFP--FS-DC-----A-SQ-SLIWWEEGKM-S------------EKFVEAAKAIL-GGSE-IR-IDI-KGKP----SEQF-IPAPVVIT-SNGDMCTVYSGN----VISTAHAGPL--K---SR-M-------LKVT----F
	>AXN94200.1_NS1_Rat_bocavirus
	VCF--FG-PA-----STG-KTNLAK----ALAN---TVGLY--GCV----NHQ-NRNFI--FN-DC-----A-AK-LLVWWEEGLM-H------------QDWVEQAKCCL-GGTS-FR-IDR-KHKD----SQEM-VQTPCIIS-TNNNMYECTGSN----YVTQVHAKPL--K---DR-I-------VQLN----F
	>ALJ32765.1_early_protein_E1_Human_papillomavirus_type_61
	MVF--YG-PS-----DTG-KSLFCM----SLLN---FLGGA--VIS----YVNSSSHFW--LS-PL-----A-NT-KVGLLDDATY-QC----------WQYIDTYLRTVL-DGNA-IS-IDR-KHRN----LTQL-KCPPLMIT-TNINP------------LEDPTFKYL--H---SR-I-------VVFQ----F
	>ABO76861.1_putative_replication_protein_E1_human_papillomavirus_66
	LVL--CG-PP-----NTG-KSCFAM----SLIN---FFQGS--VIS----FVNSQSHFW--LQ-PL-----D-NA-KLGLLDDATD-TC----------WRYIDDYLRNLL-DGNP-IS-LDR-KHKQ----LVQI-KCPPVIIT-TNVNP------------MQDAKLRYL--H---SR-I-------SVFK----F
	>AIW06649.1_non-structural_protein_partial_Porcine_parvovirus
	ILF--HG-PA-----STG-KSIIAQ----HIAN---LVGNV--GCY----NAA-NVNFP--FN-DC-----T-NK-NLIWIEEAGN-F------------SNQVNQFKAIC-SGQT-IR-IDQ-KGKG----SKQI-EPTPVIMT-TNEDITKVRIGC----EERPEHTQPI--R---DR-M-------LNIN----L
	>ABO76882.1_putative_replication_protein_E1_human_papillomavirus_66
	LVL--CG-PP-----NTG-KSCFAM----SLIN---FFQGS--VIS----FVNSQSHFW--LQ-PL-----D-NA-KLGLLDDATD-TC----------WRYIDDYLRNLL-DGNP-IS-LDR-KHKQ----LVQI-KCPPVIIT-TNVNP------------MQDAKLRYL--H---SR-I-------SVFK----F
	>AEI61640.1_early_protein_E1_human_papillomavirus_58
	MLL--CG-PA-----NTG-KSYFGM----SLIH---FLKGC--IIS----YVNSKSHFW--LQ-PL-----S-DA-KLGMIDDVTA-IS----------WTYIDDYMRNAL-DGND-IS-IDV-KHRA----LVQL-KCPPLIIT-SNTNA------------GKDSRWPYL--H---SR-L-------TVFE----F
	>QBA84532.1_nonstructural_protein_partial_Porcine_parvovirus_2
	LWL--FG-PA-----NTG-KTLLAG----AFAK---LAPCF--GCV----NWN-NENFP--FS-DC-----A-SQ-SLIWWEEGKM-S------------EKFVEAAKAIL-GGSE-IR-IDI-KGKP----SEQF-IPAPVVIT-SNGDMCTVYSGN----VISTAHAGPL--K---SR-M-------LKVT----F
	>AWO81941.1_non-structural_protein_Porcine_parvovirus_2
	LWL--FG-PA-----NTG-KTLLAG----AFAK---LAPCF--GCV----NWN-NENFP--FS-DC-----A-SQ-SLIWWEEGKM-S------------EKFVEAAKAIL-GGSE-IR-IDI-KGKP----SEQF-IPAPVVIT-SNGDMCTVYSGN----VISTAHAGPL--K---SR-M-------LKVT----F
	>YP_009112878.1_non-structural_protein_Porcine_parvovirus_2
	LWL--FG-PA-----NTG-KTLLAG----AFAK---LAPCF--GCV----NWN-NENFP--FS-DC-----A-SQ-SLIWWEEGKM-S------------EKFVEAAKAIL-GGSE-IR-IDI-KGKP----SEQF-IPAPVVIT-SNGDMCTVYSGN----VISTAHAGPL--K---SR-M-------LKVT----F
	>AFM45219.1_non-structural_protein_1_partial_Human_parvovirus_B19
	LWF--YG-PP-----STG-KTNLAM----AIAK---SVPVY--GMV----NWN-NENFP--FN-DV-----A-GK-SLVVWDEGII-K------------STIVEAAKAIL-GGQP-TR-VDQ-KMRG----SVAV-PGVPVVIT-SNGDITFVVSGN----TTTTVHAKAL--K---ER-M-------VKLN----F
	>AFM45138.1_non-structural_protein_1_partial_Human_parvovirus_B19
	LWF--YG-PP-----STG-KTNLAM----AIAK---SVPVY--GMV----NWN-NENFP--FN-DV-----A-GK-SLVVWDEGII-K------------STIVEAAKAIL-GGQP-TR-VDQ-KMRG----SVAV-PGVPVVIT-SNGDITFVVSGN----TTTTVHAKAL--K---ER-M-------VKLN----F
	>QBQ18517.1_nonstructural_protein_Porcine_parvovirus_2
	LWL--FG-PA-----NTG-KTLLAG----AFAK---LAPCF--GCV----NWN-NENFP--FS-DC-----A-SQ-SLIWWEEGKM-S------------EKFVEAAKAIL-GGSE-IR-IDI-KGKP----SEQF-IPAPVVIT-SNGDMCTVYSGN----VISTAHAGPL--K---SR-M-------LKVT----F
	>QBA84486.1_nonstructural_protein_Porcine_parvovirus_2
	LWL--FG-PA-----NTG-KTLLAG----AFAK---LAPCF--GCV----NWN-NENFP--FS-DC-----A-SQ-SLIWWEEGKM-S------------EKFVEAAKAIL-GGSE-IR-IDI-KGKP----SEQF-IPAPVVIT-SNGDMCTVYSGN----VISTAHAGPL--K---SR-M-------LKVT----F
	>AXN94224.1_NS1_Rat_bocavirus
	VCF--FG-PA-----STG-KTNLAK----ALAN---TVGLY--GCV----NHQ-NRNFI--FN-DC-----A-AK-LLVWWEEGLM-H------------QDWVEQAKCCL-GGTS-FR-IDR-KHKD----SQEM-VQTPCIIS-TNNNMYECTGSN----YVTQVHAKPL--K---DR-I-------VQLN----F
	>AFM45102.1_non-structural_protein_1_partial_Human_parvovirus_B19
	LWF--YG-PP-----STG-KTNLAM----AIAK---SVPVY--GMV----NWN-NENFP--FN-DV-----A-GK-SLVVWDEGII-K------------STIVEAAKAIL-GGQP-TR-VDQ-KMRG----SVAV-PGVPVVIT-SNGDITFVVSGN----TTTTVHAKAL--K---ER-M-------VKLN----F
	>AFM45147.1_non-structural_protein_1_partial_Human_parvovirus_B19
	LWF--YG-PP-----STG-KTNLAM----AIAK---SVPVY--GMV----NWN-NENFP--FN-DV-----A-GK-SLVVWDEGII-K------------STIVEAAKAIL-GGQP-TR-VDQ-KMRG----SVAV-PGVPVVIT-SNGDITFVVSGN----TTTTVHAKAL--K---ER-M-------VKLN----F
	>AAD45916.1_NS1_partial_Human_parvovirus_B19
	LWF--YG-PP-----STG-KTNLAM----AIAK---SVPVY--GMV----NWN-NENFP--FN-DV-----A-GK-SLVVWDEGII-K------------STIVEAAKAIL-GGQP-TR-VDQ-KMRG----SVAV-PGVPVVIT-SNGDITFVVSGN----TTTTVHAKAL--K---ER-M-------VKLN----F
	>ANJ89191.1_E1_Human_papillomavirus
	LVL--YG-PP-----DSG-KSYFAF----SFMN---FIRGR--VVS----LLNRNSQFF--LQ-PL-----L-EA-KVGFMDDVTF-PA----------WQYMDLNMRNAL-DGNL-MS-VDA-KHRA----PIQF-KLPPLMVT-TNIDV------------KAEASLMYL--H---SR-V-------QCLH----F
	>QDH44325.1_Rep_52_protein_Adeno-associated_virus
	IWL--FG-PA-----TTG-KTNIAE----AIAH---TVPFY--GCV----NWT-NENFP--FN-DC-----V-DK-MVIWWEEGKM-T------------AKVVESAKAIL-GGSK-VR-VDQ-KCKS----SAQI-DPTPVIVT-SNTNMCAVIDGN----STTFEHQQPL--Q---G--M-------FKFE----L
	>QNN89037.1_non-structural_protein_NS1_partial_Primate_erythroparvovirus_1
	LWF--YG-PP-----STG-KTNLAM----AIAK---SVPVY--GMV----NWN-NENFP--FN-DV-----A-GK-SLVVWDEGII-K------------STIVEAAKAIL-GGQP-TR-VDQ-KMRG----SVAV-PGVPVVIT-SNGDITFVVSGN----TTTTVHAKAL--K---ER-M-------VKLN----F
	>AWO81953.1_non-structural_protein_Porcine_parvovirus_2
	LWL--FG-PA-----NTG-KTLLAG----AFAK---LAPCF--GCV----NWN-NENFP--FS-DC-----A-SQ-SLIWWEEGKM-S------------EKFVEAAKAIL-GGSE-IR-IDI-KGKP----SEQF-IPAPVVIT-SNGDMCTVYSGN----VISTAHAGPL--K---SR-M-------LKVT----F
	>QIA46557.1_non-structural_protein_NS1_partial_Primate_erythroparvovirus_1
	LWF--YG-PP-----STG-KTNLAM----AIAK---SVPVY--GMV----NWN-NENFP--FN-DV-----A-GK-SLVVWDEGII-K------------STIVEAAKAIL-GGQP-TR-VDQ-KMRG----SVAV-PGVPVVIT-SNGDITFVVSGN----TTTTVHAKAL--K---ER-M-------VKLN----F
	>QIX02916.1_NS1_partial_Porcine_bufavirus
	ILL--CG-PA-----STG-KSLMAQ----QVAK---LVGNV--GCY----NAS-NVNFP--FN-DC-----C-NR-NLIWIEEAGN-L------------GTQVNQFKAIM-SGQS-IR-LDQ-KGKG----SKSI-EPTPVIMT-TNEDITRVVIGS----ETKPEHRQPI--M---DR-C-------LRVH----L
	>ABS12699.1_E1_Sus_scrofa_papillomavirus_1
	LVI--HG-PP-----NTG-KSLFTM----SLCS---FLGGK--VIS----FVNSKSHFW--LQ-PL-----G-EC-KVALLDDATR-PC----------WDYFDLYLRNLL-DGNP-VS-LDA-KHRA----PIQI-KGPPLLIT-SNVDI------------STDDRWKYL--H---SR-V-------RCFS----F
	>QBQ18511.1_nonstructural_protein_Porcine_parvovirus_2
	LWL--FG-PA-----NTG-KTLLAG----AFAK---LAPCF--GCV----NWN-NENFP--FS-DC-----A-SQ-SLIWWEEGKM-S------------EKFVEAAKAIL-GGSE-MR-IDI-KGKP----SEQF-IPAPVVIT-SNGDMCTVYSGN----VISTAHAGPL--K---SR-M-------LKVT----F
	>ABV71694.1_ORF1_partial_Human_parvovirus_4
	IWL--WG-PA-----STG-KTLLAA----AIAN---LSPSY--GCV----NWT-NQNFP--FN-DC-----H-CQ-SLVWWEEGRM-T------------ENIVEVAKAVL-GGAP-VR-LDV-KNKG----SEDY-IPTCVIIT-SNGDLTVTVDGP----VVSTQHQEAL--Q---TR-I-------TMFQ----F
	>AFM45240.1_non-structural_protein_1_partial_Human_parvovirus_B19
	LWF--YG-PP-----STG-KTNLAM----AIAK---SVPVY--GMV----NWN-NENFP--FN-DV-----A-GK-SLVVWDEGII-K------------STIVEAAKAIL-GGQP-TR-VDQ-KMRG----SVAV-PGVPVVIT-SNGDITFVVSGN----TTTTVHAKAL--K---ER-M-------VKLN----F
	>AFM45180.1_non-structural_protein_1_partial_Human_parvovirus_B19
	LWF--YG-PP-----STG-KTNLAM----AIAK---SVPVY--GMV----NWN-NENFP--FN-DV-----A-GK-SLVVWDEGII-K------------STIVEAAKAIL-GGQP-TR-VDQ-KMRG----SVAV-PGVPVVIT-SNGDITFVVSGN----TTTTVHAKAL--K---ER-M-------VKLN----F
	>AGT28188.1_non-structural_protein_NS1_partial_Human_parvovirus_B19
	LWF--YG-PP-----STG-KTNLAM----AIAK---TVPVY--GMV----NWN-NENFP--FN-DV-----A-GK-SLVVWDEGII-K------------STIVEAAKAIL-GGQP-TR-VDQ-KMRG----SVAV-PGVPVVIT-SNGDITFVVSGN----TTTTVHAKAL--K---ER-M-------VKLN----F
	>ALT54950.1_E1_human_papillomavirus_66
	LVL--CG-PP-----NTG-KSCFAM----SLIN---FFQGS--VIS----FVNSQSHFW--LQ-PL-----D-NA-KLGLLDDATD-TC----------WRYIDDYLRNLL-DGNP-IS-LDR-KHKQ----LVQI-KCPPVIIT-TNVNP------------MQDAKLRYL--H---SR-I-------SVFK----F
	>AEI61720.1_early_protein_E1_human_papillomavirus_58
	MLL--CG-PA-----NTG-KSYFGM----SLIH---FLKGC--IIS----YVNSKSHFW--LQ-PL-----S-DA-KIGMIDDVTA-IS----------WTYIDDYMRNAL-DGND-IS-IDV-KHRA----LVQL-KCPPLIIT-SNTNA------------GKDSRWPYL--H---SR-L-------TVFE----F
	>QBA84496.1_nonstructural_protein_Porcine_parvovirus_2
	LWL--FG-PA-----NTG-KTLLAG----AFAK---LAPCF--GCV----NWN-NENFP--FS-DC-----A-SQ-SLIWWEEGKM-S------------EKFVEAAKAIL-GGSE-IR-IDI-KGKP----SEQF-IPAPVVIT-SNGDMCTVYSGN----VISTAHAGPL--K---SR-M-------LKVT----F
	>AFM45153.1_non-structural_protein_1_partial_Human_parvovirus_B19
	LWF--YG-PP-----STG-KTNLAM----AIAK---SVPVY--GMV----NWN-NENFP--FN-DV-----A-GK-SLVVWDEGII-K------------STIVEAAKAIL-GGQP-TR-VDQ-KMRG----SVAV-PGVPVVIT-SNGDITFVVSGN----TTTTVHAKAL--K---ER-M-------VKLN----F
	>AYA94115.1_E1_protein_Human_papillomavirus
	LVL--YG-PP-----DSG-KSYFAF----SFMN---FIRGR--VVS----LLNRNSQFF--LQ-PL-----L-EA-KVGFMDDVTF-PA----------WQYMDLNMRNAL-DGNL-MS-VDA-KHRA----PIQF-KLPPLMVT-TNIDV------------KAEASLMYL--H---SR-V-------QCLH----F
[truncated: 5,294 more rows]
