# Supplementary material for: Deciphering the Origin of DNA Viruses (Replication-Associated Parvo-NS1) That Infect Vertebrates from Invertebrate-Infecting Viruses
Source: Microbiol Spectr. 2023 Jun 22;11(4):e04570-22. doi: 10.1128/spectrum.04570-22 (PMC10433990; doi:10.1128/spectrum.04570-22)
Supplement: Supplemental file 5 — Data Sets S7 to 9. Download spectrum.04570-22-s0006.xlsx, XLSX file, 0.1 MB [file spectrum.04570-22-s0006.xlsx]

## Sheet: Supplementary Data 7
	>CDI96766.2/Echinococcus_multilocularis
	------------------------------------MMVGGVLDQQYAIQRATDYMDLLKEELDDVRNGCPSHLCAYPKNHS---------GPSRKESIQWLEDMFSANEIAVVDFAITLRIIMNCEDEKINTLVLYGPTNTGKSLICRLTTSFLEHGSVMRRQEASAFAYENLLNRKVALMEEPKICAANQQDLKQILGGE-PFEVHIKYQNPDLLERLPVIVTTNEPLGV--RLSDVDAAAIEGRCKIYTLDK---QICNANID---------GSVPAPPYKLCACDMAHLLLPIYELLAL-
	>THD20207.1/Fasciola_hepatica
	------------------KDLKQKLTMQERMDIYTEFGIQWTETAKKTIEAYTEQLVRLQKQQPFLQYIQSNHHQKECEHPT---------TEQLNQGSIWLDQLLYENNINNTQIKHDIISIIDKHNTRINAFVLQGPPTTGKSLLLRLITRNYHYDTIHCMERN--FQFQNLADKTIALVEEPRITPTQVDNFKKLLEGDGTLDVQVKHSGDVRLPRIPIFISTNHDLGK--YVDNIDRMALYERCIVYNFEK---RIG--------------TDIPKPPHRPCACH---------------
	>VDO96808.1/Schistosoma_japonicum
	---------------------------------------------------------------------------------------------------------------------------MNRQKFGINTLCIEGPTTTGKTLILKLITQNYTFGTVRMSGNHSKFFLQNLNNKSVALMEQPRITPVNVNDFKQLLGGS-SLDIHIKHQSDVTLQRIPVLISTNSNLGL--YINSEDKKAIYKRCITYHFTQ---SIG--------------SSLPEPPFRFCACHLYGFFREAFADEGG-
	>XP_027228256.1/Penaeus_vannamei
	--------------------------------------------------------------------------------------------------MKWIQCLFKENRIDIVNFLTWFTLIADKKINKINTLVLQGPTGTGKSLTLNALIGQLNTGIVTRTGDANQFHLQNLLGKSYGLFEEPRISQITIDDFKLLFVGA-CFEINVEHQEPEMLTRITIFVST------------------KISTTGYHHQA---VMP-----------------STQRQKHSSSGNL-------------
	>AJD76764.1/Penaeus_stylirostris
	--------------------------------------------------------------------------------------------------MQWLKYMFANNDIRVPEILAWIIIVADKKLDKINTLVLQGPTGTGKSLTIGALLGKLNTGLVTRTGDSNTFHLQNLIGKSYALFEEPRISQITVDDFKLLFEGS-DLEVNIKHQESEIMGRIPIFISTNKDIDY--WVPPADGKALQTRTITFHLTR---QIKGLSDRMN-----SQYDINPPPDKITSDDFLGLFQEYEKEIDD-
	>PNF30105.1/Cryptotermes_secundus
	------------------ESFQRILPTETKIQLLKQLGYVGQNIIKTLIKIHTIEALQTIKTKHYYQLIIDSFDLSLVQQPN----------------VSLLSRLFSSNSISVDTFFAKFLIIHSTNITKINTLVIHGQTNTGKSLLLNLVLSDTKPTTIARERDKSNFHLDQLPNSTAVLFEEPIIDQTTIGTWKLLLEGS-PIPTDMKHSDKEIINRLPVFISTNQPIWN--WVSAEDVSPLKQRLFQFDLTT---QISSFVDR--------TGIIPQPPSIITKHDLYALFLHHLQSIHD-
	>ABU94996.1/Culex_pipiens
	------------------QQWENQIEPEFKIQLMKEFGLNVDSYVTRIVRIERTRIQQLIKAKTLTEIMLEILNDDYIKHFTPGED-----NSKTTKCIEWIEYLFKENNINIIHFLAWNEIIKTKRYKKINGMVLEGITNAGKSLILDNLLAMVKPEEIPRERDNSGFHLDQVPGAGLILFEEPMITPVNVGTWKLLLEGK-TIKTDVKNKDKEPIERTPTWITTATPITN--NIDMNETSQILQRIKLYIFKK---SIQHRDDKYTINAQIQNKLISRPPTLIEPIHMAIVFIKNFTKIYN-
	>AAM28943.1/Aedes_albopictus
	------------------QQWENQIEPEFKIQLMKEFGLNVDSYVQRIVRIERTRIQQVIKAKTLTEIMLEILNDEYIKHFTPGED-----NSRTTKNIKWIEYLFKENNIDIIHFLAWNEIIKTKRYKKINGMVLEGITNAGKSLILDNLLAMVKPEEIPRERDNSGFHLDQVPGAGSILFEEPMITPVNVGTWKLLLEGK-TIKTDVKNKDKEPIERTPTWITTATPITN--NIDMNETSQILQRIKLYIFKK---SIQHREDKYTINTQIQNKLISRPPTLIEPIHMAIVFIKNFTKIYN-
	>YP_002265406.1/Anopheles_gambiae
	------------------QQWENQIEPEFKIQLIKEFGLNVDSYVTRIVRIERTRIQQLIKAKTLTEIMLETLNDDYIKHFTPGED-----NSKTTKCIEWIEYLFKENNINIIHFLAWNEIIKTKRYKKINGMVLEGITNAGKSLILDNLLAMVKPEEIPRERDNSGFHLDQVPGAGSILFEEPMITPVNVGTWKLLLEGK-TIKTDVKNKDKEPIERTPTWITTATPITN--NIDMNETSQILQRIKLYIFKK---SIQHRDDKYTINAQIQNKLISRPPTLIEPIHMAIVFIKNFTKIYN-
	>QKT21482.1/Vesanto_virus/Drosophila_melanogaster
	----------------SNDVASESDFRYDADDWVANLMLEACFTESLQRAVVSNSHRLYCAQRERWKWVMDVAQGLREYKPSRLKGAQQKQSAEERS--AKWELLLRTQAVDYGEFARAVRAWLEETHHKKNCLIVWGEVSTGKTLFANAIRGLLLHRHLSNSTGSSNFALGNCLNTHVIVYEEPFLHPTLLEDMKSLCGGA-TMTVDAKYSVQQNLRRTPVLITSNTLQLARGHASPQAEHAIRERSYVFNFNVP---------------------VTQLLEERGLLFEPLDLACFLHKHNPA
	>QKE54990.1/Streptopelia_turtur
	-HRWKHEH----EQDTVDGLEMHPSHVKMVQDFTKSMIKHKTTDLKELGERDPAIITKYAHRN-IASVVRNLALTMKPHELIPTIEDQFKPELYLNWGYWKINLFLAYQNVSILEFRKTFRDWILQRDPKKNTIVLHGVSNSGKSAFIKGLKQIFKYGEIVNGST---FMFDNCVNKQLLVWEEPLVGSDSAEKVKQVLEGA-ETKINIKNVSAQTLRRTPVIITTNSPLWR--HCSQEQ-SAFQNRMTIFSFNKPAEDFVGDKFNHILGDIGYDYTSCSESTRNCSKYIKSTGLSSTSRAS--
	>QBJ04590.1/Sarcophilus_harrisii
	NARFK----------QPAEPETSPDMNDMSKAFIEIIMEGNCKTIEEMIEHNPQIMSKYLHRPGLVQIVNNCLTFVRATAGQIDLS-YYKTNKPDPT---AIHKVLLYQGIVPTEFDEIFYKWFTKQEKKKNTIILQGPSNTGKSQFVQGLKQCCPYGEIVNGQSG--FNYEALLGNPLALWEEPLISPEGAEKFKQIAEGM-PTMIPVKYKKPQHLPRTPVIITTNHNIWR--FCTHEE-EMFRNRCSIFYFMH---SAITSEYTCRAREPSCTCSICYYSRRGKSPDGSPSRSGSEQYSEQ-
	>QJI53749.1/Luscinia_cyanura
	ADRFK-----KTLDKPEE-HEISPEVNTMTKDIIDLIISSGCKSFDDCLRHGGVIMSKYLHRPGLRGIVDNCLQFVKSTGHTWQLA-LFEAYDPDPA---VIHKILLHQNIKPQDFDPVFHQWINKAHPKKNCICLLGPSNTGKSAFISGLKQCVVWGEIVNGQT---FMFEGLCDTVLGFWEEPLCSPEAAEKTKQVLEGM-PCSIPVKYKKPFMLPRTPVFITTNHDLWR--YCTAEE-QAFRNRMWIFEFHN---PVQNAMYFPRAVEPSCECSYCRASRGRAAGIGISS-SGGVSETEQS
	>QFX66148.1/Macaca_fascicularis
	GQKYLERKQEEHRRKQILPQQVLQGGHAITKDILQIIYTHNCLTAEDIFKHDPDLIVQHLHKPGFMQIIKNCLSFVEATRGEWSLQQNAQRYQPDPT---TIHTCISHQGLDPEEIDFIFYHWINKSHPKKNTIVLQGPSNTGKSAFIRGLRGMFDTGEICNGQI---FCFEGLVGKKLGVWEEPLISPESAEKCKQVFEGA-NTTVPCKYKKPQPLERTPIIITTNHNLWR--YCTAEE-NPFKNRCWILPWNH---CCDPPVFIRRSSHASCQCGCCAGSSGSEIPADLGT-TSPI??????
	>QKE54947.1/Schoeniclus_elegans
	NERFIP----KPEDEAEETADQAEEMNKVSREFVDLIIKCNCKTMQDCMRFGPEIKAKYLHRPGLNSIVQNCLEFVKASGATWNIS-LFEAYEPYPG---AIHKILLHQGIEPSKFDEIFYAWITKADSKKNTIVIQGPSNTGKSAFISGLKQCIMWGEITNGNSG--FNFEGLLEQNLGIWEEPLLSPELAEKAKQVFEGM-VCSIAVKYKKPHMLPRTPIMITTNHDVWR--YCQSEE-PMFKNRMWIIYFKY---QCKDEYYYPRTREHSCECPYCRASRGSEDVAGLSS-SGSMQSREQP
	>QKE54955.1/Luscinia_sibilans
	NERFK-------PKESDEVITESGSMNRMTEELIELITEYGCKTFEDCLRCGPHVMQKYLHRPGLNTIVNNCLQFVKTTGNAWNIS-VYEKYTPNPC---KVHRVLLFQGIQPTQFDQIFFTWITKADTKRNTICIQGPSNTGKSAFISGLKQCLNWGEIVNAPT---FAFEGLVDSNIGIWEEPLISAELAEKTKQVFEGM-TTSIPIKHKRPQMLPRTPILITTNHNLWR--FCNHEE-EMFKNRCWIFHFNF---TPKDSVMICRTSEPSCQCCNCRTSGRGAAAHGEPS-AGGMSREEQ-
	>QKE54893.1/Emberiza_pusilla
	HERFIP----KPEEEAEESADQAEEMNKVSREIVDLIIKCNCKTMQDCMRFGPEIMAKYLHRPGLNSIVTNCLEFVKASGATWNIS-LFEPYDPYPG---AIHKILLHQNIEPSTFDKIFYQWITKADSKKNTICIQGPSNTGKSAFISGLKQCIMWGEITNGNSG--FNFEGLLEQNLGIWEEPLMSPELAEKAKQVFEGM-VCSIAVKYKKPHMLPRTPIMITTNHDVWR--YCQSEE-PMFRNRMWIIYFNY---QCKDEYYYPRAREHSCECPYCRASRGSETTAGVSS-SGTMQSGEQP
	>QKE54943.1/Schoeniclus_rusticus
	HERFIP----KPEEEAEESADQAEEMNKVSREIVDLIIKCNCKTMQDCMRFGPEIMAKYLHRPGLNSIVTNCLEFVKASGATWNIS-LFEPYDPYPG---AIHKILLHQNIEPSVFDKIFYQWITKADSKKNTICIQGPSNTGKSAFISGLKQCIMWGEITNGNSG--FNFEGLLEQNLGIWEEPLMSPELAEKAKQVFEGM-VCSIAVKYKKPHMLPRTPIMITTNHDVWR--YCQSEE-PMFRNRMWIIYFNY---QCKDEYYYPRAREHSCECPYCRASRGGETVAGVSS-SGTMQSGDQP
	>QMI57833.1/Anas_castanea
	GSRFRG-------LPEPKAAPDLDKANPMIADLLGAITAHNCKTVEEVMRKEPEMVLKYLHRPGFSAILQNCLTYAKCTKSAWKIT-SFAHHDCNPA---AIHAVLLHQGIDVDRFDLTFYRWVTKQNGKKNTICIEGPSNTGKTSFFTGFRQICPTGEIVNGQS---FNYEGLIDCYAGVWDEPLCADEQAEKFKQIAGGE-PCSIPVKHKKPYALNQIPIIITTNRPFWF--WCPTQE-MMFRNRFEIYKFKF---NATD-RFYPRSCSRSCECCYCLVSSGRTISTSSST-TSGMQGKEQS
	>AGL97807.1/Eidolon_helvum
	GERFRLR---QQQEQARKADPSTAGMNALTAEITDVIMQHNCKSIEDCMKSAPEIIAKHLHRSGIATIIQNCITWVTSTGGGWSLSKIGARHSPDPA---VIHTVLLHQGIEPSHFDSHFYWWVTKQTDKKNTFVLWGPSNTGKSMFIHGFKQCVNWGEVVNSNT---FAFEGLINNQFGIWEEPLISPELAEKAKQIFEGM-ETSIPVKYRKPVKLPRTPILMTTNHAPWR--FCTKEE-DMFRNRMIIFEWNE---TTYNVPFTCRVSEYSCKC----------------------------
	>ANY57893.1/Rattus_rattus
	GDRFR----------PENSRKLKLDANKMTTDLIDIISDHNCKTPQDVFRCAPEVIVQYLHRPGFGSILNNCLAWVQATQGGWSMANIAKKHKPMPT---RVHQVLLHQGIIPSEFDEIFYKWITKAESKRNTLVLWGPSNTGKSMFIKGFKEAVPWGEIVNSNQ---FAFESLCESMFGVWEEPLISSEQAEKCKQIFEGM-ETSVPVKYKKPFKLPRIPIIMTTNHAPWR--YCSNEE-PMFRNRMWIFEWLN---DCTG-LYSCRASEHSCECCVCKASRSGKGINDGQS-ACKMPRGQQP
	>QKN89076.1/Carpodacus_erythrinus
	NDKWK-------PKD-EPVITDAGEMNRMTEDIVGLITEYSCKTFEDCLRHGPLIMQKYLHRPGLTAVVNNCLAFVRSTGSAWNLG-VYAKYRPNPS---IVHRTLLFQGIPPVDFDQIFWTWITKMHDKKNTILIRGPSNTGKSAFIAGFKQCVTWGEVVNAPT---FAFEGLLDCTIGIWEEPLCGPELAEKAKQVLEGM-STSIPIKHKKPQMLPRTPILITTNHDLWR--FCQHEE-DMFRNRMWIFNFNH---TPLDAPYFPRTSEYRCKCSHCRASRGGSSSPGEPS-SPAMQTGEQP
	>YP_009328889.1/Desmodus_rotundus
	GERFRAR---QEIERIKKGDPNTAQMHTITAEITDVIMNHNCRSVEDCMRAAPDIIAKHLHRAGLATIIQNCIAWVTSTGGGWSMQNINAKYPAHPD---YIHLCLIHQGITPQLFDPIFYQWVTKANLKKNTLVLWGPTNTGKSAFISGFKQCINWGEVVNSNT---FAFEGLINNQFGIWEEPLISPELAEKAKQVFEGM-ETSIPVKYRKPVKLPRTPIIITTNHAPWR--FCTKEE-EMFKNRMFIFNWNH---NMHNTTFTYRVSEYSCECRICKTSRSSETTTSGGT-TSSLPGGEQP
	>QKE55007.1/Anser_indicus
	GSRFRN-------LPEPKG-PKLDEANPMVQDILAAIMQYNCTTMEELMRADPDMVIKYLHRPGFSSIAQNCLTYAKCTKSAWKLS-NYAHKPCDPS---AIHQVLLHQGINVDQWDLTFYRWLTKQNGKKNTICIEGPSNTGKTSFWIGFRQNVPSGEVVNGQS---FNYEGLVECYVGFWDEPLCADEQAEKFKQIAGGE-PCTVPVKHKKPALLKQIPMVITTNRPFWY--WCPSQE-DMFRNRFNIYQFNW---DATS-QFFCRTRSECCECKPCLFSRGGEAGASGST-TGRLPRSKQS
	>QKE54927.1/Carpodacus_erythrinus
	NYRFK-----KALDQPEE-HETAPEINQMTKEIIDLIISAGCKTFEDCLRHGSVVMSKYLHRPGLKAIVDNCLQFVKSTGHTWQLA-LFEAFDPDPS---AIHKVLLHQGIRPTDFDPIFHQWITKADPKRNCICIQGPSNTGKSAFISGLKQCVVWGEIVNGQT---FMFEGLCETVLGFWEEPLCSPEAAEKTKQVLEGM-ATSIPVKYKKPFLLPRTPILITTNHNLWR--FCSQEE-DAFKNRMWIFMFDH---AVQNCNYTPRATEPSCQCGYCFGSRGRAIGTGGPG-SGSMPPGEQP
	>YP_009553675.1/Mus_musculus
	GQRFREK---QTLDKAKKTDPTTSQMHTITAEITEVIMQHNCKSVEDCMKAAPTVIAKHLHRAGLGTIIQNCISWVTATGGGWSLPSIGAKHPPEPE---AIHTILLHQGISPADFDPIFYKWLAKEETKKNTLVLWGPSNTGKSAFISGLKTCTNWGEVVNSNT---FAFEALINAQLGVWEEPLISPELAEKAKQIFEGM-ETSIPVKYRKPVKLPRIPIIITTNHAPWR--FCTKEE-EMFRNRMYIFTWSQ---NMHDTPFICRASEYSCQCRVCQTSRGGQACAGGQS-AGSLQRKEQS
	>QHB35439.1/Cebus_capucinus
	GQRFRDK---QEIERSKKNDPTTSTMHTITAEITEIIMQHNCKSIEDCMKAAPSIIAKHLHRAGLGTIIQNCISWVTATGGGWSLPTIRSKYTPNPE---TVHKVLLHQGIPPSEFDHIFYEWITKQNTKKNTIVLWGPSNTGKSAFISGLKTCINWGEIVNSNT---FAFEGLINTQLGIWEEPLISPELAEKAKQIFEGM-ETSIPVKYRKPIKLPRIPIIITTNHPPWR--FCTKEE-DMFRNRMYIFSWSH---NMHETPFFCRTSEHSCQCRLCQTSRGSQTDTSGEP-TSSMPGEKQP
	>QBQ18685.1/Sus_scrofa
	GQRFAEKEKQKQKRKQVLGPEILQGAHSLTRDLLGVIYTYNCQSAEDIFRNAPDLVVAHLHKPGFQQIVKNCLGFVDATKDNWSMQDNARRTPPDPT---AIHTCLAHQGLDIDNFDATMYAWISKKSEKRNTIVLWGPSNTGKTAFVRGLRQVVNCGEIVNGQI---FCFEGICGKAIGIWEEPLISPECAEKAKQVFEGA-PTQVPAKYKKPQDLPRTPIIITTNHAPWR--FCTNEE-GAFRNRMFMFAWDK---DCTDGVFVRRSSGSCCQCRGCQGCGGGEVPAQQRG-AGQVPGGQQS
	>QKE54953.1/Cecropis_daurica
	NERFK-------KSE-EAIIS--NDINKMTEEILDIIITNSCKSFDDVLKHGAENISKYLHKPGLQSIVNNCLTFVKATGGGWSLE-NFMKFDPDPS---AIHRVLLFQGIKPSDFDKAFYKWITKYDTKKNTILIDGPSNTGKSAFIAGMKTCIPWGEIVNSNT---FAFEGLQDCIIGIWEEPLCSPELAEKAKQVLEGM-PCSIPVKYKKPQLLPRTPIFITTNHDLWR--FCQGEE-PMFRNRMFMFTFKY---TAKDALFVCRAREHSCECGPCTASRGGQDPISSSS-SGTMPGGEQS
	>QJU69683.1/Ursus_americanus
	GQRFREK---QLAEKIKKTDPTTSNMHMITAEITEVIMQHNCRSIEDCMRSAPDIIAKHLHRAGLGTIIQNCISWVTATGGGWSLPSIGTKYKACPE---AIHTTLLHQGILPSDFDPTFYKWITKQTLKQNTLVLWGPSNTGKSAFISGLKTCTNWGEIVNSNT---FAFEGLINTQLGVWEEPLISPELAEKAKQIFEGM-ETSIPVKYRKPIKLPRIPIIITTNHPPWR--FCTKEE-EMFRNRILQWETSQ---NMHHTSFICRTSEHSCKCRICQTSRSCETNSSGES-TSSLSREKQS
	>QLI49914.1/Acanthis_flammea
	NYRFK-----KSAEGPEE-HEVAPEINTMTKEIIDLIITNGCKTFEDCLRHGSVVMSKYLHRPGLKQIVDNCLQFVKSTGHTWQLA-LFEAFDPDPS---AIHKVLLHQGIRPTDFDPIFHKWITKGDPKRNCICIQGPSNTGKSAFISGLKQCIPWGEIVNGQT---FMFEGLIENVIGIWEEPLCSPEAAEKTKQVLEGM-ATSIPVKYKKPFLLPRTPILITTNHNLWR--FCSQEE-DAFKNRMWIFVFNH---DVQNCNYTPRAAEPSCQCGYCSGSRGRALGLGEPS-VGGMSEPEQP
	>AWN56767.1/Artibeus_lituratus
	-----------------------------------------------------------------------------------------------------IHLCLIHQGILPSEFDPIFYSWITKSNLKKNTIVLWGTTNTGKSAFISGFKQCVNWGEVVNSNT---FAFEGLINNQFGIWEEPLISPELAEKAKQIFEGM-ETSIPVKYRKPTKLPRTPILITTNHAPWR--FCTKEE-EMFKNRMYIFSWNH---NMHNTSFTPRTSEHCCKCRVCKASRSSSPVTSRES-TSSLQGGEQS
	>QKE54962.1/Emberiza_chrysophrys
	NYRFK-----KQTEGPEE-HETAPEINQMSKEIIDLIITHSCKTFEDCLRHGGVIMSKYLHRPGLKAIVDNCLQFVKSTGHHWQLG-LYEAYDPDPS---VIHKVLLHQGIRPCDFDPIFHKWITKGDPKRNCICIQGPSNTGKSAFISGLKQCVAWGEIVNGQT---FMFEGLCENVIGCWEEPLCSPEAAEKTKQVLEGM-ATSIPVKYKKPFLLPRTPIIITTNHNLWR--FCSTEE-EAFKNRMFIFYFNH---TVQNTNYTPRAVEPSCQCGYCQGSRGRTIGVGRPG-TGTMQTGEQP
	>QOU12573.1/Felis_catus
	GERFRIK---QQ-EKIERERANSANMNKIVADVLNVIYDHSCKTIEDCMKCAPDIMSQYLHRSGFSSIVQNCLTFVSATAHGWSLERIACKHFPHPD---NIHKCLLHQGLDVCTFDISFFKWITKQMSKHNTLVLWGPSNTGKSAFISGFKQCVSWGEIVNTNN---FAFEGLMNNNIGVWEEPLISPELAEKAKQIFEGM-ECSIPVKFKKPIKLPRTPIIMTTNHAPWR--FCTHEE-EMFRNRMFIFYWNF---DMANTELIFRNSNESCECCSCKRSCGRETSINIEP-TSRMQGEQQS
	>QOR29540.1/Canis_lupus
	GERFRIK---QQ-EKIERERANSANMNKIVADVLNVIYDHSCKTIEDCMKCAPDIMSQYLHRSGFSSIVQNCLTFVSATAHGWSLERIACKHFPHPD---NIHKCLLHQGLDVCTFDISFFKWITKQMSKHNTLVLWGPSNTGKSAFISGFKQCVSWGEIVNTNN---FAFEGLMNNNIGVWEEPLISPELAEKAKQIFEGM-ECSIPVKFKKPIKLPRTPIIMTTNHAPWR--FCTHEE-EMFRNRMFIFYWNF---DMANTELIFRNSNESCECCSCKRSCGRETSIDIEP-TSRMQGEQQS
	>QJI53758.1/Cecropis_daurica
	NYRFK-----KTNDEPEE-HETAPDINQMTKEIIDLIITSGSKTFEDCLRHGPVIMSKYLHRPGLNAIVTNCLQFVKSTGHMWSLA-LFEAYDPDPS---AIHKVLLHQGILPSEFDPIFHKWITKSDPKKNCICIQGPSNTGKSAFISGLKQVINWGEIVNGQT---FMFEGLVDVTIGVWEEPLCSPEAAEKAKQVLEGM-RCSISIKYKKPHMLPRTPIIITTNHDLWR--FCTAEE-NAFRNRMWIFYFNH---PVQNMSYTPRTSEHSCECGYCKGSSGRALASREPS-PGRMQEPEQS
	>QKE54985.1/Pavo_cristatus
	PERFRK----------QTTDTETPEMNEVTRLLLDTIREQNCKSVEDVMRAAPTQIVKYLHKPGFVQTIQNCLTFTKSTGETWNIQ-LFAKHDPACE---AIHQILLFQGIRPTIFDTAIHALLTKKDSKKNCLCLIGPSNSGKSAFFHGLKQIISWGEIVNHPT---FAFEALPGNYAGFWEEPLLSAELAEKFKQVAEGM-PCQIPVKYRKPQFLPRTPLIITTNHPLWR--FCSTEQ-PMLENRMWIFEFNH---SPTNTTYLSRIAEPSCQCTFCQASTGCESHHGSTS-STRLQRTKQS
	>QKE54974.1/Grus_grus
	HLRFVK----P-----QEPNNDPPQMNPMIEEITTVIMAHHCKSFEDCIRACPEIMAKYLHKPGFPNIVNNCLTYVKETSSAFNIT-VYEKYEPEPE---CMHQIMLHQGVQPEIFDKCFYDWITKADSKRNTFVLYGPSNTGKSAFIKGLKEILPWGEVCNSNT---FAFEGMLHGTWAAWEEPLLSPELCEKAKQIMEGM-TCMIPVKFKKPATLERTPLFITTNHPIWR--FCSSEE-EALRNRIFLFEWTQ---PVKDTNYYPRTSERCCKCCYCRASRGGETTPSSRS-PDRMPTSDES
	>QKE55008.1/Eophona_migratoria
	NHRFK-----VTAETTEE-HAVSPDINNMTKELIDLIITNGCRTFEDCLRHGSEIMSKYLHRPGLKQIVDNCLQFVKSTGSTWQLA-LYEPYDPDPS---TIHKVLLHQGIRPADFDPIFHKWITKKDPKKNTICLLGPSNTGKSAFISGLKQCVAWGEIVNGQT---FMFEGLCENTIGIWEEPLCSPEAAEKTKQVLEGM-TCSIPVKYKKPFQLPRTPIFITSNHDLWR--YCSQEE-EAFKNRMWIFRFDH---AVQQCNYTPRAVEPSCQCGYCCGSRGRTLGPGGPS-TGGMPTTQQS
	>QKE54960.1/Emberiza_chrysophrys
	NARFK---------PKDDEPETAPDMNTMTKDLVDLIITNGCKTFEDCLKHGPLLMSKYLHKPGLQAIVTNCLAFVKASGSTWSLN-LFEQYEPDPE---DIHKILLNQGIKPTEFDQAMYKWITKLSGKKNTLVLWGPSNTGKSAFIAGLKQIVPWGEIVNGNSG--FNFEGVIDQVLAVWEEPLIGPELAEKCKQVFEGM-TCSISVKYKKPYMLPRTPVLITTNHAPWR--FCTAEQ-LMFENRMTIFQWLY---ETKSEPFTYRAVEPSCKCRFCTGSRSGEALGSTAS-ICSLSGTEQS
	>QKE54970.1/Turdus_naumanni
	NKRFK---------SKDD-PKTAPDMNTMSREIVDLIIQNGCKTFSDCIKCAPEVMSKYLHKPGLQTIVTNCLEFVKSSGATWNIS-LYEIYEPLPN---RIHMILLHQGINPSDFDEVFYKWITKQDTKRNTICLQGPSNTGKSAFLQGLKQIVNWGEIVNG-QA--FAFEGLIDCYIGVWEEPLCSTELAEKAKQVLEGM-VTSIPVKYKKPMKLPRTPIFITTNHALWR--FCSQEE-QMFRNRMWIFNWMQ---ECKDTLLVFRTSNDRCKCAYCRASCSSESIISESS-FSGVPGTEQS
	>QEJ80805.1/Psittacara_leucophthalmus
	PDRFR-------PKA--EEIT-APEMNPMTQEIIDAIISGGCKTFEEVIRTNPGLVAKYLHRSNIQTVIANCLLFVRATGETWSLN-TFSKFDINPE---GIHQVLLFQGIQPSIFDPIFHAWITKQDPKRNTICIHGPSNSGKSAFISGLKQCCPWGEIVNSNT---FAFEGLVDCCMGVWEEPLCSPELAEKAKQVLEGM-VCSIPIKFKRPHKLPRTPIIITTNHPLWR--FCTAEE-EMFRNRMWIFEFYY---TMIDQQFIYRTSEPSCECRYCSASRSRAASLSEPE-SSSMQGGEQS
	>QNB17827.1/Oreochromis_tanganicae
	SEKYKVP------------KAEREKPKSIVEELRGIILGTRCRTIGDVMLNGGKVIEKHLHIPGLNGIIQNCLDFYN-NAKNWDLNLLCDEWMPNAK---CMHNILQLHNINTAEFDCTVWKWITHTNGKRNTILLMGASNTGKTAFIRGLLANIPHGEIQNISSG--FAFEDLVGAVIGVWEEPLISTELAEKAKLIFEGG-TTSVPVKRKQPVVISNVPIIMTSNHVPWR--WCENER-AALSNRMVIFRFTH---DMTRYTTGGAGSTDCNTCRPAKRSSRARDKDSSGK-SKSVVDSAST
	>ADZ48579.3/Perdix_perdix
	GARFKQ-------QPESKG-PDIDEANPMVKEILQCIMEHNCKTLEEVIKKGPDLVVKHLHRPGFASIVQNCLTFSKCVKHTWSLK-QYANVVSDPS---HIHGILLHQGINPSDFDFVFWQWITKRHAKRNCIHIYGPSNTGKSSLFFGLGKCCPVGEIVNGNN---FNFEGLIDAYWGKWEEPLCSPEIAEKCKQIFEGM-ETAIPVKFKRPYMLPRTPIVITTNSMIWE--WCPNQK-GPFRNGMWFYTFAY---DLTNGEFIPRTTEPSCQCRYCEISRGRPTNTSRST-TRSLQRTKQS
	>AXL64655.1/Gallus_gallus
	GERFKS-------SANDQT-ASIDNANPMIQELLECIMQHNCKTFEDVVKKGPEVTVKYLHRPGFSSIVQNCFIYAKCVGHTWSLQ-QYGKVVPDPS---GIHCILLHQGIAPTHFDYIFWQWITKRHLKRNCIHLYGPSNTGKSCFLSGLGKCCPGGEIVNGNS---FQFEGLIDVYWGRWEEPLCPPEMAEKFKQVAEGM-ETAIPVKFKRPYMLPRTPIFITTNSMIWD--WCPNQK-GPFKNRMWFFEFLH---DMSDGIFHPRVTESGCECRYCGQCRSGPSTSGIPT-TSGVQRDKQS

## Sheet: Supplementary Data 8
	>CDI96766.2/Echinococcus_multilocularis
	------------------------------------MMVGGVLDQQYAIQRATDYMDLLKEELDDVRNGCPSHLCAYPKNHS---------GPSRKESIQWLEDMFSANEIAVVDFAITLRIIMNCEDEKINTLVLYGPTNTGKSLICRLTTSFLEHGSVMRRQEASAFAYENLLNRKVALMEEPKICAANQQDLKQILGGE-PFEVHIKYQNPDLLERLPVIVTTNEPLGV--RLSDVDAAAIEGRCKIYTLDK---QICNANID---------GSVPAPPYKLCACDMAHLLLPIYELLAL-
	>THD20207.1/Fasciola_hepatica
	------------------KDLKQKLTMQERMDIYTEFGIQWTETAKKTIEAYTEQLVRLQKQQPFLQYIQSNHHQKECEHPT---------TEQLNQGSIWLDQLLYENNINNTQIKHDIISIIDKHNTRINAFVLQGPPTTGKSLLLRLITRNYHYDTIHCMERN--FQFQNLADKTIALVEEPRITPTQVDNFKKLLEGDGTLDVQVKHSGDVRLPRIPIFISTNHDLGK--YVDNIDRMALYERCIVYNFEK---RIG--------------TDIPKPPHRPCACH---------------
	>VDO96808.1/Schistosoma_japonicum
	---------------------------------------------------------------------------------------------------------------------------MNRQKFGINTLCIEGPTTTGKTLILKLITQNYTFGTVRMSGNHSKFFLQNLNNKSVALMEQPRITPVNVNDFKQLLGGS-SLDIHIKHQSDVTLQRIPVLISTNSNLGL--YINSEDKKAIYKRCITYHFTQ---SIG--------------SSLPEPPFRFCACHLYGFFREAFADEGG-
	>XP_027228256.1/Penaeus_vannamei
	--------------------------------------------------------------------------------------------------MKWIQCLFKENRIDIVNFLTWFTLIADKKINKINTLVLQGPTGTGKSLTLNALIGQLNTGIVTRTGDANQFHLQNLLGKSYGLFEEPRISQITIDDFKLLFVGA-CFEINVEHQEPEMLTRITIFVST------------------KISTTGYHHQA---VMP-----------------STQRQKHSSSGNL-------------
	>AJD76764.1/Penaeus_stylirostris
	--------------------------------------------------------------------------------------------------MQWLKYMFANNDIRVPEILAWIIIVADKKLDKINTLVLQGPTGTGKSLTIGALLGKLNTGLVTRTGDSNTFHLQNLIGKSYALFEEPRISQITVDDFKLLFEGS-DLEVNIKHQESEIMGRIPIFISTNKDIDY--WVPPADGKALQTRTITFHLTR---QIKGLSDRMN-----SQYDINPPPDKITSDDFLGLFQEYEKEIDD-
	>PNF30105.1/Cryptotermes_secundus
	------------------ESFQRILPTETKIQLLKQLGYVGQNIIKTLIKIHTIEALQTIKTKHYYQLIIDSFDLSLVQQPN----------------VSLLSRLFSSNSISVDTFFAKFLIIHSTNITKINTLVIHGQTNTGKSLLLNLVLSDTKPTTIARERDKSNFHLDQLPNSTAVLFEEPIIDQTTIGTWKLLLEGS-PIPTDMKHSDKEIINRLPVFISTNQPIWN--WVSAEDVSPLKQRLFQFDLTT---QISSFVDR--------TGIIPQPPSIITKHDLYALFLHHLQSIHD-
	>ABU94996.1/Culex_pipiens
	------------------QQWENQIEPEFKIQLMKEFGLNVDSYVTRIVRIERTRIQQLIKAKTLTEIMLEILNDDYIKHFTPGED-----NSKTTKCIEWIEYLFKENNINIIHFLAWNEIIKTKRYKKINGMVLEGITNAGKSLILDNLLAMVKPEEIPRERDNSGFHLDQVPGAGLILFEEPMITPVNVGTWKLLLEGK-TIKTDVKNKDKEPIERTPTWITTATPITN--NIDMNETSQILQRIKLYIFKK---SIQHRDDKYTINAQIQNKLISRPPTLIEPIHMAIVFIKNFTKIYN-
	>AAM28943.1/Aedes_albopictus
	------------------QQWENQIEPEFKIQLMKEFGLNVDSYVQRIVRIERTRIQQVIKAKTLTEIMLEILNDEYIKHFTPGED-----NSRTTKNIKWIEYLFKENNIDIIHFLAWNEIIKTKRYKKINGMVLEGITNAGKSLILDNLLAMVKPEEIPRERDNSGFHLDQVPGAGSILFEEPMITPVNVGTWKLLLEGK-TIKTDVKNKDKEPIERTPTWITTATPITN--NIDMNETSQILQRIKLYIFKK---SIQHREDKYTINTQIQNKLISRPPTLIEPIHMAIVFIKNFTKIYN-
	>YP_002265406.1/Anopheles_gambiae
	------------------QQWENQIEPEFKIQLIKEFGLNVDSYVTRIVRIERTRIQQLIKAKTLTEIMLETLNDDYIKHFTPGED-----NSKTTKCIEWIEYLFKENNINIIHFLAWNEIIKTKRYKKINGMVLEGITNAGKSLILDNLLAMVKPEEIPRERDNSGFHLDQVPGAGSILFEEPMITPVNVGTWKLLLEGK-TIKTDVKNKDKEPIERTPTWITTATPITN--NIDMNETSQILQRIKLYIFKK---SIQHRDDKYTINAQIQNKLISRPPTLIEPIHMAIVFIKNFTKIYN-
	>QKT21482.1/Vesanto_virus/Drosophila_melanogaster
	----------------SNDVASESDFRYDADDWVANLMLEACFTESLQRAVVSNSHRLYCAQRERWKWVMDVAQGLREYKPSRLKGAQQKQSAEERS--AKWELLLRTQAVDYGEFARAVRAWLEETHHKKNCLIVWGEVSTGKTLFANAIRGLLLHRHLSNSTGSSNFALGNCLNTHVIVYEEPFLHPTLLEDMKSLCGGA-TMTVDAKYSVQQNLRRTPVLITSNTLQLARGHASPQAEHAIRERSYVFNFNVP---------------------VTQLLEERGLLFEPLDLACFLHKHNPA
	>QKE54990.1/Streptopelia_turtur
	-HRWKHEH----EQDTVDGLEMHPSHVKMVQDFTKSMIKHKTTDLKELGERDPAIITKYAHRN-IASVVRNLALTMKPHELIPTIEDQFKPELYLNWGYWKINLFLAYQNVSILEFRKTFRDWILQRDPKKNTIVLHGVSNSGKSAFIKGLKQIFKYGEIVNGST---FMFDNCVNKQLLVWEEPLVGSDSAEKVKQVLEGA-ETKINIKNVSAQTLRRTPVIITTNSPLWR--HCSQEQ-SAFQNRMTIFSFNKPAEDFVGDKFNHILGDIGYDYTSCSESTRNCSKYIKSTGLSSTSRAS--
	>QBJ04590.1/Sarcophilus_harrisii
	NARFK----------QPAEPETSPDMNDMSKAFIEIIMEGNCKTIEEMIEHNPQIMSKYLHRPGLVQIVNNCLTFVRATAGQIDLS-YYKTNKPDPT---AIHKVLLYQGIVPTEFDEIFYKWFTKQEKKKNTIILQGPSNTGKSQFVQGLKQCCPYGEIVNGQSG--FNYEALLGNPLALWEEPLISPEGAEKFKQIAEGM-PTMIPVKYKKPQHLPRTPVIITTNHNIWR--FCTHEE-EMFRNRCSIFYFMH---SAITSEYTCRAREPSCTCSICYYSRRGKSPDGSPSRSGSEQYSEQ-
	>QJI53749.1/Luscinia_cyanura
	ADRFK-----KTLDKPEE-HEISPEVNTMTKDIIDLIISSGCKSFDDCLRHGGVIMSKYLHRPGLRGIVDNCLQFVKSTGHTWQLA-LFEAYDPDPA---VIHKILLHQNIKPQDFDPVFHQWINKAHPKKNCICLLGPSNTGKSAFISGLKQCVVWGEIVNGQT---FMFEGLCDTVLGFWEEPLCSPEAAEKTKQVLEGM-PCSIPVKYKKPFMLPRTPVFITTNHDLWR--YCTAEE-QAFRNRMWIFEFHN---PVQNAMYFPRAVEPSCECSYCRASRGRAAGIGISS-SGGVSETEQS
	>QFX66148.1/Macaca_fascicularis
	GQKYLERKQEEHRRKQILPQQVLQGGHAITKDILQIIYTHNCLTAEDIFKHDPDLIVQHLHKPGFMQIIKNCLSFVEATRGEWSLQQNAQRYQPDPT---TIHTCISHQGLDPEEIDFIFYHWINKSHPKKNTIVLQGPSNTGKSAFIRGLRGMFDTGEICNGQI---FCFEGLVGKKLGVWEEPLISPESAEKCKQVFEGA-NTTVPCKYKKPQPLERTPIIITTNHNLWR--YCTAEE-NPFKNRCWILPWNH---CCDPPVFIRRSSHASCQCGCCAGSSGSEIPADLGT-TSPI??????
	>QKE54947.1/Schoeniclus_elegans
	NERFIP----KPEDEAEETADQAEEMNKVSREFVDLIIKCNCKTMQDCMRFGPEIKAKYLHRPGLNSIVQNCLEFVKASGATWNIS-LFEAYEPYPG---AIHKILLHQGIEPSKFDEIFYAWITKADSKKNTIVIQGPSNTGKSAFISGLKQCIMWGEITNGNSG--FNFEGLLEQNLGIWEEPLLSPELAEKAKQVFEGM-VCSIAVKYKKPHMLPRTPIMITTNHDVWR--YCQSEE-PMFKNRMWIIYFKY---QCKDEYYYPRTREHSCECPYCRASRGSEDVAGLSS-SGSMQSREQP
	>QKE54955.1/Luscinia_sibilans
	NERFK-------PKESDEVITESGSMNRMTEELIELITEYGCKTFEDCLRCGPHVMQKYLHRPGLNTIVNNCLQFVKTTGNAWNIS-VYEKYTPNPC---KVHRVLLFQGIQPTQFDQIFFTWITKADTKRNTICIQGPSNTGKSAFISGLKQCLNWGEIVNAPT---FAFEGLVDSNIGIWEEPLISAELAEKTKQVFEGM-TTSIPIKHKRPQMLPRTPILITTNHNLWR--FCNHEE-EMFKNRCWIFHFNF---TPKDSVMICRTSEPSCQCCNCRTSGRGAAAHGEPS-AGGMSREEQ-
	>QKE54893.1/Emberiza_pusilla
	HERFIP----KPEEEAEESADQAEEMNKVSREIVDLIIKCNCKTMQDCMRFGPEIMAKYLHRPGLNSIVTNCLEFVKASGATWNIS-LFEPYDPYPG---AIHKILLHQNIEPSTFDKIFYQWITKADSKKNTICIQGPSNTGKSAFISGLKQCIMWGEITNGNSG--FNFEGLLEQNLGIWEEPLMSPELAEKAKQVFEGM-VCSIAVKYKKPHMLPRTPIMITTNHDVWR--YCQSEE-PMFRNRMWIIYFNY---QCKDEYYYPRAREHSCECPYCRASRGSETTAGVSS-SGTMQSGEQP
	>QKE54943.1/Schoeniclus_rusticus
	HERFIP----KPEEEAEESADQAEEMNKVSREIVDLIIKCNCKTMQDCMRFGPEIMAKYLHRPGLNSIVTNCLEFVKASGATWNIS-LFEPYDPYPG---AIHKILLHQNIEPSVFDKIFYQWITKADSKKNTICIQGPSNTGKSAFISGLKQCIMWGEITNGNSG--FNFEGLLEQNLGIWEEPLMSPELAEKAKQVFEGM-VCSIAVKYKKPHMLPRTPIMITTNHDVWR--YCQSEE-PMFRNRMWIIYFNY---QCKDEYYYPRAREHSCECPYCRASRGGETVAGVSS-SGTMQSGDQP
	>QMI57833.1/Anas_castanea
	GSRFRG-------LPEPKAAPDLDKANPMIADLLGAITAHNCKTVEEVMRKEPEMVLKYLHRPGFSAILQNCLTYAKCTKSAWKIT-SFAHHDCNPA---AIHAVLLHQGIDVDRFDLTFYRWVTKQNGKKNTICIEGPSNTGKTSFFTGFRQICPTGEIVNGQS---FNYEGLIDCYAGVWDEPLCADEQAEKFKQIAGGE-PCSIPVKHKKPYALNQIPIIITTNRPFWF--WCPTQE-MMFRNRFEIYKFKF---NATD-RFYPRSCSRSCECCYCLVSSGRTISTSSST-TSGMQGKEQS
	>AGL97807.1/Eidolon_helvum
	GERFRLR---QQQEQARKADPSTAGMNALTAEITDVIMQHNCKSIEDCMKSAPEIIAKHLHRSGIATIIQNCITWVTSTGGGWSLSKIGARHSPDPA---VIHTVLLHQGIEPSHFDSHFYWWVTKQTDKKNTFVLWGPSNTGKSMFIHGFKQCVNWGEVVNSNT---FAFEGLINNQFGIWEEPLISPELAEKAKQIFEGM-ETSIPVKYRKPVKLPRTPILMTTNHAPWR--FCTKEE-DMFRNRMIIFEWNE---TTYNVPFTCRVSEYSCKC----------------------------
	>ANY57893.1/Rattus_rattus
	GDRFR----------PENSRKLKLDANKMTTDLIDIISDHNCKTPQDVFRCAPEVIVQYLHRPGFGSILNNCLAWVQATQGGWSMANIAKKHKPMPT---RVHQVLLHQGIIPSEFDEIFYKWITKAESKRNTLVLWGPSNTGKSMFIKGFKEAVPWGEIVNSNQ---FAFESLCESMFGVWEEPLISSEQAEKCKQIFEGM-ETSVPVKYKKPFKLPRIPIIMTTNHAPWR--YCSNEE-PMFRNRMWIFEWLN---DCTG-LYSCRASEHSCECCVCKASRSGKGINDGQS-ACKMPRGQQP
	>QKN89076.1/Carpodacus_erythrinus
	NDKWK-------PKD-EPVITDAGEMNRMTEDIVGLITEYSCKTFEDCLRHGPLIMQKYLHRPGLTAVVNNCLAFVRSTGSAWNLG-VYAKYRPNPS---IVHRTLLFQGIPPVDFDQIFWTWITKMHDKKNTILIRGPSNTGKSAFIAGFKQCVTWGEVVNAPT---FAFEGLLDCTIGIWEEPLCGPELAEKAKQVLEGM-STSIPIKHKKPQMLPRTPILITTNHDLWR--FCQHEE-DMFRNRMWIFNFNH---TPLDAPYFPRTSEYRCKCSHCRASRGGSSSPGEPS-SPAMQTGEQP
	>YP_009328889.1/Desmodus_rotundus
	GERFRAR---QEIERIKKGDPNTAQMHTITAEITDVIMNHNCRSVEDCMRAAPDIIAKHLHRAGLATIIQNCIAWVTSTGGGWSMQNINAKYPAHPD---YIHLCLIHQGITPQLFDPIFYQWVTKANLKKNTLVLWGPTNTGKSAFISGFKQCINWGEVVNSNT---FAFEGLINNQFGIWEEPLISPELAEKAKQVFEGM-ETSIPVKYRKPVKLPRTPIIITTNHAPWR--FCTKEE-EMFKNRMFIFNWNH---NMHNTTFTYRVSEYSCECRICKTSRSSETTTSGGT-TSSLPGGEQP
	>QKE55007.1/Anser_indicus
	GSRFRN-------LPEPKG-PKLDEANPMVQDILAAIMQYNCTTMEELMRADPDMVIKYLHRPGFSSIAQNCLTYAKCTKSAWKLS-NYAHKPCDPS---AIHQVLLHQGINVDQWDLTFYRWLTKQNGKKNTICIEGPSNTGKTSFWIGFRQNVPSGEVVNGQS---FNYEGLVECYVGFWDEPLCADEQAEKFKQIAGGE-PCTVPVKHKKPALLKQIPMVITTNRPFWY--WCPSQE-DMFRNRFNIYQFNW---DATS-QFFCRTRSECCECKPCLFSRGGEAGASGST-TGRLPRSKQS
	>QKE54927.1/Carpodacus_erythrinus
	NYRFK-----KALDQPEE-HETAPEINQMTKEIIDLIISAGCKTFEDCLRHGSVVMSKYLHRPGLKAIVDNCLQFVKSTGHTWQLA-LFEAFDPDPS---AIHKVLLHQGIRPTDFDPIFHQWITKADPKRNCICIQGPSNTGKSAFISGLKQCVVWGEIVNGQT---FMFEGLCETVLGFWEEPLCSPEAAEKTKQVLEGM-ATSIPVKYKKPFLLPRTPILITTNHNLWR--FCSQEE-DAFKNRMWIFMFDH---AVQNCNYTPRATEPSCQCGYCFGSRGRAIGTGGPG-SGSMPPGEQP
	>YP_009553675.1/Mus_musculus
	GQRFREK---QTLDKAKKTDPTTSQMHTITAEITEVIMQHNCKSVEDCMKAAPTVIAKHLHRAGLGTIIQNCISWVTATGGGWSLPSIGAKHPPEPE---AIHTILLHQGISPADFDPIFYKWLAKEETKKNTLVLWGPSNTGKSAFISGLKTCTNWGEVVNSNT---FAFEALINAQLGVWEEPLISPELAEKAKQIFEGM-ETSIPVKYRKPVKLPRIPIIITTNHAPWR--FCTKEE-EMFRNRMYIFTWSQ---NMHDTPFICRASEYSCQCRVCQTSRGGQACAGGQS-AGSLQRKEQS
	>QHB35439.1/Cebus_capucinus
	GQRFRDK---QEIERSKKNDPTTSTMHTITAEITEIIMQHNCKSIEDCMKAAPSIIAKHLHRAGLGTIIQNCISWVTATGGGWSLPTIRSKYTPNPE---TVHKVLLHQGIPPSEFDHIFYEWITKQNTKKNTIVLWGPSNTGKSAFISGLKTCINWGEIVNSNT---FAFEGLINTQLGIWEEPLISPELAEKAKQIFEGM-ETSIPVKYRKPIKLPRIPIIITTNHPPWR--FCTKEE-DMFRNRMYIFSWSH---NMHETPFFCRTSEHSCQCRLCQTSRGSQTDTSGEP-TSSMPGEKQP
	>QBQ18685.1/Sus_scrofa
	GQRFAEKEKQKQKRKQVLGPEILQGAHSLTRDLLGVIYTYNCQSAEDIFRNAPDLVVAHLHKPGFQQIVKNCLGFVDATKDNWSMQDNARRTPPDPT---AIHTCLAHQGLDIDNFDATMYAWISKKSEKRNTIVLWGPSNTGKTAFVRGLRQVVNCGEIVNGQI---FCFEGICGKAIGIWEEPLISPECAEKAKQVFEGA-PTQVPAKYKKPQDLPRTPIIITTNHAPWR--FCTNEE-GAFRNRMFMFAWDK---DCTDGVFVRRSSGSCCQCRGCQGCGGGEVPAQQRG-AGQVPGGQQS
	>QKE54953.1/Cecropis_daurica
	NERFK-------KSE-EAIIS--NDINKMTEEILDIIITNSCKSFDDVLKHGAENISKYLHKPGLQSIVNNCLTFVKATGGGWSLE-NFMKFDPDPS---AIHRVLLFQGIKPSDFDKAFYKWITKYDTKKNTILIDGPSNTGKSAFIAGMKTCIPWGEIVNSNT---FAFEGLQDCIIGIWEEPLCSPELAEKAKQVLEGM-PCSIPVKYKKPQLLPRTPIFITTNHDLWR--FCQGEE-PMFRNRMFMFTFKY---TAKDALFVCRAREHSCECGPCTASRGGQDPISSSS-SGTMPGGEQS
	>QJU69683.1/Ursus_americanus
	GQRFREK---QLAEKIKKTDPTTSNMHMITAEITEVIMQHNCRSIEDCMRSAPDIIAKHLHRAGLGTIIQNCISWVTATGGGWSLPSIGTKYKACPE---AIHTTLLHQGILPSDFDPTFYKWITKQTLKQNTLVLWGPSNTGKSAFISGLKTCTNWGEIVNSNT---FAFEGLINTQLGVWEEPLISPELAEKAKQIFEGM-ETSIPVKYRKPIKLPRIPIIITTNHPPWR--FCTKEE-EMFRNRILQWETSQ---NMHHTSFICRTSEHSCKCRICQTSRSCETNSSGES-TSSLSREKQS
	>QLI49914.1/Acanthis_flammea
	NYRFK-----KSAEGPEE-HEVAPEINTMTKEIIDLIITNGCKTFEDCLRHGSVVMSKYLHRPGLKQIVDNCLQFVKSTGHTWQLA-LFEAFDPDPS---AIHKVLLHQGIRPTDFDPIFHKWITKGDPKRNCICIQGPSNTGKSAFISGLKQCIPWGEIVNGQT---FMFEGLIENVIGIWEEPLCSPEAAEKTKQVLEGM-ATSIPVKYKKPFLLPRTPILITTNHNLWR--FCSQEE-DAFKNRMWIFVFNH---DVQNCNYTPRAAEPSCQCGYCSGSRGRALGLGEPS-VGGMSEPEQP
	>AWN56767.1/Artibeus_lituratus
	-----------------------------------------------------------------------------------------------------IHLCLIHQGILPSEFDPIFYSWITKSNLKKNTIVLWGTTNTGKSAFISGFKQCVNWGEVVNSNT---FAFEGLINNQFGIWEEPLISPELAEKAKQIFEGM-ETSIPVKYRKPTKLPRTPILITTNHAPWR--FCTKEE-EMFKNRMYIFSWNH---NMHNTSFTPRTSEHCCKCRVCKASRSSSPVTSRES-TSSLQGGEQS
	>QKE54962.1/Emberiza_chrysophrys
	NYRFK-----KQTEGPEE-HETAPEINQMSKEIIDLIITHSCKTFEDCLRHGGVIMSKYLHRPGLKAIVDNCLQFVKSTGHHWQLG-LYEAYDPDPS---VIHKVLLHQGIRPCDFDPIFHKWITKGDPKRNCICIQGPSNTGKSAFISGLKQCVAWGEIVNGQT---FMFEGLCENVIGCWEEPLCSPEAAEKTKQVLEGM-ATSIPVKYKKPFLLPRTPIIITTNHNLWR--FCSTEE-EAFKNRMFIFYFNH---TVQNTNYTPRAVEPSCQCGYCQGSRGRTIGVGRPG-TGTMQTGEQP
	>QOU12573.1/Felis_catus
	GERFRIK---QQ-EKIERERANSANMNKIVADVLNVIYDHSCKTIEDCMKCAPDIMSQYLHRSGFSSIVQNCLTFVSATAHGWSLERIACKHFPHPD---NIHKCLLHQGLDVCTFDISFFKWITKQMSKHNTLVLWGPSNTGKSAFISGFKQCVSWGEIVNTNN---FAFEGLMNNNIGVWEEPLISPELAEKAKQIFEGM-ECSIPVKFKKPIKLPRTPIIMTTNHAPWR--FCTHEE-EMFRNRMFIFYWNF---DMANTELIFRNSNESCECCSCKRSCGRETSINIEP-TSRMQGEQQS
	>QOR29540.1/Canis_lupus
	GERFRIK---QQ-EKIERERANSANMNKIVADVLNVIYDHSCKTIEDCMKCAPDIMSQYLHRSGFSSIVQNCLTFVSATAHGWSLERIACKHFPHPD---NIHKCLLHQGLDVCTFDISFFKWITKQMSKHNTLVLWGPSNTGKSAFISGFKQCVSWGEIVNTNN---FAFEGLMNNNIGVWEEPLISPELAEKAKQIFEGM-ECSIPVKFKKPIKLPRTPIIMTTNHAPWR--FCTHEE-EMFRNRMFIFYWNF---DMANTELIFRNSNESCECCSCKRSCGRETSIDIEP-TSRMQGEQQS
	>QJI53758.1/Cecropis_daurica
	NYRFK-----KTNDEPEE-HETAPDINQMTKEIIDLIITSGSKTFEDCLRHGPVIMSKYLHRPGLNAIVTNCLQFVKSTGHMWSLA-LFEAYDPDPS---AIHKVLLHQGILPSEFDPIFHKWITKSDPKKNCICIQGPSNTGKSAFISGLKQVINWGEIVNGQT---FMFEGLVDVTIGVWEEPLCSPEAAEKAKQVLEGM-RCSISIKYKKPHMLPRTPIIITTNHDLWR--FCTAEE-NAFRNRMWIFYFNH---PVQNMSYTPRTSEHSCECGYCKGSSGRALASREPS-PGRMQEPEQS
	>QKE54985.1/Pavo_cristatus
	PERFRK----------QTTDTETPEMNEVTRLLLDTIREQNCKSVEDVMRAAPTQIVKYLHKPGFVQTIQNCLTFTKSTGETWNIQ-LFAKHDPACE---AIHQILLFQGIRPTIFDTAIHALLTKKDSKKNCLCLIGPSNSGKSAFFHGLKQIISWGEIVNHPT---FAFEALPGNYAGFWEEPLLSAELAEKFKQVAEGM-PCQIPVKYRKPQFLPRTPLIITTNHPLWR--FCSTEQ-PMLENRMWIFEFNH---SPTNTTYLSRIAEPSCQCTFCQASTGCESHHGSTS-STRLQRTKQS
	>QKE54974.1/Grus_grus
	HLRFVK----P-----QEPNNDPPQMNPMIEEITTVIMAHHCKSFEDCIRACPEIMAKYLHKPGFPNIVNNCLTYVKETSSAFNIT-VYEKYEPEPE---CMHQIMLHQGVQPEIFDKCFYDWITKADSKRNTFVLYGPSNTGKSAFIKGLKEILPWGEVCNSNT---FAFEGMLHGTWAAWEEPLLSPELCEKAKQIMEGM-TCMIPVKFKKPATLERTPLFITTNHPIWR--FCSSEE-EALRNRIFLFEWTQ---PVKDTNYYPRTSERCCKCCYCRASRGGETTPSSRS-PDRMPTSDES
	>QKE55008.1/Eophona_migratoria
	NHRFK-----VTAETTEE-HAVSPDINNMTKELIDLIITNGCRTFEDCLRHGSEIMSKYLHRPGLKQIVDNCLQFVKSTGSTWQLA-LYEPYDPDPS---TIHKVLLHQGIRPADFDPIFHKWITKKDPKKNTICLLGPSNTGKSAFISGLKQCVAWGEIVNGQT---FMFEGLCENTIGIWEEPLCSPEAAEKTKQVLEGM-TCSIPVKYKKPFQLPRTPIFITSNHDLWR--YCSQEE-EAFKNRMWIFRFDH---AVQQCNYTPRAVEPSCQCGYCCGSRGRTLGPGGPS-TGGMPTTQQS
	>QKE54960.1/Emberiza_chrysophrys
	NARFK---------PKDDEPETAPDMNTMTKDLVDLIITNGCKTFEDCLKHGPLLMSKYLHKPGLQAIVTNCLAFVKASGSTWSLN-LFEQYEPDPE---DIHKILLNQGIKPTEFDQAMYKWITKLSGKKNTLVLWGPSNTGKSAFIAGLKQIVPWGEIVNGNSG--FNFEGVIDQVLAVWEEPLIGPELAEKCKQVFEGM-TCSISVKYKKPYMLPRTPVLITTNHAPWR--FCTAEQ-LMFENRMTIFQWLY---ETKSEPFTYRAVEPSCKCRFCTGSRSGEALGSTAS-ICSLSGTEQS
	>QKE54970.1/Turdus_naumanni
	NKRFK---------SKDD-PKTAPDMNTMSREIVDLIIQNGCKTFSDCIKCAPEVMSKYLHKPGLQTIVTNCLEFVKSSGATWNIS-LYEIYEPLPN---RIHMILLHQGINPSDFDEVFYKWITKQDTKRNTICLQGPSNTGKSAFLQGLKQIVNWGEIVNG-QA--FAFEGLIDCYIGVWEEPLCSTELAEKAKQVLEGM-VTSIPVKYKKPMKLPRTPIFITTNHALWR--FCSQEE-QMFRNRMWIFNWMQ---ECKDTLLVFRTSNDRCKCAYCRASCSSESIISESS-FSGVPGTEQS
	>QEJ80805.1/Psittacara_leucophthalmus
	PDRFR-------PKA--EEIT-APEMNPMTQEIIDAIISGGCKTFEEVIRTNPGLVAKYLHRSNIQTVIANCLLFVRATGETWSLN-TFSKFDINPE---GIHQVLLFQGIQPSIFDPIFHAWITKQDPKRNTICIHGPSNSGKSAFISGLKQCCPWGEIVNSNT---FAFEGLVDCCMGVWEEPLCSPELAEKAKQVLEGM-VCSIPIKFKRPHKLPRTPIIITTNHPLWR--FCTAEE-EMFRNRMWIFEFYY---TMIDQQFIYRTSEPSCECRYCSASRSRAASLSEPE-SSSMQGGEQS
	>QNB17827.1/Oreochromis_tanganicae
	SEKYKVP------------KAEREKPKSIVEELRGIILGTRCRTIGDVMLNGGKVIEKHLHIPGLNGIIQNCLDFYN-NAKNWDLNLLCDEWMPNAK---CMHNILQLHNINTAEFDCTVWKWITHTNGKRNTILLMGASNTGKTAFIRGLLANIPHGEIQNISSG--FAFEDLVGAVIGVWEEPLISTELAEKAKLIFEGG-TTSVPVKRKQPVVISNVPIIMTSNHVPWR--WCENER-AALSNRMVIFRFTH---DMTRYTTGGAGSTDCNTCRPAKRSSRARDKDSSGK-SKSVVDSAST
	>ADZ48579.3/Perdix_perdix
	GARFKQ-------QPESKG-PDIDEANPMVKEILQCIMEHNCKTLEEVIKKGPDLVVKHLHRPGFASIVQNCLTFSKCVKHTWSLK-QYANVVSDPS---HIHGILLHQGINPSDFDFVFWQWITKRHAKRNCIHIYGPSNTGKSSLFFGLGKCCPVGEIVNGNN---FNFEGLIDAYWGKWEEPLCSPEIAEKCKQIFEGM-ETAIPVKFKRPYMLPRTPIVITTNSMIWE--WCPNQK-GPFRNGMWFYTFAY---DLTNGEFIPRTTEPSCQCRYCEISRGRPTNTSRST-TRSLQRTKQS
	>AXL64655.1/Gallus_gallus
	GERFKS-------SANDQT-ASIDNANPMIQELLECIMQHNCKTFEDVVKKGPEVTVKYLHRPGFSSIVQNCFIYAKCVGHTWSLQ-QYGKVVPDPS---GIHCILLHQGIAPTHFDYIFWQWITKRHLKRNCIHLYGPSNTGKSCFLSGLGKCCPGGEIVNGNS---FQFEGLIDVYWGRWEEPLCPPEMAEKFKQVAEGM-ETAIPVKFKRPYMLPRTPIFITTNSMIWD--WCPNQK-GPFKNRMWFFEFLH---DMSDGIFHPRVTESGCECRYCGQCRSGPSTSGIPT-TSGVQRDKQS

## Sheet: Supplementary Data 9
	>CDI96766.2_non_capsid_protein_NS_1_Echinococcus_multilocularis
	KINTLVLYGPTNTGKSLICRLTTSFLEHGSVMRRQEASAFAYENLLNRKVALMEEPKICAANQQDLKQILGGEPFEVHIKYQNPDLLERLPVIVTTNEPLGVRLSDVDAAAIEGRCKIYTL
	>CDI96635.2_non_capsid_protein_NS_1_Echinococcus_multilocularis
	MTSFLEHGSVMRRQEASAFAYENLLNRKVALMEEPKICAANQQDLKQILGGEPFEVHTKYQNPDLLERLPVVVTTNEPLGVRLSDVDAAATEGRCKIYTL
	>KAF0717695.1_SF3_helicase_domain-containing_protein_Aphis_craccivora
	MLIHSPPSAGKNFFFDAVAAFFLNYGMFGTANKTNNFSFSDGAGKRLVIWNEPNYEVYHLEKMKELLGGDTTRVHVKYKNDVPLQGPPIILLTNHYLSIINDPSFKDRLSVYSW
	>XP_029835188.1_uncharacterized_protein_LOC115319384_Ixodes_scapularis
	QKNCMEVVSPPSAGKNCFFDAIVGFYINRGTIHNFNRCSNFPLQDAVGKRLLVWNKPNCGSAAFETIKKIVGGDVDNVSVKNSPDMIVIRTPAIVLSSSKTIPRDEAFNHCMFCYKW
	>XP_029831624.1_uncharacterized_protein_LOC115316371_Ixodes_scapularis
	KKNCMEVVSPPSAGKHFFFDARQLLFNRGTIDNFNRYSNFLLQDAVGKRWLIWNEPNGESAAYETIKKLFGDDVDNVAVKYSPDMIVTRTPVIVLSNNETFPRDEAFNHRMLRYKW
	>XP_009177798.1_hypothetical_protein_T265_16044_partial_Opisthorchis_viverrini
	RKNAFVIEGPTTTGKTLFVKLVAENYVYGTVQRSGDHSQFFLMNLLNKTLALMEEPRITQLTVNDFKELLGGNAFDIHVKHQKDERLDRLPVLITTNNPLTYYVMDADGKAILERCFYFKF
	>CDI96461.2_non_capsid_protein_NS_1_Echinococcus_multilocularis
	KINTLVLYGPTNTGKSLICKLMTSFLEHGSVMRRQEASAFAYENLLNRKVALMEEPKICAANQQDLKQILGGEPFEVHIKYQNPDLLERLPVVVTTNEPLGVRLSDVDAAATEGRCKIYTL
	>KAA3670071.1_uncharacterized_protein_DEA37_0004280_Paragonimus_westermani
	RKNAFVIEGPTTTGKSLMLKLICDNYIYGTVQRSGDHSQFFLMNLINKSIALMEEPRITSITVNDFKELLGGTPFDIHVKHQKDERLPRIPVLVSTNNDLTAYCLSEDGKAIKARCFI
	>KAA3679444.1_uncharacterized_protein_DEA37_0001197_Paragonimus_westermani
	RKNAFVIEGPTTTGKSLMLKLICDNYIYGTVQRSGDHSQFFLMNLINKSIALMEEPCFTPITVNDFKELLGGTPFDIHVKHQKDERLPRIPVLVSTNNDLTAYCLSEDAKAIKARCFTYKL
	>KAA3670127.1_uncharacterized_protein_DEA37_0000242_Paragonimus_westermani
	RKNAFVIEGPTTTGKSLMLKLICDNYIYGTVQRSGDHSQFFLMNLINKTVALMEEPRITSLTVNDFKELLGGTPFDIHVKHQKDERLPRIPVLISTNNDLTFYCLSEDAKAIKARCFIYKF
	>VDP40914.1_unnamed_protein_product_Echinostoma_caproni
	RVNAFVIQGPTTTGKSLMLNLLTENYIYGTVQRSGDHSQFYLMNLLNKAVALMEEPRITPLTVNDFKELLGGRQFDIHVKHQPDARLRRLPVLISTNTDICQYLQSEDAKAIKARCFYYHF
	>VDP42119.1_unnamed_protein_product_partial_Echinostoma_caproni
	RINAFVIQGPTTTGKSLMLNLLTENYIYGTVQRSGDHSQFYLMNLLNKAVALMEEPRITPLTVNDFKELLGGRQFDIHVKHQPDARLRRLPVLISTNTDICQYLQSEDAKAIKARCFYHHF
	>TGZ70322.1_hypothetical_protein_CRM22_003264_partial_Opisthorchis_felineus
	RKNAFVIEGPTTTGKTLFVKLIAENYVYGTVQRSGDHSQFFLMNLLNKTLALMEEPRITQLTVNDFKELLGGNPFDIHVKHQKDERLETLPVLITTNNRLTYYVLDNDAKAILERCFYYKF
	>XP_009177702.1_hypothetical_protein_T265_15985_partial_Opisthorchis_viverrini
	RKNAFVIEGPTTTGKTLFVKLVAENYVYGTVQRSGDHSQFFLMNLLNKTLALMEEPRITQLTVNDFKELLGGNPFDIHVKHQKDERLERLPVLITTNNPLTYYVMDADGKAIL
	>THD20207.1_Non-capsid_protein_NS-1_Fasciola_hepatica
	RINAFVLQGPPTTGKSLLLRLITRNYHYDTIHCMERNFQFQNLADKTIALVEEPRITPTQVDNFKKLLEGDGTLDVQVKHSGDVRLPRIPIFISTNHDLGKYVDNIDRMALYERCIVYNF
	>VDO96808.1_unnamed_protein_product_Schistosoma_mattheei
	GINTLCIEGPTTTGKTLILKLITQNYTFGTVRMSGNHSKFFLQNLNNKSVALMEQPRITPVNVNDFKQLLGGSSLDIHIKHQSDVTLQRIPVLISTNSNLGLYINSEDKKAIYKRCITYHF
	>CDS35653.2_non_capsid_protein_NS_1_Echinococcus_multilocularis
	KINTLVLYGPTNTGKSLICKLMTSFLEHGSVMRRQEASAFAYENLLNRKVALMEEPKICAANQQDLKQILGGEPFEVHIKYQNPDLLERLPVVVTTNEPLGVRLSDVDAAATEGRCKSYTL
	>CDI96499.1_non_capsid_protein_NS_1_Echinococcus_multilocularis
	KINALVLYGPTSTGKSLICKLTTTFLEHGSVMRRQEASAFAHENLLNRKVALMEEPKICAANQQDLKQILGGEPFEVHIKYQNPDLLERLPVIVTTNEPLGVRLSDVDAAATEGRCKIYTL
	>CDS35660.1_non_capsid_protein_NS_1_Echinococcus_multilocularis
	KINTLVLYGPTNTGKSLICKLMTSFLEHGSVMRRQEASAFAYENLLNRKVALMEEPKICAANQQDLKQILGGEPFEVHTKYQNPDLLERLPVVVTTNEPLGVRLSDVDAAATEGRCKIYTL
	>CDI96769.1_non_capsid_protein_NS_1_Echinococcus_multilocularis
	KINTLVLYGPTNTGKSLICRLTTSFLEHGSVMRRQEASAFAYENLLNRKVALMEEPKICAANQQDLKQILGGEPFEVHIKYQNPDLLERLPVIVTTNEPLGVRLSDVDAAAIEGRCKIYTL
	>CDI96547.1_non_capsid_protein_NS_1_Echinococcus_multilocularis
	KINTLVLYGPTNTGKSLICKLMTSFLEHGSVMRRQEASAFAYENLLNRKVALMEEPKICAANQQDLKQILGGEPFEVHIKYQNPDLLERLPVVVTTNEPLGVRLSDVDAAATEGRCKIYTL
	>CDS36723.1_non_capsid_protein_NS_1_Echinococcus_multilocularis
	KINTLVLYGPTNTGKSLICRLTTTFLEHGSVMRRQEASAFAYENLLNRKVALMEEPRICAANQQDLKQILGGEPFEVHIKYQNPDLLERLPVIVTTNEPLGVRLSDVDAAAIEGRCKIYTL
	>VUZ56641.1_unnamed_protein_product_partial_Hymenolepis_diminuta
	KINSIVLYGPTNTGKSLLCKIMTEFLLTGTIIRRSENSNFAYENLLDRSVAILEEPKINAANVNDMKQLLGGESFEVAVKYKPMQFLHRIPVIITTNEYLGCRIPDVDAAALESR
	>CUU97699.1_hypothetical_transcript_Hymenolepis_microstoma
	KINTLCFQGQTNTGKTLLANLITSHLLIGTVCRRGDQTAFHFDNLLNRTVALMEEPRITIGAKNDYKCLLGGDRFEVDVKYGARQFLARMPVIATTNEDLGVLLPPIDQAALYSRVKQYAL
	>CDS35651.1_non_capsid_protein_NS_1_Echinococcus_multilocularis
	KINTLVLYGPTNTGKSLICKLMTSFLEHGSVMRRQEASAFAYENLLNGKVALMEEPKICAANQQDLKQILGGEPFEVPVKYQNPDLLERLPVVVTTNEPLGVRLSDVDAAATEGRCKIYTL
	>CUT98453.1_non_capsid_protein_NS_1_Echinococcus_multilocularis
	KINTLVLYGPTNTGKSLICRLTTSFLEHGSVMRRQEASAFAYENLLNRKVALMEEPKICAANQQDLKQILGGEPFEVHIKYQNPDLLERLPVIVTTNEPLGVRLSDVDAAAIEGRCKIYTL
	>VDB11175.1_non_capsid_protein_1_partial_Echinococcus_multilocularis
	KINTLVLYGPTNTGKSLICRLTTTFLEHGSVMRRQEASAFAYENLLNRKVALMEEPRICAANQQDLKQILGGEPFEVHIKYQSPDLLERLPVIVTTNEPLGVRLSDVDAAAIEGRCKIYTL
	>CDI96666.1_non_capsid_protein_NS_1_Echinococcus_multilocularis
	KINTLVLYGPTNTGKSLICRLTTTFLEHGSVMRRQEASAFAYENLLNRKVALMEEPRICAANQQDLKQILGGEPFEVSVKYQNPDLLERLPVIVTTNEPLDVRLSDVDAAAIEGRCKIYTL
	>CDS32658.2_non_capsid_protein_NS_1_Hymenolepis_microstoma
	KVNCIVLYGPTNTGKSLLCKIMTEFLLTGTINRRSENSNFAFENLLDRSVAILEEPKINAANANDMKQLLGGEAFEVSVKYKPMQYLQRLPVIVTTNEYLGCRLPDVDAAALESRYYQYTF
	>CDS36692.1_non_capsid_protein_NS_1_Echinococcus_multilocularis
	KINTLVLYGPTNTGKSLICKLMTSFLEHGSVMRRQEASAFAYEDLLNRKVALMEEPKICAANQQDLKQILGGEPFEVHIKYQNPDLLERLPVVVTTNEPLGVRLSDVDAAATEGRCKSYTL
	>VDL64675.1_unnamed_protein_product_Hymenolepis_diminuta
	KINCLVLYGPTNTGKSLLCKIMTEFLLTGTISRRTENSSFAYENLLDRSVAILEEPKVNAANINDMKQLLGGEAFEVAVKYKPMQYLQRLPVIITTNEYLGCRIPDVDAAALESRYYQYTV
	>VUZ44505.1_unnamed_protein_product_Hymenolepis_diminuta
	KINCLVLYGPTNTGKSLLCKIMTEFLLTGTISRRTENSSFAYENLLDRSVAILEEPKVNAANINDMKQLLGGEAFEVAVKYKPMQYLQRLPVIITTNEYLGCRIPDVDAAALESRYYQYTV
	>CDI96767.1_non_capsid_protein_NS_1_Echinococcus_multilocularis
	KINTLVLYGPTNTGKSLICRLTTSFLEHGSVMRRQEASAFAYENLLNRKVALMEEPKICAANQQDLKQILGGEPFEVHIKYQNPDLLERLPVIVTTNEPLGVRLSDVDAAAIEGRCKIYTL
	>VUZ50890.1_unnamed_protein_product_Hymenolepis_diminuta
	RINALVLRGPTSTGKTLIAKNIVKPYNYGTVSRDGDATAFYLQNLLDHDVALMEEPHISMTTVQNFKELFAGSPLIVQVKNHAPRELKRIPCIITTNQSLTDSLIDAESEPIKKRIIEYLL
	>CDS36816.1_non_capsid_protein_NS_1_Echinococcus_multilocularis
	KINTLVLYGPTNTGKSLICRLTTSFLEHGSVMRRQEASAFAYENLLNRKVALMEEPKICAANQQDLKQILGGEPFEVHIKYQNPDLLERLPVIVTTNEPLGVRLSDVDAAAIEGRCKIYTL
	>VUZ50892.1_unnamed_protein_product_partial_Hymenolepis_diminuta
	RINALVLRGPTSTGKTLIAKNIVKPYNYETVSRDGDATAFYLQNLLDHDVALMEEPHISMTTVQNFKELFAGSPLIVQVKNHAPRELKRIPCIVTTNQSLTDSLIDAESEPIRRRIIEYLL
	>VUZ44508.1_unnamed_protein_product_Hymenolepis_diminuta
	KMNTLCFLGETNTSKTLLANLITSHLTVGTVNRRDDQSQFPFDNLLNRTVGVMEEPKITNATKNDFKALLGGDRFEIDVKYGPKEFLERIPIIATTNEDLGVLIHHIDRNPLYSRVKQYEL
	>CDS36689.1_non_capsid_protein_NS_1_Echinococcus_multilocularis
	KINTLVLYGPTNTGKSLICKLMTSFLEHGSVMRRQEASAFAYENLLNRKVALMEEPKICAANQQDLKQILGGEPFEVHTKYQNPDLLERLPVVVTTNEPLGVRLSDVDAAATEGRCKIYTL
	>XP_024346028.1_Non-capsid_protein_NS-1_Echinococcus_granulosus
	KINTLVLYGPTNTGKSLICKLTTTFLEHGCVTRRQEASAFAYENLLNREVALMEEPRICAANQQDLKQILGGEPFEVSVKYQNPDLLERLPVIVTTNEPLGVRLSDVDAAAIEGRCKIYTL
	>VUZ56482.1_unnamed_protein_product_Hymenolepis_diminuta
	RINALALRGPTSTGKTLIAKNIVKPYNYGTVSRGGDATTFYLQNLLDHDVALMEEPHISMTTVQNFKELFAGSPFIVQVENHAPRELHRIPCIVTTNQSLTESLIDAESEPIKRPIIIEYLL
	>CUU98512.1_hypothetical_transcript_Hymenolepis_microstoma
	KVNTLCFKGPTNTGKTLLAGLITSHLTLGTVCRRGDQTAFHFDNLLNRTVAVMEEPRITMTTKNDYKCLLGGDRFEIDVKYGARRFLQRIPVIATTNEDLGALLTSIDKAALYSRVKQYSL
	>CDI96461.2_non_capsid_protein_NS_1_Echinococcus_multilocularis(2)
	KINTLVLYGPTNTGKSLICKLMTSFLEHGSVMRRQEASAFAYENLLNRKVALMEEPKICAANQQDLKQILGGEPFEVHIKYQNPDLLERLPVVVTTNEPLGVRLSDVDAAATEGRCKIYTL
	>CDI96546.1_non_capsid_protein_NS_1_Echinococcus_multilocularis
	KINTLVLYGPTNTGKSLICKLMTSFLEHGSVMRRQEASAFAYENLLNRKVALMEEPKICAANQQDLKQILGGEPFEVHIKYQNPDLLERLPVVVTTNEPLGVRLSDVDAAATEGRCKIYTL
	>XP_027228256.1_uncharacterized_protein_LOC113820177_Penaeus_vannamei
	KINTLVLQGPTGTGKSLTLNALIGQLNTGIVTRTGDANQFHLQNLLGKSYGLFEEPRISQITIDDFKLLFVGACFEINVEHQEPEMLTRITIFVSTKISTTGYHH
	>VUZ38810.1_unnamed_protein_product_Hymenolepis_diminuta
	KVNTLCFYGETNTGKTMLITLITSHLTVGTINRRGDKSQFHFDNLLNRTVGVMEEPRITNVTKNDFKALLDGDYFEIDVKYGPKEFPERIPNIATIKEDLGILLYHINRNGLYLREKQYKL
	>CDS34279.1_non_capsid_protein_NS_1_Hymenolepis_microstoma
	KVNSLCFKGQTNTGKKLLANFITPHLTLGTVCRRGDRTAFHFDNLLNRTVTLMEEPKITTTTKSAYKCLLGGDRFEIDVNYGARRFLQRIPVVDTTNEDVGALLTSIDRAALYSRVKQYTL
	>VUZ56231.1_unnamed_protein_product_Hymenolepis_diminuta
	KVNTLCFIGETNTSKTMLANLITSHLTVGTINRRGDQSQFHFDNLLNRTVGVMEVPRITNATKNDFKALLGGDRFEIDGPNEFLERIPIIATTNEDLGVFLHHIERNVLYSRVKQCEL
	>VUZ41148.1_unnamed_protein_product_Hymenolepis_diminuta
	KVNTLSFLGETNTGKMMLTNLNKSHLTVGTINRRGDQSQFHFDNLLNRTFGIMEEPRITNATKNALLGGDRFEIGLKYGSKEFLERIPIIAAMNEDLDVPLHHIDRNALLAL
	>PNF30105.1_hypothetical_protein_B7P43_CG03137_Cryptotermes_secundus
	KINTLVIHGQTNTGKSLLLNLVLSDTKPTTIARERDKSNFHLDQLPNSTAVLFEEPIIDQTTIGTWKLLLEGSPIPTDMKHSDKEIINRLPVFISTNQPIWNWVSAEDVSPLKQRLFQFDL
	>CDS32661.1_non_capsid_protein_NS_1_Hymenolepis_microstoma
	DAAAGKSLLCKVMTEFLLTGTISRQSENTNFAFENLLDRSVAILEEPKINASNANDMKQLLGGESFEVAVKYKPMQFLPRLPVIITTNEYLGCRLPDVDAAALESRYYQFTF
	>GBM79722.1_Non-capsid_protein_NS-1_Araneus_ventricosus
	KRNTFVVVSPPSSGKNYLFDAVRDYYLNSGQMNNPNKYNQFAYQDCHNRRIIIWNEPNFEQREIENLKMLMAGDNLSANVKCKPQANVKRTPVIVLSNSEPSFCRNGAFNDRIFRYYW
	>XP_029844342.1_uncharacterized_protein_LOC115327465_Ixodes_scapularis
	KKNCMEVVSPPSAGKNFFFDAVVSFYINRGTIHNFNRYSNFPLQDAVGKRVLIWNEPNCESAAYETIKKIFGGDVDNVAVKYSPDMIVTRTPVIVLSNNETFPRDEAFNHRMFRYKW
	>EEC02867.1_conserved_hypothetical_protein_Ixodes_scapularis
	KKNCMEVVSPPSAGKNFFFDAVVSFYINRGNIHNFNRYSNFPLQDAVGKRVLIWNEPNCESAAYETIKKIFGGDVDNVAVKYSPDMIVTRTPVIVLSNNETFPRDEAFNHRMFRYKW
	>XP_029844754.1_uncharacterized_protein_LOC115327830_Ixodes_scapularis
	KKNCMEIVSPPSAGKNFFFDAVVSFYINRGTIHNFNKYSSFPLQDAVGKRILIWNEPNCESSAFETIKKIFGGDVDSVAVKYSSDMTVTRTPVIVLSNHETFPRIPAFNHRMFRYRW
	>XP_029825302.1_uncharacterized_protein_LOC115310939_Ixodes_scapularis
	KKNCMEIVSPPSAGKNFFFDAVVSFYINRGTIHNFNKYSSFPLQDAVGKRILIWNEPNCESSAFETIKKIFGGDVDSVAVKYSSDMTVTRTPVIVLSNHETFPRIPAFNHRMFRYRW
	>XP_029823087.1_uncharacterized_protein_LOC115309059_partial_Ixodes_scapularis
	KKNCMKVVSPPSAGKNFFFDAVVSFYINRGTIHNFNRCSNFPLQDAVGKRVLIWNEPNCESAAYETIKKIFGGDVDNVAVKYSPDMIVTRTPVIVLSNNETFPRDEAFNHRMFRYKW
	>XP_029822432.1_uncharacterized_protein_LOC115308589_Ixodes_scapularis
	KKNCMEVVSPPSAGKNFFFDAVVSFYINRGTIHNFNRYSKVPLPDAVGKRVLIWNEPNCESAAYETIKKIFGGDVDNVAVKYSPDMIVTRTPVIVLSNNETFPRDEAFNHRMFRYKW
	>VVC27469.1_Helicase_superfamily_3_DNA_virusP-loop_containing_nucleoside_triphosphate_hydrolaseParvovirus_Cinara_cedri
	KLNSICIYSPPSAGKNFFFDAVASYFLNYGMFGTANKNNNFTWADGAGKRLVIWNEPNYEQHHIEKMKELLGGDTTRVHVKYKGDQPLQGPPIILLTNNYLSICNDSLFTDRLRTYRW
	>AAM93906.1_non-structural_protein_1_Penaeus_monodon_penstyldensovirus_2
	KINTLVLQGPTGTGKSLTIGALLGKLNTGLVTRTGDSNTFHLQNLIGKSYALFEEPRISQITVDDFKLLFEGSDLEVNIKHQESEIMGRIPIFISTNKDIDYWVPPADGKALQTRTKTFHL
	>AIY51521.1_nonstructural_protein_1_Decapod_penstyldensovirus_1
	KINTLVLQGPTGTGKSLTIGALLGKLNTGLVTRTGDSNTFHLQNLIGKSYALFEEPRISQITVDDFKLLFEGSDLEVNIKHQESEIMGRIPIFISTNKDIDYWVPPADGKALQTRTKTFHL
	>ABR23509.1_non-structural_protein_1_Decapod_penstyldensovirus_1
	KINTLVLQGPTGTGKSLTIGALLGKLNTGLVTRTGDSNTFHLQNLIGKSYALFEEPRISQITVDDFKLLFEGSDLEVNIKHQESEIMGRIPIFISTNKDIDYWVPPADGKALQTRTKTFHL
	>AIY51524.1_nonstructural_protein_1_Decapod_penstyldensovirus_1
	KINTLVLQGPTGTGKSLTIGALLGKLNTGLVTRTGDSNTFHLQNLIGKSYALFEEPRISQITVDDFKLLFEGSDLEVNIKHQESEIMGRIPIFISTNKDIDYWVPPADGKALQTRTKTFHL
	>AIY51515.1_nonstructural_protein_1_Decapod_penstyldensovirus_1
	KINTLVLQGPTGTGKSLTIGALLGKLNTGLVTRTGDSNTFHLQNLIGKSYALFEEPRISQITVDDFKLLFEGSDLEVNIKHQESEIMGRIPIFISTNKDIDYWVPPADGKALQTRTKTFHL
	>AIJ19291.1_non-structural_protein_1_Decapod_penstyldensovirus_1
	KINTLVLQGPTGTGKSLTIGALLGKLNTGLVTRTGDSNTFHLQNLIGKSYALFEEPRISQITVDDFKLLFEGSDLEVNIKHQESEIMGRIPIFISTNKDIDYWVPPADGKALQTRTKTFHL
	>AIY51518.1_nonstructural_protein_1_Decapod_penstyldensovirus_1
	KINTLVLQGPTGTGKSLTIGALLGKLNTGLVTRTGDSNTFHLQNLIGKSYALFEEPRISQITVDDFKLLFEGSDLEVNIKHQESEIMGRIPIFISTNKDIDYWVPPADGKALQTRTKTFHL
	>AEV46269.1_non-structural_protein_1_Decapod_penstyldensovirus_1
	KINTLVLQGPTGTGKSLTIGALLGKLNTGLVTRTGDSNTFHLQNLIGKSYALFEEPRISQITVDDFKLLFEGSDLEVNIKHQESEIMGRIPIFISTNKDIDYWVPPADGKALQTRTKTFHL
	>ANN89695.1_non-structural_protein_1_Decapod_penstyldensovirus_1
	KINTLVLQGPTGTGKSLTIGALLGKLNTGLVTRTGDSNTFHLQNLIGKSYALFEEPRISQITVDDFKLLFEGSDLEVNIKHQESEIMGRIPIFISTNKDIDYWVPPADGKALQTRTKTFHL
	>YP_003572961.1_non-structural_protein_Decapod_penstyldensovirus_1
	KINTLVLQGPTGTGKSLTIGALLGKLNTGLVTRTGDSNTFHLQNLIGKSYALFEEPRISQITVDDFKLLFEGSDLEVNIKHQESEIMGRIPIFISTNKDIDYWVPPADGKALQTRTKTFHL
	>AIJ28503.1_nonstructural_protein_1_Decapod_penstyldensovirus_1
	KINTLVLQGPTGTGKSLTIGALLGKLNTGLVTRTGDSNTFHLQNLIGKSYALFEEPRISQITVDDFKLLFEGSDLEVNIKHQESEIMGRIPIFISTNKDIDYWVPPADGKALQTRTKTFHL
	>AIY51527.1_nonstructural_protein_1_Decapod_penstyldensovirus_1
	KINTLVLQGPTGTGKSLTIGALLGKLNTGLVTRTGDSNTFHLQNLIGKSYALFEEPRISQITVDDFKLLFEGSDLEVNIKHQESEIMGRIPIFISTNKDIDYWVPPADGKALQTRTKTFHL
	>AAR11281.1_nonstructural_protein_1_Decapod_penstyldensovirus_1
	KINTLVLQGPTGTGKSLTIGALLGKLNTGLVTRTGDSNTFHLQNLIGKSYALFEEPRISQITVDDFKLLFEGSDLEVNIKHQESEIMGRIPIFISTNKDIDYWVPPADGKALQTRTKTFHL
	>AAR15379.1_nonstructural_protein_1_Decapod_penstyldensovirus_1
	KINTLVLQGPTGTGKSLTIGALLGKLNTGLVTRTGDSNTFHLQNLIGKSYALFEEPRISQITVDDFKLLFEGSDLEVNIKHQESEIMGRIPIFISTNKDIDYWVPPADGKALQTRTKTFHL
	>ALE60551.1_nonstructural_protein_1_Decapod_penstyldensovirus_1
	KINTLVLQGPTGTGKSLTIGALLGKLNTGLVTRTGDSNTFHLQNLIGKSYALFEEPRISQITVDDFKLLFEGSDLEVNIKHQESEIMGRIPIFISTNKDIDYWVPPADGKALQTRTKTFHL
	>ALE60546.1_nonstructural_protein_1_Decapod_penstyldensovirus_1
	KINTLVLQGPTGTGKSLTIGALLGKLNTGLVTRTGDSNTFHLQNLIGKSYALFEEPRISQITVDDFKLLFEGSDLEVNIKHQESEIMGRIPIFISTNKDIDYWVPPADGKALQTRTKTFHL
	>AIU96356.1_NS_1_Decapod_penstyldensovirus_1
	KINTLVLQGPTGTGKSLTIGALLGKLNTGLVTRTGDSNTFHLQNLIGKSYALFEEPRISQVTVDDFKLLFEGSDLEVNIKHQESEIMGRIPIFISTNKDIDYWVPPADGKALQTRTKTFHL
	>AGK30043.1_non-structural_protein_1_Decapod_penstyldensovirus_1
	KINTLVLQGPTGTGKSLTIGALLGKLNTGLVTRTGDSNTFHLQNLIGKSYALFEEPRISQITVDDFKLLFEGSDLEVNIKHQESEIMGRIPIFISTNKDIDYWVPPADGKALQTRTKTFHL
	>AKS11057.1_non-structural_protein_1_Decapod_penstyldensovirus_1
	KINTLVLQGPTGTGKSLTIGALLGKLNTGLVTRTGDSNTFHLQNLIGKSYALFEEPRISQITVDDFKLLFEGSDLEVNIKHQESEIMGRIPIFISTNKDIDYWVPPADGKALQTRTKTFHL
	>ALE60540.1_nonstructural_protein_1_Decapod_penstyldensovirus_1
	KINTLVLQGPTGTGKSLTIGALLGKLNTGLVTRTGDSNTFHLQNLIGKSYALFEEPRISQITVDDFKLLFEGSDLEVNIKHQESEIMGRIPIFISTNKDIDYWVPPADGKALQTRTKTFHL
	>AAM28234.1_nonstructural_protein_1_Decapod_penstyldensovirus_1
	KINTLVLQGPTGTGKSLTIGALLGKLNTGLVTRTGDSNTFHLQNLIGKSYALFEEPRISQITVDDFKLLFEGSDLEVNIKHQESEIMGRIPIFISTNKDIDYWVPPADGKALQTRTKTFHL
	>AAR11285.1_nonstructural_protein_1_Decapod_penstyldensovirus_1
	KINTLVLQGPTGTGKSLTIGALLGKLNTGLVTRTGDSNTFHLQNLIGKSYALFEEPRISQITVDDFKLLFEGSDLEVNIKHQESEIMGRIPIFISTNKDIDYWVPPADGKALQTRTKTFHL
	>ALE60548.1_nonstructural_protein_1_Decapod_penstyldensovirus_1
	KINTLVLQGPTGTGKSLTIGALLGKLNTGLVTRTGDPNTFHLQNLIGKSYALFEEPRISQITVDDFKLLFEGSDLEVNIKHQESEIMGRIPIFISTNKDIDYWVPPADGKALQTRTKTFHL
	>AAR15382.1_nonstructural_protein_1_Decapod_penstyldensovirus_1
	KINTLVLQGPTGTGKSLTIGALLGKLNTGLVTRTGDSNTFHLQNLIGKSYALFEEPRISQITVDDFKLLFEGSDLEVNIKHQESEIMGRIPIFISTNKDIDYWVPPADGKALQTRTKTFHL
	>QLG20174.1_nonstructural_protein_1_Decapod_penstyldensovirus_1
	KINTLVLQGPTGTGKSLTIGALLGKLNTGLVTRTGDSNTFHLQNLIGKSYALFEEPRISQITVDDFKLLFEGSDLEVNIKHQESEIMGRIPIFISTNKDIDYWVPPADGKALQTRTKTFHL
	>QLG20177.1_nonstructural_protein_1_Decapod_penstyldensovirus_1
	KINTLVLQGPTGTGKSLTIGALLGKLNTGLVTRTGDSNTFHLQNLIGKSYALFEEPRISQITVDDFKLLFEGSDLEVNIKHQESEIMGRIPIFISTNKDIDYWVPPADGKALQTRTKTFHL
	>AGW23423.1_NS1_Decapod_penstyldensovirus_1
	KINTLVLQGPTGTGKSLTIGALLGKLNTGLVTRTGDSNTFHLQNLIGKSYALFEEPRISQITVDDFKLLFEGSDLEVNIKHQESEIMGRIPIFISTNKDIDYWVPPAGGKALQTRTKTFHL
	>AKE98354.1_non-structural_protein_1_Decapod_penstyldensovirus_1
	KINTLVLQGPTGTGKSLTIGALLGKLNTGLVTRTGDSNTFHLQNLIGKSYALFEEPRISQITVDDSKLLFEGSDLEVNIKHQESEIMGRIPIFISTNKDIDYWVPPADGKALQTRTKTFHL
	>AFR11649.1_non-structural_protein_1_Decapod_penstyldensovirus_1
	KINTLVLQGPTGTGKSLTIGALLGKLNTGLVTRTGDSNTLHLQNLIGKSYALFEEPRISQITVDDFKLLFEGSDLEVNIKHQESEIMGRIPIFISTNKDIDYWVPPADGKALQTRTKTFHL
	>ALE60543.1_nonstructural_protein_1_Decapod_penstyldensovirus_1
	KINTLVLQGPTGTGKSLTIGALLGKLNTGLVTRTGDSNTFHLQNLIGKSYALFEEPRISQITVDDFKLLFEGSDLEVNIKHQESEIMGRIPIFISTNKDIDYWVPPADGKALQTRTKTFHL
	>AOS51057.1_nonstructural_protein_1_partial_Decapod_penstyldensovirus_1
	KINTLVLQGPTGTGKSLTIGALLGKLNTGLVTRTGDSNTFHLQNLIGKSYALFEEPRISQITVDDFKLLFEGSDLEVNIKHQESEIMGRIPIFISTNKDIDYWVPPADGKALQTRTKTFHL
	>AFX58966.1_non-structural_protein_1_Decapod_penstyldensovirus_1
	KINTLVLQGPTGTGKSLTIGALLGKLNTGLVTRTGDSNTFHLQNLIGKSYALFEEPRISQITVDDFKLLFEGSDLEVNITHQESEIMGRIPIFISINKDIDYWVPPADGKALQTRTKTFHL
	>ADB12609.1_non-structural_protein_1_Penaeus_stylirostris_penstyldensovirus_2
	KINTLVLQGPTGTGKSLTIGALLGKLNTGLVTRTGDSNTFHLQNLIGKSYALFEEPRISQITVDDFKLLFEGSDLEVNIKHQESEIMGRIPIFISTNKDIDYWVPPADGKALQTRTKTFHL
	>AFA36168.1_NS1_Decapod_penstyldensovirus_1
	KINTLVLQGPTGTGKSLTIGALLGKLNTGLVTRTGDSNTFHLQNLIGKSYALFEEPRISQITVDDFKLLFEGSDLEVNIKHQESEIMGRIPIFISTNKDIDYWVPPADGKALQTRTKTFHL
	>AJD76764.1_NS1-like_protein_2_Penaeus_stylirostris_densovirus
	KINTLVLQGPTGTGKSLTIGALLGKLNTGLVTRTGDSNTFHLQNLIGKSYALFEEPRISQITVDDFKLLFEGSDLEVNIKHQESEIMGRIPIFISTNKDIDYWVPPADGKALQTRTITFHL
	>QKE54967.1_nonstructural_protein_Parvoviridae_sp.
	KINGLVLEGHTNAGKSLIIDNTVGPLKPEEIPRERDNNGFHLDQLPFAACALFEEPMITPINVGTWKLLLEGKQIKTDIKHRDKEGINRLPIFITTATPLTMNVDTKETEQINQRIKVFNF
	>YP_002887625.1_nonstructural_protein_NS-1_Culex_pipiens_densovirus
	KQNAFAVISPPSSGKNFFFDMIMAICLNYGQLGQANRHNLFAFQEAPNKRLLLWNEPNYESAMTDTIKMMMGGDPYTVRVKYQGDTHVTRTPVLILTNNYVSFLQESAFKDRIKVYKW
	>AWV66980.1_Non-structural_ORF2_Ambidensovirus_sp.
	KRNSMCVVSPPSAGKNFFFDAIASFYLNYGMFGTVNKTNNFSWADGAGKRLVLWNEPNYEQYHIEKIKEILGGDSTRIHVKYKGDQPLQGPPVFILTNNDLNICHDPAFADRLVTYQW
	>ABU94996.1_non-structural_protein_1_Culex_pipiens_pallens_densovirus
	KINGMVLEGITNAGKSLILDNLLAMVKPEEIPRERDNSGFHLDQVPGAGLILFEEPMITPVNVGTWKLLLEGKTIKTDVKNKDKEPIERTPTWITTATPITNNIDMNETSQILQRIKLYIF
	>QBJ04590.1_NS1_Tasmanian_devil-associated_chapparvovirus_4
	KKNTIILQGPSNTGKSQFVQGLKQCCPYGEIVNGQSGFNYEALLGNPLALWEEPLISPEGAEKFKQIAEGMPTMIPVKYKKPQHLPRTPVIITTNHNIWRFCTHEEEMFRNRCSIFYF
	>AXL93742.1_non_structural_protein_1_partial_Mosquito_densovirus
	KINGMVLEGITNAGKSLILDNLLAMVKPEEIPRERDNSGFHLDQVPGAGSILFEEPMITPVNVGTWKLLLEGKTIKTDVKNKDKEPIERTPTWITTATPITNNIDMNETSQILQRIKLYIF
	>QHN64367.1_NS1_protein_Ambidensovirus_sp.
	KLNTMVIHSPPSSGKNFFFDMVFAICLSYGQLGQANKHNVFAFQEAPNKRILLWNEPNYESCLTDTIKMMLGGDPYTVRVKNKLDAHVKRTPVIVLTNNVVNFMHEPAFYDRIIKYNW
	>ABU94987.1_non-structural_protein_1_Culex_pipiens_pallens_densovirus
	KINGMVLEGITNAGKSLILDNLLAMVKPEEIPRERDNSGFHLDQVPGAGSILFEEPMITPVNVGTWKLLLEGKTIKTDVKNKDKEPIERTPTWITTATPITNNIDMNETSQILQRIKLYIF
	>ABU94969.1_non-structural_protein_1_Culex_pipiens_pallens_densovirus
	KINGMVLEGITNAGKSLILDNLLAMVKPEEIPRERDNSGFHLDQVPGAGSILFEEPMITPVNVGTWKLLLEGKTIKTDVKNKDKEPIERTPTWITTATPITNNIDMNETSQILQRIKLYIF
	>ABU94978.1_non-structural_protein_1_Culex_pipiens_pallens_densovirus
	KINGMVLEGITNAGKSLILDNLLAMVKPEEIPRERDNSGFHLDQVPGAGSILFEEPMITPVNVGTWKLLLEGKTIKTDVKNKDKEPIERTPTWITTATPITNNIDMNETSQILQRIKLYIF
	>ABU94966.1_non-structural_protein_1_Culex_pipiens_pallens_densovirus
	KINGMVLEGITNAGKSLILDNLLAMVKPEEIPRERDNSGFHLDQVPGAGSILFEEPMITPVNVGTWKLLLEGKTIKTDVKNKDKEPIERTPTWITTATPITNNIDMNETSQILQRIKLYIF
	>AZU96659.1_NS1_Aedes_albopictus_densovirus_7
	KINGMVLEGITNAGKSLILDNLLAMVKPEEIPRERDNSGFHLDQVPGAGSILFEEPMITPVNVGTWKLLLEGKTIKTDVKNKDKEPIERTPTWITTATPITNNIDMNETSQILQRIKLYIF
	>ACS70953.1_non-structural_protein_1_Culex_densovirus_0507JS11
	KINGMVLEGITNAGKSLILDNLLAMVKPEEIPRERDNSGFHLDQVPGAGSILFEEPMITPVNVGTWKLLLEGKAIKTDVKNKDKEPIERTPTWITTATPITNNIDMNETSQILQRIKLYIF
	>AAM28943.1_non-structural_protein_1_Aedes_albopictus_C6/36_cell_densovirus
	KINGMVLEGITNAGKSLILDNLLAMVKPEEIPRERDNSGFHLDQVPGAGSILFEEPMITPVNVGTWKLLLEGKTIKTDVKNKDKEPIERTPTWITTATPITNNIDMNETSQILQRIKLYIF
	>AXQ04865.1_nonstructural_protein_1_Culex_densovirus
	KINGMVLEGITNAGKSLILDNLLAMVKPEEIPRERDNSGFHLDQVPGAGSILFEEPMITPVNVGTWKLLLEGKTIKTDVKNKDKEPIERTPTWITTATPITNNIDMNETSQILQRIKLYIF
	>AXQ04859.1_nonstructural_protein_1_Culex_densovirusP05842.1
	KINGMVLEGITNAGKSLILDNLLAMVKPEEIPRERDNSGFHLDQVPGAGSILFEEPMITPVNVGTWKLLLEGKTIKTDVKNKDKEPIERTPTWITTATPITNNIDMNETSQILQRIKLYIF
	>QMI57786.1_nonstructural_protein_1_partial_Pacific_black_duck_chaphamaparvovirus
	KKNTICIEGPSNTGKTSFFSGFRQICPTGEIVNGQSFNFEGLIDCYAGVWDEPLCADEQAEKFKQIAGGEPCSIPVKHKKPYALGQIPIIITTNRPFWFWCPTQEMMFRNRFEIYKF
	>ABU94990.1_non-structural_protein_1_Culex_pipiens_pallens_densovirus
	KINGMVLEGITNAGKSLILDNLLAMVKPEGISRERDNSGFHLDQVPGAGSILFEGPMITPVNVGTWKLLLEGKTIKTDVKNKDKEPIERTPTWITTATSITNNIDMNETSQILQRIKLYIF
	>QKE54979.1_nonstructural_protein_Parvoviridae_sp.
	KKNTFIIQGPTNTGKSQFISGFKGIVPWGEIVNAPVFAWEGLLEAQIGIWEEPCMGPEQAEKFKQVAEGMTTNIPVKHKKPVMLQRIPILITTNHNIWRYCQQEEPMIKNRSWIFYF
	>YP_002265406.1_non-structural_protein_1_Anopheles_gambiae_densovirus
	KINGMVLEGITNAGKSLILDNLLAMVKPEEIPRERDNSGFHLDQVPGAGSILFEEPMITPVNVGTWKLLLEGKTIKTDVKNKDKEPIERTPTWITTATPITNNIDMNETSQILQRIKLYIF
	>YP_007003823.1_nonstructural_protein_NS1_Pseudoplusia_includens_densovirus
	KLNAFLILSPPSAGKNFFFDMIFGLLLSYGQLGQANRHNLFAFQEAPNKRVLLWNEPNYESSLTDTIKMMFGGDPYTVRVKNRMDAHVKRTPVIILTNNTVPFMYETAFSDRIIQYKW
	>NP_694824.1_hypothetical_protein_Junonia_coenia_densovirus
	KLNAFLIISPPSAGKNFFFDMIFGLLLSYGQLGQANRHNLFAFQEAPNKRVLLWNEPNYESSLTDTIKMMFGGDPYTVRVKNRMDAHVKRTPVIILTNNTVPFMYETAFSDRIIQYKW
	>AVM80379.1_non-structural_protein_1_Ambidensovirus_sp.
	KINGIVLEGITNAGKSLILDNLLAEVRPEEIPRERDNSGFHLDQIPGAGSVLFEEPMITPVNVGTWKLLLEGKRIKTDIKNKDKEPIDRTPTWITTATPITNNVDINETAQILQRIKLYKF
	>NP_958099.1_NS1_Mythimna_loreyi_densovirus
	KLNAFLVMSPPSAGKNFFFDMIFGLLLSYGQLGQANRHNLFAFQEAPNKRVLLWNEPNYESSLTDTIKMMFGGDPYTVRVKNRMDAHVKRTPVIILTNNTVPFMYETAFADRIIQYKW
	>NP_899650.1_nonstructural_protein_NS1_Galleria_mellonella_densovirus
	KLNAFLVMSPPSAGKNFFFDMIFGLLLSYGQLGQANRHNLFAFQEAPNKRVLLWNEPNYESSLTDTIKMMFGGDPYTVRVKNRMDAHVKRTPVIILTNNTVPFMYETAFADRIIQYKW
	>APA19411.1_NS1_Aedes_albopictus_densovirus_5
	KINGMVLEGITNAGKSLILDNLLAMVKPEEIPRERDNSGFHLDQVPGAGSILFEEPMITPVNVGTWKLLLEGKTIKTDVKNKDKEPIERTPTWITTATPITNNIDMNETSQILQRIKLYIF
	>ALV85426.1_non-structural_protein_1_Diaphorina_citri_densovirus
	KKNTFFVLSPSNAGKNFFFDCIVHFYLNFGLIGNFNKYQNFPLQECVHKRILLWNEPQAEPSAFETLKTLLGGDQTVVRVKYQGDATVGRTPVIILSNHNIFPNDAAFVNRMFVYEW
	>QJI53749.1_nonstructural_protein_1_Chapparvovirus_sp.
	KKNCICLLGPSNTGKSAFISGLKQCVVWGEIVNGQTFMFEGLCDTVLGFWEEPLCSPEAAEKTKQVLEGMPCSIPVKYKKPFMLPRTPVFITTNHDLWRYCTAEEQAFRNRMWIFEF
	>QFX66148.1_nonstructural_protein_NS1_partial_Macaca_fascicularis_protoparvovirus
	KKNTIVLQGPSNTGKSAFIRGLRGMFDTGEICNGQIFCFEGLVGKKLGVWEEPLISPESAEKCKQVFEGANTTVPCKYKKPQPLERTPIIITTNHNLWRYCTAEENPFKNRCWILPW
	>QKE54947.1_nonstructural_protein_Parvoviridae_sp.
	KKNTIVIQGPSNTGKSAFISGLKQCIMWGEITNGNSGFNFEGLLEQNLGIWEEPLLSPELAEKAKQVFEGMVCSIAVKYKKPHMLPRTPIMITTNHDVWRYCQSEEPMFKNRMWIIYF
	>QKE54955.1_nonstructural_protein_Parvoviridae_sp.
	KRNTICIQGPSNTGKSAFISGLKQCLNWGEIVNAPTFAFEGLVDSNIGIWEEPLISAELAEKTKQVFEGMTTSIPIKHKRPQMLPRTPILITTNHNLWRFCNHEEEMFKNRCWIFHF
	>AFK91980.1_nonstructural_protein_NS1_Helicoverpa_armigera_densovirus
	KLNTFVVYSPPTAGKNFFFDMIFGFCLSYGQLGQANKQNLFAFQEAPNKRVLLWNEPNYESSLTDTVKMMLGGDPYTVRVKNRGDQHVKRTPVIVLTNNIVPFMYEIAFNERIVQYKW
	>QKE54893.1_nonstructural_protein_Parvoviridae_sp.
	KKNTICIQGPSNTGKSAFISGLKQCIMWGEITNGNSGFNFEGLLEQNLGIWEEPLMSPELAEKAKQVFEGMVCSIAVKYKKPHMLPRTPIMITTNHDVWRYCQSEEPMFRNRMWIIYF
	>QKE54943.1_nonstructural_protein_Parvoviridae_sp.
	KKNTICIQGPSNTGKSAFISGLKQCIMWGEITNGNSGFNFEGLLEQNLGIWEEPLMSPELAEKAKQVFEGMVCSIAVKYKKPHMLPRTPIMITTNHDVWRYCQSEEPMFRNRMWIIYF
	>QKE54941.1_nonstructural_protein_Parvoviridae_sp.
	KKNTICIQGPSNTGKSAFISGLKQCIMWGEITNGNSGFNFEGLLEQNLGIWEEPLMSPELAEKAKQVFEGMVCSIAVKYKKPHMLPRTPIMITTNHDVWRYCQSEEPMFRNRMWIIYF
	>QMI57833.1_nonstructural_protein_1_Chestnut_teal_chaphamaparvovirus_2
	KKNTICIEGPSNTGKTSFFTGFRQICPTGEIVNGQSFNYEGLIDCYAGVWDEPLCADEQAEKFKQIAGGEPCSIPVKHKKPYALNQIPIIITTNRPFWFWCPTQEMMFRNRFEIYKF
	>AGL97807.1_NS1_partial_Eidolon_helvum_parvovirus_2
	KKNTFVLWGPSNTGKSMFIHGFKQCVNWGEVVNSNTFAFEGLINNQFGIWEEPLISPELAEKAKQIFEGMETSIPVKYRKPVKLPRTPILMTTNHAPWRFCTKEEDMFRNRMIIFEW
	>QKE55009.1_nonstructural_protein_Parvoviridae_sp.
	KRNTFVLWGPTNTGKSAFIQGLKAIAPWGEITNGSSGFNFEGLLEQTIGIWEEPLINPELAEKCKQIFEGMTCSIPVKYKKPHMLPRIPILMTTNHAPWRWCGQEEPMFRNRMFIFSW
	>ANY57893.1_non-structural_protein_1_Rat_parvovirus_2
	KRNTLVLWGPSNTGKSMFIKGFKEAVPWGEIVNSNQFAFESLCESMFGVWEEPLISSEQAEKCKQIFEGMETSVPVKYKKPFKLPRIPIIMTTNHAPWRYCSNEEPMFRNRMWIFEW
	>QOD39581.1_NS1_uncultured_densovirus
	KLNSLLVKGPPSSGKNYFFDCIKDYYLNVGHLCRANRYNNFAFQDADGRRLILWNEPNYSEEYVEVLKELLGGDSTNVSVKYRAEAPIYRTPVILLTNRQLSIMNHIAFKDRLSIYHW
	>QOD39489.1_NS1_uncultured_densovirus
	KLNSLLVKGPPSSGKNYFFDCIKDYYLNVGHLCRANRYNNFAFQDADGRRLILWNEPNYSEEYVEVLKELLGGDSTNVSVKYRAEAPIYRTPVILLTNRQLSIMNHIAFKDRLSIYHW
	>QKN89076.1_nonstructural_protein_1_Parvoviridae_sp.
	KKNTILIRGPSNTGKSAFIAGFKQCVTWGEVVNAPTFAFEGLLDCTIGIWEEPLCGPELAEKAKQVLEGMSTSIPIKHKKPQMLPRTPILITTNHDLWRFCQHEEDMFRNRMWIFNF
	>QKE54877.1_nonstructural_protein_Parvoviridae_sp.
	KKNTICIEGPSNTGKTSFWQGFRQNVASGDCVNGQSFNWEGLLDCYAGFWDEPLCADEHAEKFKQIAGGEPCTVPVKHKKPALLKQIPMVITTNRPFWYWCPSQEPMFRNRMEFYWF
	>YP_009328889.1_nonstructural_protein_1_Desmodus_rotundus_parvovirus
	KKNTLVLWGPTNTGKSAFISGFKQCINWGEVVNSNTFAFEGLINNQFGIWEEPLISPELAEKAKQVFEGMETSIPVKYRKPVKLPRTPIIITTNHAPWRFCTKEEEMFKNRMFIFNW
	>QKE55007.1_nonstructural_protein_Parvoviridae_sp.
	KKNTICIEGPSNTGKTSFWIGFRQNVPSGEVVNGQSFNYEGLVECYVGFWDEPLCADEQAEKFKQIAGGEPCTVPVKHKKPALLKQIPMVITTNRPFWYWCPSQEDMFRNRFNIYQF
	>QOD39539.1_NS1_uncultured_densovirus
	KMNTLLIKSPPSSGKNYFFDCIKDYFLNVGHLCRANKHNNFAFQDAEGRRLILWNEPNYSPEFVESLKELLGGDSTNVSVKHKAEAPVYRTPIIMLTNSHLSIINDPAFKDRVKVYYW
	>QKE54927.1_nonstructural_protein_Parvoviridae_sp.
	KRNCICIQGPSNTGKSAFISGLKQCVVWGEIVNGQTFMFEGLCETVLGFWEEPLCSPEAAEKTKQVLEGMATSIPVKYKKPFLLPRTPILITTNHNLWRFCSQEEDAFKNRMWIFMF
	>QOD39593.1_NS1_uncultured_densovirus
	KMNTLLIKSPPSSGKNYFFDCIKDYFLNVGHLCRANKHNNFAFQDAEGRRLILWNEPNYSPEFVESLKELLGGDSTNVSVKHKAEAPVYRTPIIMLTNSHLSIINDPAFKDRVKVYYW
	>QBJ04587.1_NS1_Tasmanian_devil-associated_chapparvovirus_2
	KKNTLVLWGPSNTGKSAFISGLKTCTNWGEIVNSNTFAFEGLLNTQLGVWEEPLISPELAEKAKQIFEGMETSIPVKYRKPVKLPRIPIIITTNHAPWRFCTKEEEMFRNRMFIFQW
	>AYH52678.1_NS1_Aedes_albopictus_densovirus
	KINGMVLEGITNAGKSLILDNLLAMVKPEEIPRERDNSGFHLDQLPGAGSVLFEEPMITPVNVGTWKLLLEGKTIKTDVKNKDKEPIERTPTWITTATPITNNVDMNETSQILQRIKLYIF
	>AJI02597.1_non-structure_protein_1_Mosquito_densovirus_HB-3
	KINGMVLEGITNAGKSLILDNLLAMVKPEEIPRERDNSGFHLDQVPGAGSILFEEPMITPVNVGTWKLLLEGKTIKTDVKNKDKEPIERTPTWITTATPITNNIDMNETSQILQRIKLYIF
	>AWB14583.1_NS1_Murine_chapparvovirus
	KKNTLVLWGPSNTGKSAFISGLKTCTNWGEVVNSNTFAFEALINAQLGVWEEPLISPELAEKAKQIFEGMETSIPVKYRKPVKLPRIPIIITTNHAPWRFCTKEEEMFRNRMYIFTW
	>YP_009553675.1_nonstructural_protein_NS1_Mouse_kidney_parvovirus
	KKNTLVLWGPSNTGKSAFISGLKTCTNWGEVVNSNTFAFEALINAQLGVWEEPLISPELAEKAKQIFEGMETSIPVKYRKPVKLPRIPIIITTNHAPWRFCTKEEEMFRNRMYIFTW
	>QLM06161.1_nonstructural_protein_NS1_Mouse_kidney_parvovirus
	KKNTLVLWGPSNTGKSAFISGLKTCTNWGEVVNSNTFAFEALINAQLGVWEEPLISPELAEKAKQIFEGMETSIPVKYRKPVKLPRIPIIITTNHAPWRFCTKEEEMFRNRMYIFTW
	>AXX39020.1_nonstructural_protein_NS1_Mouse_kidney_parvovirus
	KKNTLVLWGPSNTGKSAFISGLKTCTNWGEVVNSNTFAFEALINAQLGVWEEPLISPELAEKAKQIFEGMETSIPVKYRKPVKLPRIPIIITTNHAPWRFCTKEEEMFRNRMYIFTW
	>AXQ04869.1_nonstructural_protein_1_Culex_densovirus
	KINGMVLEGITNAGKSLILDNLLAMVKPEEIPRERDNSGFHLDQLPGAGSVLFEEPMITPVNVGTWKLLLEGKTIKTDVKNKDKEPIERTPTWITTATPITNNVDMNETSQILQRIKLYIF
	>QHB35439.1_nonstructural_protein_1_Capuchin_kidney_parvovirus
	KKNTIVLWGPSNTGKSAFISGLKTCINWGEIVNSNTFAFEGLINTQLGIWEEPLISPELAEKAKQIFEGMETSIPVKYRKPIKLPRIPIIITTNHPPWRFCTKEEDMFRNRMYIFSW
	>QBQ18685.1_nonstructural_protein_1_Porcine_parvovirus_7
	KRNTIVLWGPSNTGKTAFVRGLRQVVNCGEIVNGQIFCFEGICGKAIGIWEEPLISPECAEKAKQVFEGAPTQVPAKYKKPQDLPRTPIIITTNHAPWRFCTNEEGAFRNRMFMFAW
	>AHF54687.1_NS1_Turkey_parvovirus_TP1-2012/HUN
	KRNTIMILGPSNTGKSCFIKGLKYAVPWGEIVNTNSGFGFEGILDSVIGCWEEPLLSSDQAEKAKQVLEGMSCSIPVKYKKPQLLERTPIIITSNHHLWRYCSSEETALMNRMWLFEF
	>QBJ04584.1_NS1_partial_Tasmanian_devil-associated_bocavirus_2
	KRNTILFFGPASTGKTNAAKSIAEAVKLYGCVNHTNKQFPFNDCANKLLCWWEECIMSVEFVEQAKCILGGTPFRIDRKHKDSMLLPQIPTLISSNNDIYQVSSGNSILGVHAQPLKDRVSHFNF
	>QLF86430.1_replication_protein_Dependoparvovirus_sp.
	KRNTIWLHGPATTGKTNIAEAVAHAVPFYGCVNWTNDTFPFNDCINKLIIWWEEGKMTAKTVETAKAILGGSKVRVDQKCKGSEELEPTPVIITSNTNMCWVVDGNTTTYEHKEPLQERMFKLEL
	>QKN88770.1_replication_protein_Dependoparvovirus_sp.
	KRNTIWLHGPATTGKTNIAEAVAHAVPFYGCVNWTNDTFPFNDCINKLIIWWEEGKMTAKTVETAKAILGGSKVRVDQKCKGSEELEPTPVIITSNTNMCWVVDGNTTTYEHKEPLQERMFKLEL
	>QKE54862.1_nonstructural_protein_Parvoviridae_sp.
	KRNCICIQGPSNTGKSAFISGLKQCVVWGEIVNGQTFMFEGLCETVLGFWEEPLCSPEAAEKTKQVLEGMACSIPVKYKKPFMLPRTPIFITTNHNLWRFCSTEEDAFRNRMWIFMF
	>QKN88772.1_replication_protein_Dependoparvovirus_sp.
	KRNTIWLHGPATTGKTNIAEAVAHAVPFYGCVNWTNDTFPFNDCINKLIIWWEEGKMTAKTVETAKAILGGSKVRVDQKCKGSEELEPTPVIITSNTNMCWVVDGNTTTYEHKEPLQERMFKLEL
	>QKN88766.1_replication_protein_Dependoparvovirus_sp.
	KRNTIWLHGPATTGKTNIAEAVAHAVPFYGCVNWTNDTFPFNDCINKLIIWWEEGKMTAKTVETAKAILGGSKVRVDQKCKGSEELEPTPVIITSNTNMCWVVDGNTTTYEHKEPLQERMFKLEL
	>AWV66968.1_Non-structural_ORF_Bat_parvovirus
	KHNTFVLWGPSNTGKSAFISGFKQCVQWGEIVNSNNFAFEGLVGNGFGIWEEPLISPELAEKAKQIFEGMECSIPIKFKKPTKLPRIPILMTTNHAPWRFCTHEEEMFKNRMFIFNW
	>QKN88768.1_replication_protein_Dependoparvovirus_sp.
	KRNTIWLHGPATTGKTNIAEAVAHAVPFYGCVNWTNDTFPFNDCINKLIIWWEEGKMTAKTVETAKAILGGSKVRVDQKCKGSEELEPTPVIITSNTNMCWVVDGNTTTYEHKEPLQERMFKLEL
	>AUW34321.1_nonstructural_protein_1_Parvoviridae_sp.
	KRNTICLIGPSNTGKSAFIAGLKENVPWGEIINSNNFAFEGLQNGFIGVWEEPLCSAELAEKTKQITEGMPTMIPIKFRKPVKLERTPIIITTNHDLWRFCSSEEEAFRNRMWIIPW
	>ASY04033.1_NS1_partial_Densovirinae_sp.
	KFNTIVVHSESNAGKTFFFNCIKDYYLSVGHIGKPSKYCQFPFQAMESKRLVMWNEPSYHPEYIERIKEILGGDNTSVNVKYMPEANISRTPVIVTTNKVVSFMTHPAFKSRLEVFTW
	>QBA84902.1_nonstructural_protein_partial_Porcine_parvovirus_7
	KRNTIVLWGPSNTGKTAFVRGLRQVVNCGECVNGQIFCFEGLCGKAIGIWEEPLISPECAEKAKQVLEGAPTQVPAKYKKPQDLPRTPIIMTTNHAPWRFCTNEEGAFRNRMFIFLW
	>QKX49056.1_NS_Avian_chapparvovirus
	KRNTICIQGPSNTGKSMFISGLKQCAPWGEIINSNTFAFEGLVETCIGIWEEPLCSPELAEKAKQVLEGMPTNIPIKYKKPFLLPRTPILITTNHDLWRFCTREEPMFRNRMWIFPF
	>QKN88780.1_replication_protein_Dependoparvovirus_sp.
	KRNTIWLHGPATTGKTNIAEAIAHSVPFYGCVNWTNDTFPFNDCVNKLIIWWEEGKMTAKTVETAKAILGGSKVRVDQKCRGSEELEPTPVIITSNTNMCWVIDGNTTTYEHKTPLQERMFKLEL
	>AFA26568.1_E1_Tursiops_truncatus_papillomavirus_4
	PKKNCLVLFGPPNTGKSMFAMSLISLLGGKVLSYVNSNSHFWLQPLLDTKIALIDDATPSTWDYTDTYLRNALDGNPISLDTKHRAPIQITCPPLIITTNSNVLENPKWKYLHSRVKMYSF
	>QKE54879.1_nonstructural_protein_Parvoviridae_sp.
	KRNCICIQGPSNTGKSAFISGLKQCLSWGEIVNGSSGFNFEGLIEQNIAVWEEPLMGPELAEKFKQIAEGMTTSIPVKYKKPFMLPRIPVIITTNHDIWRFCTQEEPMFRNRMWIFNF
	>QKE54883.1_nonstructural_protein_Parvoviridae_sp.
	KRNCICIQGPSNTGKSAFISGLKQCLSWGEIVNGSSGFNFEGLIEQNIAVWEEPLMGPELAEKFKQIAEGMTTSIPVKYKKPFMLPRIPVIITTNHDIWRFCTQEEPMFRNRMWIFNF
	>QKE54928.1_nonstructural_protein_Parvoviridae_sp.
	KRNCICIRGPSNTGKSAFISGLKACIPWGEIVNTNTFAFEGILDCVVGVWEEPLCSPELAEKAKQVLEGMPCSIPVKYKKPQLLPRTPIIVTTNHDLWRFCQAEEQMFKNRMWIIDF
	>QMI57875.1_nonstructural_protein_1_partial_Chestnut_teal_chaphamaparvovirus
	KKNTICIEGPSNTGKTSFFSGLRQTCPAGEVVNGQNFNFEGLQDTYLGFWDEPLCADEQAEKFKQIAGGEECSIAIKHKKPYQLKQTPMVITTNRPFWFWCPTQEAMFRNRFEIFRF
	>QEJ80808.1_Rep78_Avian_adeno-associated_virus
	KRNTVWLHGPATTGKTNIAEAIAHAVPFYGCVNWTNETFPFNDCVNKLIIWWEEGKMTAKTVETAKAILGGSKVRVDQKCRGSEELEPTPVIITSNTNMCWVIDGNTTTYEHKTPLQERMFKLEL
	>AYA93595.2_E1_protein_Human_papillomavirus
	PKKMCLVFYGPPDTGKSLFCFRLVQFLKGQVVSFINKSSQFWLMPLQDAKIGLLDDATYNCWLYLDTYLRNAFDGNTFCLDIKHKNLQQTKLPPMIITTNVDVTVDESLFYLRSRLTCFNF
	>QKE54915.1_nonstructural_protein_Parvoviridae_sp.
	KRNTIIIQGPSNTGKSAFLSGLKLCIPWGEIVNTNSFAFEGLIDSVMGCWEEPLCSSELAEKAKQVLEGMPTSIPVKFKKPHLLPRTPIFITTNHNLWRFCQQEEEMFRNRCWIFWF
	>QBQ18693.1_nonstructural_protein_1_Porcine_parvovirus_7
	KRNTIVLWGPSNTGKTAFIRGLRQVVNCGECVNGQIFCFEGLCGKAIGIWEEPLISPECAEKAKQVLEGAPTQVPAKYKKPQDLPRTPIIMTTNHAPWRFCTNEEGAFRNRMFIFLW
	>ARI46485.1_NS1_Ambidensovirus_CaaDV2
	KFNTIVVHSESNAGKTFFFNCIKDYYLSVGHIGKPSKYCQFPFQAMESKRLVMWNEPSYHPEYIERIKEILGGDNTSVNVKYMPEANISRTPVIVTTNKVVSFMTHPAFKSRLEVFTW
	>AXE73081.1_NS1_Porcine_parvovirus_7
	KRNTIVLWGPSNTGKTAFIRGLRQVVNCGECCNGQIFCFEGLCGKAIGIWEEPLISPECAEKAKQVFEGAPTQVPAKYKKPQDLPRTPIIMTTNHAPWRFCTNEEGALRNRMFIFLW
	>QOR29549.1_nonstructural_protein_Bat_chaphamaparvovirus
	KKNTIVLWGPSNTGKSAFLSGLKMCLNWGEIVNSNTFAFEGLINTQIGIWEEPLISPELAEKAKQIFEGMETSIPVKYRKPTKLMRTPIIITTNHAPWRFCTKEEEMFRNRMHIIQW
	>QBQ18703.1_nonstructural_protein_1_Porcine_parvovirus_7
	KRNTIVLWGPSSTGKTAFIRGLRQVVNCGECVNGQIFCFEGLCGKAVGIWEEPLISPECAEKAKQVFEGAPTQVPAKYKKPQDLPRTPIIITTNHAPWRFCTNEEGAFRNRMFIFNW
	>QKE54953.1_nonstructural_protein_Parvoviridae_sp.
	KKNTILIDGPSNTGKSAFIAGMKTCIPWGEIVNSNTFAFEGLQDCIIGIWEEPLCSPELAEKAKQVLEGMPCSIPVKYKKPQLLPRTPIFITTNHDLWRFCQGEEPMFRNRMFMFTF
	>ASU47551.1_ORF1_Lone_star_tick_densovirus_1
	KKNAIYCVSPPGGGKNFFFDCVADWYLNVGYLGNFNKYTSFPFQDCRDRRVIIFNEPNIDPAGYETVKMIMGGDPVSANVKYKDAVCIHRTPLLILSNNEVFSRTDVWTQRAFFYRW
	>AIU47678.1_NS1_partial_Bufavirus-1
	KRNTILLCGPASTGKSLLAQKIAKLVGNTGCYNPSNANFPFNDCVNKNLIWIEEAGNLGTQVNSFKAIMSGQAIRLDQKGKGSKSIEPTPVVMTTNEDITRVIIGTELKAEHRQPIMDRCLRFEL
	>AXE73093.1_NS1_Porcine_parvovirus_7
	KRNTIVLWGPSNTGKTAFIRGLRQVVNCGECVNGQIFCFEGLCGKAIGIWEEPLISPECAEKAKQVFEGAPTQVPAKYKKPQDLPRTPIIMTTNHAPWRFCTNEEGALRNRMFIFLW
	>AXE73083.1_NS1_Porcine_parvovirus_7
	KRNTIVLWGPSNTGKTAFIRGLRQVVNCGECVNGQIFCFEGLCGKAIGIWEEPLISPECAEKAKQIFEGAPTQVPAKYKKPQDLPRTPIIMTTNHAPWRFCTNEEGALRNRMFIFLW
	>QJU69683.1_NS1_Ursus_americanus_chapparvovirus
	KQNTLVLWGPSNTGKSAFISGLKTCTNWGEIVNSNTFAFEGLINTQLGVWEEPLISPELAEKAKQIFEGMETSIPVKYRKPIKLPRIPIIITTNHPPWRFCTKEEEMFRNRILQWET
	>AYA94049.1_E1_protein_Human_papillomavirus
	PKKSCLVIYGPPDTGKSYFCFSLARFLKGKVISYMNRNSQFWLSPLMDCKIGLLDDATYTCWTFIDQNMRNALDGNIMCIDSKHRQPQQLKLPPLIITTNVYILEEEALKYLHSRVTCFEF
	>AXH38103.1_NS1_Porcine_parvovirus_7
	KRNTIVLWGPSNTGKTAFIRGLRQVVNCGECCNGQIFCFEGLCGKAIGIWEEPLISPECAEKAKQVFEGAPTQVPAKYKKPQDLPRTPIIMTTNHAPWRFCTNEEGAFRNRMFMFIW
	>AYP26471.1_REP_Porcine_parvovirus_7
	KRNTIVLWGPSNTGKTAFIRGLRQVVNCGECVNGQIFCFEGLCGKAIGIWEEPLISPECAEKAKQVLEGAPTQVPAKYKKPQDLPRTPIIMTTNHAPWRFCTNEEGAFRNRMFIFAW
	>AYC49711.1_NS1_Porcine_parvovirus_7
	KRNTIVLWGPSNTGKTAFIRGLRQVVNCGECVNGQIFCFEGLCGKAVGIWEEPLISPECAEKAKQVFEGAPTQVPAKYKKPQDLPRTPIIITTNHAPWRFCTNEEGAFRNRMFIFNW
	>AXE73105.1_NS1_Porcine_parvovirus_7
	KRNTIVLWGPSNTGKTAFIRGLRQVVNCGECVNGQIFCFEGLCGKAIGIWEEPLISPECAEKAKQIFEGAPTQVPAKYKKPQDLPRTPIIMTTNHAPWRFCTNEEGALRNRMFIFLW
	>QKE54899.1_nonstructural_protein_Parvoviridae_sp.
	KRNCICIKGPSNTGKSAFISGLKQCIVWGEIVNGQSFMFEGLIDTVLGFWEEPLCSPEAAEKTKQVLEGMACSIPVKYKKPFLLPRTPIMITTNHDLWRFCTAEESAFRNRMWIFEF
	>AXE73079.1_NS1_Porcine_parvovirus_7
	KRNTIVLWGPSNTGKTAFIRGLRQVVNCGECCNGQIFCFEGLCGKAIGIWEEPLISPECAEKAKQVFEGAPTQVPAKYKKPQDLPRTPIIMTTNHAPWRFCTNEEGALRNRMFIFLW
	>QKE54990.1_nonstructural_protein_Parvoviridae_sp.
	KKNTIVLHGVSNSGKSAFIKGLKQIFKYGEIVNGSTFMFDNCVNKQLLVWEEPLVGSDSAEKVKQVLEGAETKINIKNVSAQTLRRTPVIITTNSPLWRHCSQEQSAFQNRMTIFSF
	>AXE73111.1_NS1_Porcine_parvovirus_7
	KRNTIVLWGPSNTGKTAFIRGLRQVVNCGECVNGQIFCFEGLCGKAIGIWEEPLISPECAEKAKQIFEGAPTQVPAKYKKPQDLPRTPIIMTTNHAPWRFCTNEEGAFRNRMFIFNW
	>QIC35218.1_nonstructural_protein_Porcine_parvovirus_7
	KRNTIVLWGPSNTGKTAFIRGLRQVVNCGECVNGQIFCFEGLCGKAIGIWEEPLISPECAEKAKQVFEGAPTQLPAKYKKPQDLPRTPIIITTNHAPWRFCTNEEGAFRNRMFIFHW
	>AUW34315.1_nonstructural_protein_1_Parvoviridae_sp.
	KRNTIILQGPSNTGKSAFIQGFKQCVPWGEIVNTNSGFAFEALQDNPFGVWEEPLMSPELAEKFKQVAEGMPTSIPIKYKKPFLLPRTPIIITTNHDIWRFCRQEEPMFRNRCWIFNF
	>QBQ18689.1_nonstructural_protein_1_Porcine_parvovirus_7
	KRNTIVLWGPSNTGKTAFIRGLRQVVNCGECVNGQIFCFEGLCGKAIGIWEEPLISPECAEKAKQIFEGAPTQVPAKYKKPQDLPRTPIIMTTNHAPWRFCTSEEGAFRNRMFLFIW
	>AXE73103.1_NS1_Porcine_parvovirus_7
	KRNTIVLWGPSNTGKTAFIRGLRQVVNCGECVNGQIFCFEGLCGKAIGIWEEPLISPECAEKAKQIFEGAPTQVPAKYKKPQDLPRTPIIMTTNHAPWRFCTNEEGALRNRMFIFLW
	>AZB73973.1_NS1_Porcine_parvovirus_7
	KRNTIVLWGPSNTGKTAFVRGLRQVVSCGECVNGQIFCFEGLCGKAIGIWEEPLISPECAEKAKQVFEGAPTQVPAKYKKPQDLPRTPIIMTTNHAPWRFCTNEEGAFRNRMFIFIW
	>QBA84905.1_nonstructural_protein_Porcine_parvovirus_7
	KRNTIVLWGPSNTGKTAFIRGLRQVVNCGECVNGQIFCFEGLCGKAVGIWEEPLISPECAEKAKQVFEGAPTQVPAKYKKPQDLPRTPIIITTNHAPWRFCTNEEGAFRNRMFIFNW
	>QKE54983.1_nonstructural_protein_Parvoviridae_sp.
	KKNTIVLYGPSNTGKTAFIHGLKACVPWGEILNSNIFAFEGLPGNYMGIWEEPLMGPELAEKAKQVLEGMMCSVAVKYKKPQPLPRTPIMITTNHHLWRFCQAEEEALRNRMWIFHF
	>QBQ18701.1_nonstructural_protein_1_Porcine_parvovirus_7
	KRNTIVLWGPSNTGKTAFIRGLRQVVNCGECVNGQIFCFEGLCGKAVGIWEEPLISPECAEKAKQVFEGAPTQVPAKYKKPQDLPRTPIIITTNHAPWRFCTNEEGAFRNRMFIFNW
	>QKE54895.1_nonstructural_protein_Parvoviridae_sp.
	KRNTICIEGPSNTGKSAFIAGLKATIPWGEVVNSNTFAFEGLQDCVIGVWEEPLCSPELAEKAKQVLEGMPCSIAVKYKKPQLLPRTPIIITSNHPIWRFCQAEQLMFENRMFRFEF
	>QLI49914.1_nonstructural_protein_1_Parvoviridae_sp.
	KRNCICIQGPSNTGKSAFISGLKQCIPWGEIVNGQTFMFEGLIENVIGIWEEPLCSPEAAEKTKQVLEGMATSIPVKYKKPFLLPRTPILITTNHNLWRFCSQEEDAFKNRMWIFVF
	>QBQ18667.1_nonstructural_protein_1_Porcine_parvovirus_7
	KRNTIVLWGPSNTGKTAFVRGLRQVVNCGECVNGQIFCFEGLCGKAIGIWEEPLISPECAEKAKQIFEGAPTQVPAKYKKPQDLPRTPIIMTTNHAPRRFCTSEEGAFRNRMFIFLW
	>AWN56767.1_nonstructural_protein_partial_Artibeus_lituratus_parvovirus
	KKNTIVLWGTTNTGKSAFISGFKQCVNWGEVVNSNTFAFEGLINNQFGIWEEPLISPELAEKAKQIFEGMETSIPVKYRKPTKLPRTPILITTNHAPWRFCTKEEEMFKNRMYIFSW
	>QKE54981.1_nonstructural_protein_Parvoviridae_sp.
	KRNCLVIQGPSNTGKSAFIQGLLECVPWGEIVNAPVFAWEGLLDAVIGVWQEPLLGPEQAEKFKQVAEGMNTSIPIKFKKPQMLKRTPLIITTNHDLWRWCAAEENMIRNRIFHFWF
	>QBQ18697.1_nonstructural_protein_1_Porcine_parvovirus_7
	KRNTIVLWGPSNTGKTAFIRGLRQVVNCGECCNGQIFCFEGLCGKAIGIWEEPLISPECAEKAKQVFEGAPTQVPAKYKKPQDLPRTPIIMTTNHAPWRFCTNEEGAFRNRMFVFIW
	>QBQ18681.1_nonstructural_protein_1_Porcine_parvovirus_7
	KRNTIVLWGPSNTGKTAFIRGLRQVVNCGECVNGQIFCFEGLCGKAIGIWEEPLISPECAEKAKQIFEGAPTQVPAKYKKPQDLPRTPIIMTTNHAPWRFCTSEEGAFRNRMFLFIW
	>AKI82160.1_NS1_partial_Parvovirus_fur_seal/ATROP47/BR/2012
	KKNTLVLEGPPSTGKTMLIQPLMQGIGLWGSLNSNNENFPFNDCQDKLALWFEELELKVEFVENFKMLACGQACRIDKKCKDSVQVMRTPIFVTTNNNPFMVKDGNCFTSKYKTALEPRMTVHTM
	>QOD39456.1_NS1_uncultured_densovirus
	KLNCIVIHSPPSAGKNFFFDAVRDYYINCGHLNNANRYNNFPFQDAEGRRIVMWNEPNYSPDFLEPIKEILGGDSTSVNVKYQHDTPVYRTPVIVLTNNVVSFMTHHAFVDRVRVFRW
	>AXE73085.1_NS1_Porcine_parvovirus_7
	KRNTIVLWGPSNTGKTAFIRGLRQVVNCGECVNGQIFCFEGLCGKAIGIWEEPLISPECAEKAKQVFEGAPTQVPAKYKKPQDLPRTPIIMTTNHAPWRFCTNEEGAFRNRMFIFIW
	>AYC49712.1_NS1_Porcine_parvovirus_7
	KRNTIVLWGPSNTGKTAFIRGLRQVVNCGECVNGQIFCFEGLCGKAIGIWEEPLISPECAEKAKQIFEGAPTQVPAKYKKPQDLPRTPIIMTTNHAPWRFCTSEEGAFRNRMFLFIW
	>QBQ18695.1_nonstructural_protein_1_Porcine_parvovirus_7
	KRNTIVLWGPSNTGKTAFIRGLRQVVNCGECVNGQIFCFEGLCGKAIGIWEEPLISPECAEKAKQIFEGAPTQVPAKYKKPQDLPRTPIIMTTNHAPWRFCTSEEGAFRNRMYLFIW
	>AXE73091.1_NS1_Porcine_parvovirus_7
	KRNTIVLWGPSNTGKTAFIRGLRQVVNCGECVNGQIFCFEGLCGKAIGIWEEPLISPECAEKAKQVFEGAPTQVPAKYKKPQDLPRTPIIMTTNHAPWRFCTNEEGAFRNRMFIFIW
	>QBQ18675.1_nonstructural_protein_1_Porcine_parvovirus_7
	KRNTIVLWGPSNTGKTAFVRGLRQVVNCGECVNGQIFCFEGLCGKAIGIWEEPLISPECAEKAKQIFEGAPTQVPAKYKKPQDLPRTPIIMTTNHAPWRFCTSEEGAFRNRMFIFLW
	>AXE73089.1_NS1_Porcine_parvovirus_7
	KRNTIVLWGPSNTGKTAFIRGLRQVVNCGECVNGQIFCFEGLCGKAIGIWEEPLISPECAEKAKQVFEGAPTQVPAKYKKPQDLPRTPIIMTTNHAPWRFCTNEEGAFRNRMFIFIW
	>QBQ18669.1_nonstructural_protein_1_Porcine_parvovirus_7
	KRNTIVLWGPSNTGKTAFVRGLRQVVNCGECVNGQIFCFEGLCGKAIGIWEEPLISPECAEKAKQIFEGAPTQVPAKYKKPQDLPRTPIIMTTNHAPWRFCTSEEGAFRNRMFIFLW
	>ADH29793.1_replication_protein_E1_human_papillomavirus_119
	PKKNCLVFWGPPDTGKSMFCFTLLQFMKGKVISYMNSRSQFWLMPLLDCKLGLLDDATFPCWQYMDVHLRNAMDGNPFSIDSKHRMPVQLNLPPLLVTTNLDVLAESSLKYLHSRIRCFNF
	>AEM24679.1_replication_protein_human_papillomavirus_147
	PKKNCLVFWGPPDTGKSMFCFTLLKFFKGKVISYMNSKSQFWLMPLLDCKLGLLDDATYPCWQFMDVHLRNAMDGNPFCIDSKHKHPVQLNLPPLLVSTNLNVMEEQSLKYLHSRIKCFHF
	>QBQ18673.1_nonstructural_protein_1_Porcine_parvovirus_7
	KRNTIVLWGPSNTGKTAFVRGLRQVVNCGECVNGQIFCFEGLCGKAIGIWEEPLISPECAEKAKQIFEGAPTQVPAKYKKPQDLPRTPIIMTTNHAPWRFCTSEEGAFRNRMFIFLW
	>QOD39451.1_NS1_uncultured_densovirus
	KLNCIVLHSSESSAGKNYLIDCIKAFYINVGHLCTANKTNNFAFQDLANRRLGHWNEPNYEESKIEKIKEILGGDNTNVNVKNVADAYINRTPVIVTTNNVVSFMTNPLFEDRLLVFNW
	>AIU47681.1_NS1_partial_Bufavirus-1
	KRNTILLCGPASTGKSLLAQKIAKLVGNTGCYNPSNANFPFNDCVNKNLIWIEEAGNLGTQVNSFKAIMSGQAIRLDQKGKGSKSIEPTPVVMTTNEDITRVIIGTELKVEHRQPIMDRCLRFEL
	>AZB73967.1_NS1_Porcine_parvovirus_7
	KRNTIVLWGPSNTGKTAFIRGLRQVVSCGECVNGQIFCFEGLCGKAIGIWEEPLISPECAEKAKQIFEGAPTQVPAKYKKPQDLPRTPIIMTTNHAPWRFCTSEEGAFRNRMFMFIW
	>CAF05704.1_E1_protein_Human_papillomavirus_95
	PKKNCILIHGPPDTGKSLFCYSLIKFLRGKVVSYVNRTSQFWLQPLMDGKIGFLDDATYVCWTYIDQNLRNALDGNPMSIDAKHRAPQQLKLPPMLITSNINVKQEQTLMYLHSRVQSFEF
	>QKE54858.1_nonstructural_protein_Parvoviridae_sp.
	KRNCICIQGPSNTGKSAFISGLKQCVVWGEIVNGQTFMFEGLCETVLGFWEEPLCSPEAAEKTKQVLEGMACSIPVKYKKPFLLPRTPICITTNHDLWRFCSTEEEAFKNRMWIFMF
	>QOD39502.1_NS1_uncultured_densovirus
	KLNCVVVHSPSSAGKNFFFDAIKDYYINAGHLSNANKYNTFAFQDAEGRRIVMWNEPNYSPEFLDSIKELLGGDSTCVNVKYKDDCPVYRTPVIVLTNNVVTFMEHPSFNDRIRIFNW
	>AXE73087.1_NS1_Porcine_parvovirus_7
	KRNTIVLWGPSNTGKTAFIRGLRQVVNCGECCNGQIFCFEGLCGKAIGIWEEPLISPECAEKAKQIFEGAPTQVPAKYKKPQDLPRTPIIMTTNHAPWRFCTSEEGAFRNRMFIFIW
	>AXE73101.1_NS1_Porcine_parvovirus_7
	KRNTIVLWGPSNTGKTAFIRGLRQVVNCGECVNGQIFCFEGLCGKAIGIWEEPLISPECAEKAKQVFEGAPTQVPAKYKKPQDLPRTPIIMTTNHAPWRFCTSEEGAFRNRMFIFSW
	>QCQ84434.1_E1_partial_Human_papillomavirus_65
	PKKNCIVIHGPPDTGKSLFCYSLVKFLKGKVVSYVNRSSHFWLQPLMDCKVGFMDDATYVCWTYIDQNLRNALDGNPMCIDAKHRAPQQLKLPPMLITSNIDVKQEQSLMYLHSRVQCFSF
	>QBQ18687.1_nonstructural_protein_1_Porcine_parvovirus_7
	KRNTIVLWGPSNTGKTAFVRGLRQVVNCGECVNGQVFCFEGLCGKAIGIWEEPLISPECAEKAKQIFEGAPTQVPAKYKKPQDLPRTPIIMTTNHAPWRFCTSEEGAFRNRMFLFIW
	>QBQ18665.1_nonstructural_protein_1_Porcine_parvovirus_7
	KRNTIVLWGPSNTGKTAFIRGLRQVVNCGECCNGQIFCFEGLCGKAIGIWEEPLISPECAEKAKQVFEGAPTQVPAKYKKPQDLPRTPIIMTTNHAPWRFCTNEEGAFRNRMFIFLW
	>QBQ18699.1_nonstructural_protein_1_Porcine_parvovirus_7
	KRNTIVLWGPSNTGKTAFIRGLRQVVNCGECVNGQIFCFEGLCGKAIGIWEEPLISPECAEKAKQIFEGAPTQVPAKYKKPQDLPRTPIIMTTNHAPWRFCTSEEGAFRNRMFIFLW
	>QBQ18671.1_nonstructural_protein_1_Porcine_parvovirus_7
	KRNTIVLWGPSNTGKTAFVRGLRQVVNCGECVNGQIFCFEGLCGKAIGIWEEPLISPECAEKAKQVFEGAPTRVPAKYKKPQDLPRTPIIMTTNHAPWRFCTNEEGAFRNRMFIFLW
	>QBQ18677.1_nonstructural_protein_1_Porcine_parvovirus_7
	KRNTIVLWGPSNTGKTAFIRGLRQVISCGECVNGQIFCFEGLCGKAIGIWEEPLISPECAEKAKQVFEGAPTQVPAKYKKPQDLPRTPIIMTTNHAPWRFCTNEEGAFRNRMFIFIW
	>AZB73971.1_NS1_Porcine_parvovirus_7
	KRNTIVLWGPSNTGKTAFIRGLRQVVNCGECCNGQVFCFEGLCGKAIGIWEEPLISPECAEKAKQVFEGAPTQVPAKYKKPQDLPRTPIIMTTNHAPWRFCTNEEGAFRNRMFIFIW
	>AYC49708.1_NS1_Porcine_parvovirus_7
	KRNTIVLWGPSNTGKTAFIRGLRQVLNCGEIVNGQIFCFEGLCGKAIGIWEEPLISPECAEKAKQVFEGADTQVPAKYKKPQDLPRTPIIITTNHAPWRFCTNEEGAFRNRMFIFVW
	>AYC49710.1_NS1_Porcine_parvovirus_7
	KRNTIVLWGPSNTGKTAFIRGLRQVVNCGECCNGQIFCFEGLCGKAIGIWEEPLISPECAEKAKQVFEGAPTQVPAKYKKPQDLPRTPIIMTTNHAPWRFCTNEEGAFRNRMFVFIW
	>Q07848.1_RecName:_Full_Replication_protein_E1_AltName:_Full_ATP-dependent_helicase_E1_Human_papillomavirus_65
	PKKNCIVIHGPPDTGKSLFCYSLVKFLKGKVVSYVNRSSHFWLQPLMDCKVGFMDDATYVCWTYIDQNLRNALDGNPMCIDAKHRAPQQLKLPPMLITSNIDVKQEQSLMYLHSRVQCFSF
	>AXE73107.1_NS1_Porcine_parvovirus_7
	KRNTIVLWGPSNTGKTAFIRGLRQVVNCGECVNGQIFCFEGLCGKAIGIWEEPLISPECAEKAKQIFEGAPTQVPAKYKKPQDLPRTPIIMTTNHAPWRFCTSEEGAFRNRMFIFIW
	>YP_004169286.1_E1_Human_papillomavirus_132
	PKKSCMVIYGPSDTGKSYFCFALMKFLKGAIVSYMNKNSHFWIMPLLETKIGFLDDATQACWTFLDINMRNAFDGNFVSVDIKHKNLQQIKLPPMFITTNVDVTKDPTYAYLVSRLTCFEF
	>QKE54962.1_nonstructural_protein_Parvoviridae_sp.
	KRNCICIQGPSNTGKSAFISGLKQCVAWGEIVNGQTFMFEGLCENVIGCWEEPLCSPEAAEKTKQVLEGMATSIPVKYKKPFLLPRTPIIITTNHNLWRFCSTEEEAFKNRMFIFYF
	>QOU12573.1_NS1_protein_Chapparvovirus_sp.
	KHNTLVLWGPSNTGKSAFISGFKQCVSWGEIVNTNNFAFEGLMNNNIGVWEEPLISPELAEKAKQIFEGMECSIPVKFKKPIKLPRTPIIMTTNHAPWRFCTHEEEMFRNRMFIFYW
	>QCI31794.1_nonstructural_protein_Cachavirus-1A
	KHNTLVLWGPSNTGKSAFISGFKQCVSWGEIVNTNNFAFEGLMNNNIGVWEEPLISPELAEKAKQIFEGMECSIPVKFKKPIKLPRTPIIMTTNHAPWRFCTHEEEMFRNRMFIFYW
	>YP_009551964.1_NS1_Porcine_parvovirus_7
	KRNTIVLWGPSNTGKTAFIRGLRQVVNCGECVNGQIFCFEGLCGKAIGIWEEPLISPECAEKAKQVFEGAPTQVPAKYKKPQDLPRTPIIMTTNHAPWRFCTSEEGAFRNRMFIFLW
	>ARI46481.1_NS1_Ambidensovirus_CaaDV1
	KLNCLVIHSPPSAGKNFFFDAIKDYYINCGHLSNANKYNNFAFQDAEGRRIVLWNEPNYSPEFLEPIKEILGGDSTCVNVKYMSDVPVYRTPVIVLTNNVVSFMTHPAFEDRLRVFEW
	>QOR29540.1_nonstructural_protein_NS1_Carnivore_chaphamaparvovirus_1
	KHNTLVLWGPSNTGKSAFISGFKQCVSWGEIVNTNNFAFEGLMNNNIGVWEEPLISPELAEKAKQIFEGMECSIPVKFKKPIKLPRTPIIMTTNHAPWRFCTHEEEMFRNRMFIFYW
	>QCI31796.1_nonstructural_protein_Cachavirus-1B
	KHNTLVLWGPSNTGKSAFISGFKQCVSWGEIVNTNNFAFEGLMNNNIGVWEEPLISPELAEKAKQIFEGMECSIPVKFKKPIKLPRTPIIMTTNHAPWRFCTHEEEMFRNRMFIFYW
	>AIU47683.1_NS1_Bufavirus-1
	KRNTILLCGPASTGKSLLAQKIAKLVGNTGCYNPSNANFPFNDCVNKNLIWIEEAGNLGTQVNSFKAIMSGQAIRLDQKGKGSKSIEPTPVVMTTNEDITKVIIGTELKVEHRQPIMDRCLRFEL
	>QJI53758.1_NS1_protein_Chapparvovirus_sp.
	KKNCICIQGPSNTGKSAFISGLKQVINWGEIVNGQTFMFEGLVDVTIGVWEEPLCSPEAAEKAKQVLEGMRCSISIKYKKPHMLPRTPIIITTNHDLWRFCTAEENAFRNRMWIFYF
	>QOU12575.1_NS1_protein_Chapparvovirus_sp.
	KHNTLVLWGPSNTGKSAFISGFKQCVSWGEIVNTNNFAFEGLMNNNIGVWEEPLISPELAEKAKQIFEGMECSIPVKLKKPIKLPRTPIIMTTNHAPWRFCTHEEEMFRNRMFIFYW
	>QOD39479.1_NS1_uncultured_densovirus
	KLNTIYIRSPPSSGKNYFFDCIKDYYINVGKMCRANKTNNFAFQDAEGRRLVMWNEPNYSPEFIEILKELLGGDATNVSVKYKNELPVYRTPVIILTNSSLSIERAPAFKDRMKVYLW
	>QOR29543.1_nonstructural_protein_NS1_Carnivore_chaphamaparvovirus_1
	KHNTLVLWGPSNTGKSAFISGFKQCVSWGEIVNTNNFAFEGLMNNNIGVWEEPLISPELAEKAKQIFEGMECSIPVKFKKPIKLPRTPIIMTTNHAPWRFCTHEEEMFRNRMFIFYW
	>QKE54891.1_nonstructural_protein_Parvoviridae_sp.
	KRNCICIIGPSNTGKSGFISGLKQIVHWGEIINGQNFMFEGIIDTTIGIWEEPLCSPEAAEKVKQVLEGMRCSIAVKYRKPHMLPRTPIFITTNHELWRYCTAEEEAFRNRMWIFQF
	>QGJ83204.1_nonstructural_protein_1_Peafowl_parvovirus_2
	KKNTICIYGPSNTGKSATISGLKKCVPWGEVVNTNTFAFEGLINSVIGIWEEPLISSELAEKTKQIFEGMQTSIPIKYKKPAMLARTPILITTNHYPWRFCSQEEEAFRNRMWIFTF
	>QBQ18679.1_nonstructural_protein_1_Porcine_parvovirus_7
	KRNTIVLWGPSNTGKTAFIRGLRQVVNCGECVNGQIFCFEGLCGKAIGIWEEPLISPECAEKAKQIFEGAPTQVPAKYKKPQDLPRTPIIMTTNHAPWRFCTSEERAFRNRMFIFLW
	>YP_009154712.1_nonstructural_protein_Bearded_dragon_parvovirus
	KRNTIWLYGPATTGKTIIAQAIAHGAVLFGGVNWTNENFPFCNCPGKLLIWWEEGKMTQKMVETAKCILGGAVVPVDIKGKMAELCETTPVIITSNTNMCQVFDGNSSSFEHTEPLEERMFMFRL
	>YP_009507350.1_NS1_California_sea_lion_bocavirus_1
	KQNTVNFYGPASTGKTNMAKAIVQAVKLYGCVNHQNKNFLFNDCASKLVCWWEECVMNSEWVEQSKCILGGTEFRIDRKHKDSMLLPQTPVMISTNNDIYTVVGGNTVTGVHSKPLRERVVQFNF
	>AEM37597.1_NS1_California_sea_lion_bocavirus_1
	KQNTVNFYGPASTGKTNMAKAIVQAVKLYGCVNHQNKNFLFNDCASKLVCWWEECVMNSEWVEQSKCILGGTEFRIDRKHKDSMLLPQTPVMISTNNDIYTVVGGNTVTGVHSKPLRERVVQFNF
	>NP_040891.1_hypothetical_protein_HpV4gp3_Human_papillomavirus_4
	PKKNCIVIHGPPDTGKSLFCYSFIKFLKGKVVSYVNRSSHFWLQPLMDCKVGFMDDATYVCWTYIDQNLRNALDGNPMCIDAKHRAPQQLKLPPMLITSNIDIKQEQSLMYLHSRIQCFNF
	>QEG53721.1_nonstructural_protein_1_Porcine_parvovirus_7
	KRNTIVLWGPSNTGKTAFVRGLKQGVRCGECVNGQIFCFEGLCGKAIGIWEEPLISPECAEKAKQIFEGADTQVPAKYKKPQDLPRTPIIMTTNHAPWRFCTSEEGALRNRMFIFIW
	>AYA94940.2_E1_protein_Human_papillomavirus
	PKKMCLVFYGPPDTGKSLFCFRLVQFLKGQVVSFINKSSQFWLMPLQDAKVGLLDDATYSCWLYLDTYLRNAFDGNVFCLDIKHKNLQQTKLPPMIITTNVDVTVDESLFYLKSRLTCFNF
	>QKE54985.1_nonstructural_protein_Parvoviridae_sp.
	KKNCLCLIGPSNSGKSAFFHGLKQIISWGEIVNHPTFAFEALPGNYAGFWEEPLLSAELAEKFKQVAEGMPCQIPVKYRKPQFLPRTPLIITTNHPLWRFCSTEQPMLENRMWIFEF
	>AID68210.1_NS1_Human_bocavirus
	KQNTVCFYGPASTGKTNMAKAIVQGIRLYGCVNHLNKGFVFNDCRQRLAVWWEECLMHQDWVEPAKCILGGTECRIDVKHRDSVLLTQTPVIISTNHDIYAVVGGNSVSHVHAAPLKERVIQLNF
	>QOD39573.1_NS1_uncultured_densovirus
	KLNTLVIYSPPSSGKNYFFDAIKDFYINCGHLCNANKYNSFPFQDADCRRLILWNEPNYSPEFLEPIKEILGGDSTSVNVKYMADSPIYRTPVLVLTNRIVSFMHHIAFKDRLKVYTW
	>QOD39507.1_NS1_uncultured_densovirus
	KLNCVVVHSPSSAGKNFFFDAIKDYYINAGHLSNANKYNTFAFQDAEGRRIVMWNEPNYSPEFLDSIKELLGGDSTCVNVKYKDDCPVYRTPVIVLTNNVVSFMEHPSFNDRIRIFNW
	>YP_656475.1_E1_Tursiops_truncatus_papillomavirus_2
	PKNNCLCFYGPSNTGKSMFCMSLLEFLKGRTISYVNSKSQFWLQPLGDSKIGLLDDATLPVWDYMDVYLRNLLDGNVFCLDAKHKAPSQIKAPPLLVTSNYNIKEYPKYSYLVNRVHVITF
	>AAZ39522.1_E1_protein_human_papillomavirus_102
	PKKSCLVFYGPSDTGKSLFCMSLLQYLGGAVISFVNSSSHFWLSPLADAKIGLLDDATGQCWTYIDVYLRSILDGNPISIDRKHRTLTQLKCPPLMITTNVDPLADESLKYLRSRITVFKF
	>AYA94023.1_E1_protein_Human_papillomavirus
	PKKMCLVFHGPPDTGKSLFCFKLTQFLKGQVVSYINKSSQFWLMPLQDAKVGLLDDATYSCWLYLDTYLRNAFDGNIFSLDIKHKNLQQTKLPPMIITTNVNVETDESLFYLRSRLTIFNF
	>ATQ38675.1_E1_Gammapapillomavirus_12
	PKKSCIVIYGPSDTGKSYFCFALMKFFKGAIVSFMNKNSHFWITPLLETKIGFLDDATQACWTFLDINMRNAFDGNMVSVDIKHRNLQQIKLPPMFITTNVDVTKDPTYSYLVSRLTCFEF
	>QOD39517.1_NS1_uncultured_densovirus
	KLNTIYIRSPPSSGKNYFFDCIKDYYINVGKMCRANKFNNFAFQDAEGRRLVLWNEPNYSPEYIEILKELLGGDATNVSVKYKNELPVYRTPVIILTNSVLSLENAPAFKDRMKVYKW
	>QBQ18683.1_nonstructural_protein_1_Porcine_parvovirus_7
	KRNTIVLWGPSNTGKTAFIRGLRQVVNCDECVNGQIFCFEGLCGKAIGIWEEPLISPECAEKAKQIFEGAPTQVPAKYKKPQDLPRTPIIMTTNHAPWRFCTSEEGAFRNRMFLFIW
	>D0EZM8.1_RecName:_Full_Initiator_protein_NS1_Short_NS1_AltName:_Full_Non-structural_protein_1_AltName:_Full_Non-structural_protein_NS1_Human_bocavirus_1
	KQNTVCFYGPASTGKTNMAKAIVQGIRLYGCVNHLNKGFVFNDCRQRLVVWWEECLMHQDWVEPAKCILGGTECRIDVKHRDSVLLTQTPVIISTNHDIYAVVGGNSVSHVHAAPLKERVIQLNF
	>AXY87759.1_early_protein_E1_Human_papillomavirus_type_210
	PKKSCIVIYGPSDTGKSYFCFALMKFFKGAIVSFMNKNSHFWITPLLETKIGFLDDATQACWTFLDINMRNAFDGNMVSVDIKHRNLQQIKLPPMFITTNVDVTKDPTYSYLVSRLTCFEF
	>AFC37600.1_NS1_Human_bocavirus
	KQNTVCFYGPASTGKTNMAKAIVQGIRLYGCVNHLNKGFVFNDCRQRLVVWWEECLMHQDWVEPAKCILGGTECRIDVKHRDSVLLTQTPVIISTNHDIYAVVGGNSVSHVHAAPLKERVIQLNF
	>BAH22687.1_NS1_Human_bocavirus
	KQNTVCFYGPASTGKTNMAKAIVQGIRLYGCVNHLNKGFVFNDCRQRLVVWWEECLMHQDWVEPAKCILGGTECRIDVKHRDSVLLTQTPVIISTNHDIYAVVVGNSVSHVHAAPLKERVIQLNF
	>AZB73969.1_NS1_Porcine_parvovirus_7
	KRNTIVLWGPSNTGRTAFIRGLRQVVNCDECVNGQIFCFEGLCGKAIGIWEEPLINPECAEKAKQIFEGAPTQVPAKYKKPQDLPRTPIIMTTNHAPWRFCTSEEGAFRNRMFIFIW
	>YP_009134732.1_non-structural_protein_1_Cherax_quadricarinatus_densovirus
	KLNCIVIHSPPSAGKNFFFDAVKDYYLNCGHLCNANKYNNFPFQDAEGRRIVLWNEPNYAPEFLEQIKEILGGDSTSVNVKYQSDTPVYRTPVIVLTNNKVSFMNHSAFIDRIRVFNW
	>QOD39560.1_NS1_uncultured_densovirus
	KLNCLVIHSPPSAGKNFFFDAVKDYYLNCGHLCNANKFNSFPFQDAEGRRMILWNEPNYSPEFLEPIKEILGGDSTSVNVKYQHDTPVYRTPVIVLTNNEVSFMTHSAFKDRIKIFTW
	>ACX47175.1_NS1_Human_bocavirus
	KQNTVCFYGPASTGKTNMAKAIVQGIRLYGCVNHLNKGFVFNDCRQRLVVWWEECLMHQDWVEPAKCILGGTECRIDVKHRDSVLLTQTPVIISTNHDIYVVVGGNSVSHVHAAPLKERVIQLNF
	>QKE54937.1_nonstructural_protein_Parvoviridae_sp.
	KRNTICIEGPSNTGKSAFIAGLKATIPWGEVVNSNTFAFEGLQDCIIGVWEEPLCSPELAEKAKQVLEGMPCSIAVKYKRPQLLPRTPIIITSNHPIWRFCQAEQIMFENRMFRFEF
	>QBQ18691.1_nonstructural_protein_1_Porcine_parvovirus_7
	KRNTIVLWGPSNTGKTALIRGLRQVVNCGECVNGQVFCFEGLCGKAIGIWEEPLISPECAEKAKQIFEGAPTQVPAKYKKPQDLPRTPIIMTTNHAPWRFCTSEEGAFRNRMFLFIW
	>YP_009507262.1_putative_early_E1_protein_Eptesicus_serotinus_papillomavirus_2
	PKKNCLVIVGPPNTGKSMFTMSLLRFLKGRVVSYVNSKSQFWLQPLAGCKLGLLDDATMPCWHYIDVYLRNLLDGNPISVDLKHRAPVQIRCPPLIITSNVNILKEDKLKFLHSRCQVFEF
	>ADJ96336.1_E1_protein_Delphinus_delphis_papillomavirus
	PKKNCIVLFGPPNTGKSLFAMSLIAALGGKVLSFVNAASHFWLSPLADAKIALIDDATPTTWDYADTNLRNLLDGNPMSLDTKHRALMQITCPPLLITTNSNIMENPKWKYLHSRVKMYSF
	>ACV20861.1_NS1_protein_Human_bocavirus
	KQNTVCFYGPASTGKTNMAKAIVQGIRLYGCVNHLNKGFVFNDCRQRLVVWWEECLMHQDWVEPAKCILGGTECRIDVKHRDSVLLTQTPVIISTNHDIYAVVGGNSVSHVHAAPLKERVIQLNF
	>AEW07384.1_NS1_Human_bocavirus
	KQNTVCFYGPASTGKTNMAKAIVQGIRLYGCVNHLNKGFVFNDCRQRLVVWWEECLMHQDWVEPAKCILGGTECRIDVKHRDSVLLTQTPVIISTNHDIYAVVGGNSVSHVHAAPLKERVIQLNF
	>AGC92294.1_NS1_Human_bocavirus
	KQNTVCFYGPASTGKTNMAKAIVQGIRLYGCVNHLNKGFVFNDCRQRLVVWWEECLMHQDWVEPAKCILGGTECRIDVKHRDSVLLTQTPVIISTNHDIYAVVGGNSVSHVHAAPLKERVIQLNF
	>ABN46902.1_NS1_Human_bocavirus
	KQNTVCFYGPASTGKTNMAKAIVQGIRLYGCVNHLNKGFVFNDCRQRLVVWWEECLMHQDWVEPAKCILGGTECRIDVKHRDSVLLTQTPVIISTNHDIYAVVGGNSVSHVHAAPLKERVIQLNF
	>QKE54974.1_nonstructural_protein_Parvoviridae_sp.
	KRNTFVLYGPSNTGKSAFIKGLKEILPWGEVCNSNTFAFEGMLHGTWAAWEEPLLSPELCEKAKQIMEGMTCMIPVKFKKPATLERTPLFITTNHPIWRFCSSEEEALRNRIFLFEW
	>AIZ00494.1_NS1_Human_bocavirus
	KQNTVCFYGPASTGKTNMAKAIVQGIRLYGCVNHLNKGFVFNDCRQRLVVWWEECLMHQDWVEPAKCILGGTECRIDVKHRDSVLLTQTPVIISTNHDIYAVVGGNSVSHVHAAPLKERVIQLNF
	>AIZ00486.1_NS1_Human_bocavirus
	KQNTVCFYGPASTGKTNMAKAIVQGIRLYGCVNHLNKGFVFNDCRQRLVVWWEECLMHQDWVEPAKCILGGTECRIDVKHRDSVLLTQTPVIISTNHDIYAVVGGNSVSHVHAAPLKERVIQLNF
	>ADB93927.1_NS1_Human_bocavirus
	KQNTVCFYGPASTGKTNMAKAIVQGIRLYGCVNHLNKGFVFNDCRQRLVVWWEECLMHQDWVEPAKCILGGTECRIDVKHRDSVLLTQTPVIISTNHDIYAVVGGNSVSHVHAAPLKERVIQLNF
	>ACY82519.1_NS1_Human_bocavirus
	KQNTVCFYGPASTGKTNMAKAIVQGIRLYGCVNHLNKGFVFNDCRQRLVVWWEECLMHQDWVEPAKCILGGTECRIDVKHRDSVLLTQTPVIISTNHDIYAVVGGNSVSHVHAAPLKERVIQLNF
	>AID68220.1_NS1_Human_bocavirus
	KQNTVCFYGPASTGKTNMAKAIVQGIRLYGCVNHLNKGFVFNDCRQRLVVWWEECLMHQDWVEPAKCILGGTECRIDVKHRDSVLLTQTPVIISTNHDIYAVVGGNSVSHVHAAPLKERVIQLNF
	>AFY23246.1_NS1_Human_bocavirus
	KQNTVCFYGPASTGKTNMAKAIVQGIRLYGCVNHLNKGFVFNDCRQRLVVWWEECLMHQDWVEPAKCILGGTECRIDVKHRDSVLLTQTPVIISTNHDIYAVVGGNSVSHVHAAPLKERVIQLNF
	>AID68228.1_NS1_Human_bocavirus
	KQNTVCFYGPASTGKTNMAKAIVQGIRLYGCVNHLNKGFVFNDCRQRLVVWWEECLMHQDWVEPAKCILGGTECRIDVKHRDSVLLTQTPVIISTNHDIYAVVGGNSVSHVHAAPLKERVIQLNF
	>QOD39493.1_NS1_uncultured_densovirus
	KLNCIVIHSPPSAGKNFFFDAVKDYYINCGHLCNANKYNNFAFQDAEGRRLVLWNEPNYSPEFEEPIKEILGGDSTSVNVKYMNDVAVYRTPVIVLTNNIVGFMTNPVFNDRIRIFKW
	>YP_338086.1_NS1_Primate_bocaparvovirus_1
	KQNTVCFYGPASTGKTNMAKAIVQGIRLYGCVNHLNKGFVFNDCRQRLVVWWEECLMHQDWVEPAKCILGGTECRIDVKHRDSVLLTQTPVIISTNHDIYAVVGGNSVSHVHAAPLKERVIQLNF
	>AFU35660.1_NS1_Human_bocavirus
	KQNTVCFYGPASTGKTNMAKAIVQGIRLYGCVNHLNKGFVFNDCRQRLVVWWEECLMHQDWVEPAKCILGGTECRIDVKHRDSVLLTQTPVIISTNHDIYAVVGGNSVSHVHAAPLKERVIQLNF
	>AID68233.1_NS1_Human_bocavirus
	KQNTVCFYGPASTGKTNMAKAIVQGIRLYGCVNHLNKGFVFNDCRQRLVVWWEECLMHQDWVEPAKCILGGTECRIDVKHRDSVLLTQTPVIISTNHDIYAVVGGNSVSHVHAAPLKERVIQLNF
	>ABG77282.1_NS1_Human_bocavirus_WLL-1
	KQNTVCFYGPASTGKTNMAKAIVQGIRLYGCVNHLNKGFVFNDCRQRLVVWWEECLMHQDWVEPAKCILGGTECRIDVKHRDSVLLTQTPVIISTNHDIYAVVGGNSVSHVHAAPLKERVIQLNF
	>AUN34370.1_NS1_Human_bocavirus
	KQNTVCFYGPASTGKTNMAKAIVQGIRLYGCVNHLNKGFVFNDCRQRLVVWWEECLMHQDWVEPAKCILGGTECRIDVKHRDSVLLTQTPVIISTNHDIYAVVGGNSVSHVHAAPLKERVIQLNF
	>AND46439.1_NS1_Human_bocavirus
	KQNTVCFYGPASTGKTNMAKAIVQGIRLYGCVNHLNKGFVFNDCRQRLVVWWEECLMHQDWVEPAKCILGGTECRIDVKHRDSVLLTQTPVIISTNHDIYAVVGGNSVSHVHAAPLKERVIQLNF
	>ACX47167.1_NS1_Human_bocavirus
	KQNTVCFYGPASTGKTNMAKAIVQGIRLYGCVNHLNKGFVFNDCRQRLVVWWEECLMHQDWVEPAKCILGGTECRIDVKHRDSVLLTQTPVIISTNHDIYAVVGGNSVSHVHAAPLKERVIQLNF
	>AFU35620.1_NS1_Human_bocavirus
	KQNTVCFYGPASTGKTNMAKAIVQGIRLYGCVNHLNKGFVFNDCRQRLVVWWEECLMHQDWVEPAKCILGGTECRIDVKHRDSVLLTQTPVIISTNHDIYAVVGGNSVSHVHAAPLKERVIQLNF
	>AFU35700.1_NS1_Human_bocavirus
	KQNTVCFYGPASTGKTNMAKAIVQGIRLYGCVNHLNKGFVFNDCRQRLVVWWEECLMHQDWVEPAKCILGGTECRIDVKHRDSVLLTQTPVIISTNHDIYAVVGGNSVSHVHAAPLKERVIQLNF
	>AVQ05269.1_NS1_Human_bocavirus
	KQNTVCFYGPASTGKTNMAKAIVQGIRLYGCVNHLNKGFVFNDCRQRLVVWWEECLMHQDWVEPAKCILGGTECRIDVKHRDSVLLTQTPVIISTNHDIYAVVGGNSVSHVHAAPLKERVIQLNF
	>AFU35680.1_NS1_Human_bocavirus
	KQNTVCFYGPASTGKTNMAKAIVQGIRLYGCVNHLNKGFVFNDCRQRLVVWWEECLMHQDWVEPAKCILGGTECRIDVKHRDSVLLTQTPVIISTNHDIYAVVGGNSVSHVHAAPLKERVIQLNF
	>AKP16746.1_NS1_Human_bocavirus
	KQNTVCFYGPASTGKTNMAKAIVQGIRLYGCVNHLNKGFVFNDCRQRLVVWWEECLMHQDWVEPAKCILGGTECRIDVKHRDSVLLTQTPVIISTNHDIYAVVGGNSVSHVHAAPLKERVIQLNF
	>ACG75864.1_NS1_Human_bocavirus
	KQNTVCFYGPASTGKTNMAKAIVQGIRLYGCVNHLNKGFVFNDCRQRLVVWWEECLMHQDWVEPAKCILGGTECRIDVKHRDSVLLTQTPVIISTNHDIYAVVGGNSVSHVHAAPLKERVIQLNF
	>AEW07380.1_NS1_Human_bocavirus
	KQNTVCFYGPASTGKTNMAKAIVQGIRLYGCVNHLNKGFVFNDCRQRLVVWWEECLMHQDWVEPAKCILGGTECRIDVKHRDSVLLTQTPVIISTNHDIYAVVGGNSVSHVHAAPLKERVIQLNF
	>ACP39927.1_NS1_Human_bocavirus_isolate_SH1
	KQNTVCFYGPASTGKTNMAKAIVQGIRLYGCVNHLNKGFVFNDCRQRLVVWWEECLMHQDWVEPAKCILGGTECRIDVKHRDSVLLTQTPVIISTNHDIYAVVGGNSVSHVHAAPLKERVIQLNF
	>AUN34374.1_NS1_Human_bocavirus
	KQNTVCFYGPASTGKTNMAKAIVQGIRLYGCVNHLNKGFVFNDCRQRLVVWWEECLMHQDWVEPAKCILGGTECRIDVKHRDSVLLTQTPVIISTNHDIYAVVGGNSVSHVHAAPLKERVIQLNF
	>ABK32027.1_NS1_Human_bocavirus
	KQNTVCFYGPASTGKTNMAKAIVQGIRLYGCVNHLNKGFVFNDCRQRLVVWWEECLMHQDWVEPAKCILGGTECRIDVKHRDSVLLTQTPVIISTNHDIYAVVGGNSVSHVHAAPLKERVIQLNF
	>AFU35704.1_NS1_Human_bocavirus
	KQNTVCFYGPASTGKTNMAKAIVQGIRLYGCVNHLNKGFVFNDCRQRLVVWWEECLMHQDWVEPAKCILGGTECRIDVKHRDSVLLTQTPVIISTNHDIYAVVGGNSVSHVHAAPLKERVIQLNF
	>AND46435.1_NS1_Human_bocavirus
	KQNTVCFYGPASTGKTNMAKAIVQGIRLYGCVNHLNKGFVFNDCRQRLVVWWEECLMHQDWVEPAKCILGGTECRIDVKHRDSVLLTQTPVIISTNHDIYAVVGGNSVSHVHAAPLKERVIHLNF
	>AYA94188.1_E1_protein_Human_papillomavirus
	PKKNCLVFWGPPDTGKSMFCFTLLKFFKGKVISYMNSKSQFWLMPLLECKLGLLDDVTYPCWQYMDVHLRNAMDGNPVCIDAKHKTPIQLNLPPLLISTNINILEDQSLKYLHSRVKCFHF
	>ARS03587.1_large_non-structural_protein_Human_bocavirus
	KQNTVCFYGPASTGKTNMAKAIVQGIRLYGCVNHLNKGFVFNDCRQRLVVWWEECLMHQDWVEPAKCILGGTECRIDVKHRDSVLLTQTPVIISTNHDIYAVVGGNSVSHVHAAPLKERVIQLNF
	>AFU35604.1_NS1_Human_bocavirus
	KQNTVCFYGPASTGKTNMAKAIVQGIRLYGCVNHLNKGFVFNDCRQRLVVWWEECLMHQDWVEPAKCILGGTECRIDVKHRDSVLLTQTPVIISTNHDIYAVVGGNSVSHVHAAPLKERVIQLNF
	>QOD39532.1_NS1_uncultured_densovirus
	KLNCMVIHSPPSAGKNFFFDAIKDYYLNCGHLCNANKFNNFPFQDAEGRRIVLWNEPNYSPEFLEPIKEILGGDSTSVNVKYQHDTPVYRTPVIVLTNNKVSFMNHQAFRDRIKVFNW
	>QOD39569.1_NS1_uncultured_densovirus
	KLNCMVIHSPPSAGKNFFFDAIKDYYLNCGHLCNANKFNNFPFQDAEGRRIVLWNEPNYSPEFLEPIKEILGGDSTSVNVKYQHDTPVYRTPVIVLTNNKVSFMNHQAFRDRIKVFNW
	>AAD38970.1_replication_protein_human_papillomavirus_83
	PKKSCLVFYGPSDTGKSLFCMSLLQYLGGAVISYVNSSSHFWLSPLADAKIGLLDDATAQCWTYIDVYLRSILDGNPTSIDRKHRTLTQLKCPPLMITTNVDPLADESLKYQRSRITVFKF
	>QKE54866.1_nonstructural_protein_Parvoviridae_sp.
	KRNTICIQGPSNSGKSAFIAGLKQIINWGEVVNGQTFMFEGLVDTTIGVWEEPLCSPEAAEKAKQVLEGMRCSISVKYKKPHMLPRTPIIITTNHDLWRFCTAEESAFRNRMWIFFF
	>YP_002916059.1_non_structural_protein_NS2_Human_bocavirus_4_NI
	KQNTICFYGPASTGKTNFAKAIVQGVRLYGCVNHLNKGFVFNDCRQRLIIWWEECLMHQDWVEPAKCILGGTECRIDVKHKDSVLLQQTPVIISTNHDIYSVVGGNTVSHVHAAPLKERVLQLNF
	>ASS83768.1_truncated_nonstructural_protein_Primate_bocaparvovirus_1
	KQNTVCFYGPASTGKTNMAKAIVQGIRLYGCVNHLNKGFVFNDCRQRLVVWWEECLMHQDWVEPAKCILGGTECRIDVKHRDSVLLTQTPVIISTNHDIYAVVGGNSVSHVHAAPLKERVIQLNF
	>AYC49709.1_NS1_Porcine_parvovirus_7
	KRNTIVLWGPSNTGKTAFIRGLRQVLNCGEIVNGQIFCFEGVCGKAIGIWEEPLISPECAEKAKQVFEGADTQVPAKYKKPQDLPRTPIIITTNHAPWRFCTNEEGAFRNRMFIFIW
	>AWA28228.1_nonstructural_protein_1_partial_Bat_bocavirus
	KQNTCLFYGPASTGKTNLVKAVVSAVRLYGCVNHQNKSFIFNDCAHKLVVWWEECLMHSDWVEQAKCILGGTEFRIDRKHKESQLLPQTPVLVSTNNDIYTVVGGNTVSQVHAKPLRERVV
	>AKA44549.1_NS1_Gallus_gallus_enteric_parvovirus
	KKNALYFHGPANTGKTMMAESICKMVQIYGNVNHNNKNFPLNDCHNKAVLWWEECSMTEEHVESAKCIMGGSSVRIDKKNQDSVLLCKTPIVITSNNDITQVSSRNAISTVHAAAIRARCLKFTF
	>AKA44553.1_NS1_Gallus_gallus_enteric_parvovirus
	KKNALYFHGPANTGKTMMAESICKMVQIYGNVNHNNKNFPLNDCHNKAVLWWEECSMTEEHVESAKCIMGGSSVRIDKKNQDSVLLCKTPIVITSNNDITQVSSRNAISTVHAAAIRARCLKFTF
	>AGF33862.1_nonstructural_protein_1_partial_Human_parvovirus_B19
	KKNTLWFYGPPSTGKTNLAMAIAKSVPVYGMVNWNNENFPFNDVAGKSLVVWDEGIIKSTIVEAAKAILGGQPTRVDQKMRGSVAVPGVPVVITSNGDITFVVSGNTTTTVHAKALKERMVKLNF
	>AKA44545.1_NS1_Gallus_gallus_enteric_parvovirus
	KKNALYFHGPANTGKTMMAESICKMVQIYGNVNHNNKNFPLNDCHNKAVLWWEECSMTEEHVESAKCIMGGSSVRIDKKNQDSVLLCKTPIVITSNNDITQVSSRNAISTVHAAAIRARCLKFTF
	>AFA26589.1_E1_Tursiops_truncatus_papillomavirus_7
	PKKNCIVLYGPPNTGKSMFAMSLISLLGGKVLSYVNSTSHFWLQPLLDAKVALIDDATPGTWDYADMYLRNALDGNPMSLDTKHRAPVQITCPPLLITTNSNIMENDKWKYLHSRVRMYSF
	>AKA44557.1_truncated_NS1_Gallus_gallus_enteric_parvovirus
	KKNALYFHGPANTGKTMMAESICKMVQIYGNVNHNNKNFPLNDCHNKAVLWWEECSMTEEHVESAKCIMGGSSVRIDKKNQDSVLLCKTPIVITSNNDITQVSNRNAISTVHAAAIRARCLKFTF
	>QCI61335.1_REP_Porcine_parvovirus_7
	KRNTIVLWGPSNTGKTAFIRGLRQVVNCGECCNGQIFCFESLCGKPIGIWEEPLISPECAEKAKQIFVGAVTQVPAKYKKPQDLPRTPIIMTTNHAPWRFCTSEEGALRNRMFIFLS
	>AKA44565.1_NS1_Meleagris_gallopavo_enteric_parvovirus
	KKNALYFHGPANTGKTMMAESICKMVQIYGNVNHNNKNFPLNDCHNKAVLWWEECSMTEEHVESAKCIMGGSSVRIDKKNQDSVLLCKTPIVITSNNDITQVSSRNAISTVHAAAIRARCLKFTF
	>AXL64662.1_NS1_partial_Galliform_aveparvovirus_1
	KKNALYFHGPANTGKTMMAESICKMVQIYGNVNHNNKNFPFNDCHNKAVLWWEECSMTEEHVESAKCIMGGSSVRIDKKNQDSVLLCKTPIIITSNNDITQVSSRNAISTVHAAAIRARCLKFTF
	>QCI61333.1_REP_Porcine_parvovirus_7
	KRNTIVLWGPSNTGKTAFIRGLRQVVNCGECCNGQIFCFESLCGKPIGIWEEPLISPECAEKAKQIFVGAVTQVPAKYKKPQDLPRTPIIMTTNHAPWRFCTSEEGALRNRMFIFLS
	>YP_009046818.1_NS1_Chicken_parvovirus_ABU-P1
	KKNALYFHGPANTGKTMMAESICKMVQIYGNVNHNNKNFPLNDCHNKAVLWWEECSMTEEHVESAKCIMGGSSVRIDKKNQDSVLLCKTPIVITSNNDITQVSSRNAISTVHAAAIRARCLKFTF
	>QKE55002.1_nonstructural_protein_Parvoviridae_sp.
	KRNTLVLTGLASTGKTCFAHALCESVKIYGMVNHNNMSFPFNDCVNTLLNHWEEAVMTEEHVETAKCLMDGSRVRVDVKHQGSVAVSGTPMLVTSNHDIFVVKSKNTTTSIHEGPLRSRCITYHF
	>AYA94070.1_E1_protein_Human_papillomavirus
	PKKTCIVIYGAPDTGKSFFCFNFIKLLHGKIVSYMNKQSHFWLMPLVDGKIGLLDDATFQCWTFLDVNMRNAFDGNMVSIDIKHKNLQQLKLPPMLITTNVEVPKEPTLKYLYSRLTCFEF
	>ASC49393.1_NS1_Dromedary_camel_bocaparvovirus_2
	KQNTICFYGPASTGKTIFAKAIAHATKLYGSVNHNNKQFPFNDCVPKLLIWWEEAVMHNDYVEAAKCLLGGTDCRIDQKHTGSAECKQTPVIISTNHDLYTVYGGNSASRVHEAPLRARVVQFNF
	>AYA94314.2_E1_protein_Human_papillomavirus
	PKRNCIVIHGPPDTGKSYFCFSLVRFLKGKVVSYFNKSSQFWLQPMLESKIGFLDDATVCCWNYIDNYMRNALDGNPMCIDAKHKAPQQVKLPPFLITTNLNVMIMDDFKYLHSRLTCFEF
	>ASC49402.1_NS1_Dromedary_camel_bocaparvovirus_2
	KQNTICFYGPASTGKTIFAKAIAHATKLYGSVNHNNKQFPFNDCVPKLLIWWEEAVMHNDYVEAAKCLLGGTDCRIDQKHTGSAECKQTPVIISTNHDLYTVYGGNSASRVHEAPLRARVVQFNF
	>AZB73963.1_NS1_Porcine_parvovirus_7
	KRNTIVLWGPSNTGKTAFIRGLRQVVNCGECCNGQIFCFEGLCGKAIGIWEEPLISPECAEKAKQIFEGADTQVPAKYKKPQDLPRTPIIMTTNHAPWRFCTNEEGAFRNRMFIFLW
	>AER93217.1_NS1_Human_bocavirus
	KQNTVCFYGPASTGKTNMAKAIVQGIRLYGCVNHLNKGFVFNDCKQRLLVWWEECLMHHDWVEPAKCILGGTECRIDVKHRDSVLLTQTPVIISTNHDIYTVVGGNSVSHVHAAPLKERVIQLNF
	>AFV27119.1_E1_human_papillomavirus_162
	PKKNCLVIFGPPDTGKSYFVFSLMKFIRGKVVSLLNRGSQFFLQPLLDCKMGFMDDVTYPAWQYMDLNMRNALDGNSMCIDAKHRVPQQIKLPPLIVTTNLDVKAEQSLMYLHSRLQCIKF
	>AYW35833.1_NS1_Rhinolophus_affinis_bocaparvovirus_1
	KQNSLMIYGPASTGKTNLIKAIVGAVRLYGCVNHQNKNFIFNDCAHKLVVWWEECLMHSDWVEQAKCILGGTEFRIDRKHKESQLLPQTPVLISTNNDIYTVVGGNTVSQVHAKPLKERIVQLNF
	>ASC49390.1_NS1_Dromedary_camel_bocaparvovirus_2
	KQNTICFYGPASTGKTIFAKAIAHATKLYGSVNHNNKQFPFNDCVPKLLIWWEEAVMHNDYVEAAKCLLGGTDCRIDQKHTGSAECKQTPVIISTNHDLYTVYGGNSASRVHEAPLRARVVQFNF
	>QEG53719.1_nonstructural_protein_1_Porcine_parvovirus_7
	KRNTIVLWGPSNTGKTAFVRGLRQVVNCGECVNGQIFCFEGLCGKAIGIWEEPLISPECAEKAKQIFEGADTQVPAKYKKPQDLPRTPIIMTTNHAPWRFCTSEEGALRNRMFIFIW
	>QOP74782.1_NS1_Human_bocavirus
	KQNTVCFYGPASTGKTNMAKAIVQGIRLYGCVNHLNKGFVFNDCRQRLVVWWEECLMHQDWVEPAKCILGGTECRIDVKHRDSVLLTQTPVIISTNHDIYAVVGGNSVSHVHAAPLKERVIQLNF
	>QKE54875.1_nonstructural_protein_Parvoviridae_sp.
	KKNTIVLLGPSNTGKSSFVKGFGQICPGGECINGQSFNYEGLLGMYWGKWEEPLIGPEQVEKFKQIAEGMDTHIPVKYKKPQLLPRTPILMTTNSPPWRWCKEERFTLQNRMHIFKF
	>NP_848021.1_E1_protein_Felis_domesticus_papillomavirus_type_1
	PKKNCLVFWGPPNTGKSMFCMSLMQFLKGKVLSFVNSKSQFWLQPLADAKVALLDDATAPCWTYFDTFLRNALDGNPICIDAKHKAPYQVKCPPLMVTTNVDVIGDSRWPYLRSRLSAFCF
	>ACN29631.1_NS1_Human_bocavirus
	KQNTVCFYGPASTGKTNMAKAIVQGIRLYGCVNHLNKGFVFNDCRQRLVVWWEECLMHQDWVEPAKCILGGTECRIDVKHRDSVLLTQTPVIISTNHDIYAVVGGNSVSHVHAAPLKERVIQLNF
	>ATL73062.1_NS1_Porcine_parvovirus_7
	KRNTIVLWGPSNTGKTAFIRGLRQVVNCGECCNGQIFCFEGLCGKAIGIWEEPLISPECAEKAKQIFEGADTQVPAKYKKPQDLPRTPIIMTTNHAPWRFCTSEEGALRNRMFIFIW
	>QKE55008.1_nonstructural_protein_Parvoviridae_sp.
	KKNTICLLGPSNTGKSAFISGLKQCVAWGEIVNGQTFMFEGLCENTIGIWEEPLCSPEAAEKTKQVLEGMTCSIPVKYKKPFQLPRTPIFITSNHDLWRYCSQEEEAFKNRMWIFRF
	>QAB14021.1_E1_protein_Human_papillomavirus
	PKKSCIVLYGPSDTGKSYFCFALMKFLKGAVVSFMNKNSHFWITPLLEAKVGFLDDATLACWTFLDINMRNAFDGNYVSVDIKHKNLQQIKLPPMFITTNVDITKDPTYSYLVSRLSCFEF
	>QNT22128.1_Nonstructural_protein_1_partial_Porcine_parvovirus_7
	KRNTIVLWGPSNTGKTAFIRGLRQVVNCGECCNGQIFCFEGLCGKAIGIWEEPLISPECAEKAKQIFEGADTQVPAKYKKPQDLPRTPIIMTTNHAPWRFCTSEEGALRNRMFIFIW
	>AJE63437.1_NS1_Human_bocavirus
	KQNTICFYGPASTGKTNFAKAIVQGVRLYGCVNHLNKGFVFNDCRQRLIIWWEECLMHQDWVEPAKCILGGTECRIDVKHKDSVLLQQTPVIISTNHDIYSVVGGNTVSHVHAAPLKERVLQLNF
	>B9UYK5.2_RecName:_Full_Initiator_protein_NS1_Short_NS1_AltName:_Full_Non-structural_protein_1_AltName:_Full_Non-structural_protein_NS1_Human_bocavirus_2
	KQNTICFYGPASTGKTNFAKAIVQGVRLYGCVNHLNKGFVFNDCRQRLIIWWEECLMHQDWVEPAKCILGGTECRIDVKHKDSVLLQQTPVIISTNHDIYSVVGGNTVSHVHAAPLKERVLQLNF
	>AJE63441.1_NS1_Human_bocavirus
	KQNTICFYGPASTGKTNFAKAIVQGVRLYGCVNHLNKGFVFNDCRQRLIIWWEECLMHQDWVEPAKCILGGTECRIDVKHKDSVLLQQTPVIISTNHDIYSVVGGNTVSHVHAAPLKERVLQLNF
	>QEE83911.1_E1_human_papillomavirus_57
	PKKNCIVFYGPADTGKSYFCMSLLQFLGGAVISYANSSSHFWLQPLADSKIGLLDDATAQCWTYIDTYLRNLLDGNPFSIDRKHKTLLQIKCPPLMITTNINPLEEDRWKYLRSRVTLFKF
	>QJQ50417.1_non-structural_replication_protein_Carnivore_chapparvovirus_1
	KHNTFVLWGCSNTGKSAFISGLKQCLSWGEIVNTNNFAFEGLIGNTIGVWEEPLISPELAEKAKQIFEGMECSIPVKFKKPVKLPRIPIIMTTNHAPWRFCTHEEPMFRNRMFIFNW
	>AJD85769.1_non-structural_protein_NS1_Human_bocavirus
	KQNTICFYGPASTGKTNFAKAIVQGVRLYGCVNHLNKGFVFNDCRQRLIIWWEECLMHQDWVEPAKCILGGTECRIDVKHKDSVLLQQTPVIISTNHDIYSVVGGNTVSHVHAAPLKERVLQLNF
	>AMR68958.1_NS1_Porcine_parvovirus_7
	KRNTIVLWGPSNTGKTAFIRGLRQVVNCGECCNGQIFCFEGLCGKAIGIWEEPLISPECAEKAKQIFEGADTQVPAKYKKPQDLPRTPIIMTTNHAPWRFCTSEEGALRNRMFIFIW
	>QCE20585.1_nonstructural_protein_Melipona_quadrifasciata_densovirus
	KKNSMFILGPPNSGKTFFLETLSCFYMNPGHVKNFVRGSAFPLQDAVNRRILIWNEPSIVPSQFDSVKMLTAGDPMPCDVKYQSGAVITRTPLFFTSNAQIFDSGDPVWSSRIYFEEW
	>QEE83904.1_E1_human_papillomavirus_57
	PKKNCIVFYGPADTGKSYFCMSLLQFLGGAVISYANSSSHFWLQPLADSKIGLLDDATAQCWTYIDTYLRNLLDGNPFSIDRKHKTLLQIKCPPLMITTNINPLEEDRWKYLRSRVTLFKF
	>AND46431.1_NS1_Human_bocavirus
	KQNTVCFYGPASTGKTNMAKAIVQGIRLYGCVNHLNKGFVFNDCRQRLVVWWEECLMHQDWVEPAKCILGGTECRIDVKHRDSVLLTQTPVIISTNHDIYAVVGGNSVSHVHAAPLKERVIHLNF
	>AID68218.1_NS1_Human_bocavirus
	KQNTVCFYGPAPTGKTNMAKAIVQGIRLYGCVNHLNKGFVFNDCRQRLVVWWEECLMHQDWVEPAKCILGGTECRIDVKHRDSVLLTQTPVIISTNHDIYAVVGGNSVSHVHAAPLKERVIQLNF
	>AUF34943.1_NS1_Human_bocavirus
	KQNTICFYGPASTGKTNFAKAIVQGVRLYGCVNHLNKGFVFNDCRQRLIIWWEECLMHQDWVEPAKCILGGTECRIDVKHKDSVLLQQTPVIISTNHDIYSVVGGNTVSHVHAAPLKERVLQLNF
	>P22153.1_RecName:_Full_Replication_protein_E1_AltName:_Full_ATP-dependent_helicase_E1_human_papillomavirus_57
	PKKNCIVFYGPADTGKSYFCMSLLQFLGGAVISYANSSSHFWLQPLADSKIGLLDDATAQCWTYIDTYLRNLLDGNPFSIDRKHKTLLQIKCPPLMITTNINPLEEDRWKYLRSRVTLFKF
	>YP_002916060.1_non_structural_protein_NS1_Human_bocavirus_4_NI
	KQNTICFYGPASTGKTNFAKAIVQGVRLYGCVNHLNKGFVFNDCRQRLIIWWEECLMHQDWVEPAKCILGGTECRIDVKHKDSVLLQQTPVIISTNHDIYSVVGGNTVSHVHAAPLKERVLQLNF
	>AGI99539.1_NS1_Human_bocavirus
	KQNTICFYGPASTGKTNFAKAIVQGVRLYGCVNHLNKGFVFNDCRQRLIIWWEECLMHQDWVEPAKCILGGTECRIDVKHKDSVLLQQTPVIISTNHDIYSVVGGNTVSHVHAAPLKERVLQLNF
	>AWV82756.1_NS1_Porcine_parvovirus_7
	KRNTIVLWGPSNTGKTAFIRGLRQVVKCGECCNGQIFCFEGLCGKAIGIWEEPLISPECAEKAKQIFEGADTQVPAKYKKPQDLPRTPIIMTTNHAPWRFCTSEEGALRNRMFIFIW
	>ATL73064.1_NS1_Porcine_parvovirus_7
	KRNTIVLWGPSNTGKTAFIRGLRQVVKCGECCNGQIFCFEGLCGKAIGIWEEPLISPECAEKAKQIFEGADTQVPAKYKKPQDLPRTPIIMTTNHAPWRFCTSEEGALRNRMFIFIW
	>QBA84922.1_nonstructural_protein_partial_Porcine_parvovirus_7
	KRNTIVLWGPSNTGKTAFIRGLRQVVNCGECVNGQIFCFEGLCGKAIGIWEEPLISPECAEKAKQIFEGADTQVPAKYKKPQDLPRTPIIMTTNHAPWRFCTSEEGAFRNRMFMFIW
	>AVM18346.1_early_protein_1_Lambdapapillomavirus_2
	PKKNCLVFWGPPNTGKSMFCMSLLSFLHGVVISYVNSKSHFWLQPLTEGKMGLLDDATRPCWLYIDTYLRNALDGNTFSVDCKHKAPLQLKCPPLLITTNVNVCGDEKFKYLRSRCSFFHF
	>AWV82754.1_NS1_Porcine_parvovirus_7
	KRNTIVLWGPSNTGKTAFIRGLRQVVKCGECCNGQIFCFEGLCGKAIGIWEEPLISPECAEKAKQIFEGADTQVPAKYKKPQDLPRTPIIMTTNHAPWRFCTSEEGALRNRMFIFIW
	>NP_056815.1_early_protein_1_Lambdapapillomavirus_2
	PKKNCLVFWGPPNTGKSMFCMSLLSFLHGVVISYVNSKSHFWLQPLTEGKMGLLDDATRPCWLYIDTYLRNALDGNTFSVDCKHKAPLQLKCPPLLITTNVNVCGDEKFKYLRSRCSFFHF
	>AFA26582.1_E1_Tursiops_truncatus_papillomavirus_6
	PKKSCLVIYGPANTGKSLFGMSLITMLGGKVLSFVNSTSQFWLQPLADAKVALLDDATGNTWDYADTYLRNLLDGNPISIDLKHKAHMQVRCPPLIITTNTNILENPKWKYLYSRVKILPF
	>YP_002586773.1_NS1_Human_bocavirus_2c_PK
	KQNTICFYGPASTGKTNFAKAIVQGVRLYGCVNHLNKGFVFNDCRQRLIIWWEECLMHQDWVEPAKCILGGTECRIDVKHKDSVLLQQTPVIISTNHDIYSVVGGNTVSHVHAAPLKERVLQLNF
	>AZB73965.1_NS1_Porcine_parvovirus_7
	KRNTIVLWGPSNTGKTAFIRGLRQVVSCGECVNGQIFCFEGLCGKAIGIWEEPLISPECAEKAKQIFEGADTQVPAKYKKPQDLPRTPIIMTTNHAPWRFCTSEEGAFRNRMFIFLW
	>BAS32598.1_NS1_Bufavirus-3
	KRNTILLCGPASTGKSLLAQKIAKLVGNTGCYNPSNANFPFNDCVNKNLIWIEEAGNLGTQVNSFKAIMSGQAIRLDQKGKGSKSIEPTPVVMTTNEDITRVIIGTELKVEHRQPIMDRCLRFEL
	>QOD39552.1_NS1_uncultured_densovirus
	KLNCMVIFSPPSAGKNFFFDAVKDFYLNAGHLCNANKFNNFPFQDAEGRRIVLWNEPNYSPEFLEPIKEILGGDSTSVNVKYQHDTPVYRTPVIVLTNNKVSFMGHKAFKDRLRIFNW
	>AFN44267.1_NS1_Bufavirus-1
	KRNTILLCGPASTGKSLLAQKIAKLVGNTGCYNPSNANFPFNDCVNKNLIWIEEAGNLGTQVNSFKAIMSGQAIRLDQKGKGSKSIEPTPVVMTTNEDITRVIIGTELKVEHRQPIMDRCLRFEL
	>YP_009507379.1_NS1_Primate_protoparvovirus_1
	KRNTILLCGPASTGKSLLAQKIAKLVGNTGCYNPSNANFPFNDCVNKNLIWIEEAGNLGTQVNSFKAIMSGQAIRLDQKGKGSKSIEPTPVVMTTNEDITRVIIGTELKVEHRQPIMDRCLRFEL
	>AFN44270.1_NS1_Bufavirus-1
	KRNTILLCGPASTGKSLLAQKIAKLVGNTGCYNPSNANFPFNDCVNKNLIWIEEAGNLGTQVNSFKAIMSGQAIRLDQKGKGSKSIEPTPVVMTTNEDITRVIIGTELKVEHRQPIMDRCLRFEL
	>AFC75858.1_non-structural_protein_Blattella_germanica_densovirus-like_virus
	KCNCFLIVSPPSAGKNFLCDAIKDYYINVGQMQNPNKYNTFAYQDCHNRRLLIWNEPNYEPRETENLKMLFGGDNLSANVKCKPQANVKRTPVICMSNVVPRFANHEAFADRVITYYW
	>ATD50851.1_E1_protein_Human_papillomavirus
	PKKNCVVIYGPPDTGKSYFVFSLMKFIKGKVVSFLNRGSQFWLQPLLDGKMGFMDDATFAAWQYMDLNMRNALDGNLMSVDAKHRVPQQIKLPPLIVTTNINVMAEQSLMYLHSRLQCIEF
	>NP_043418.1_replication_protein_E1_Human_papillomavirus_type_48
	PKKMCIVIYGPPDTGKSMFCFKLVQFLKGQVVSYINKSSQFWLMPLQDAKIGLLDDATHNCWIYLDTYLRNAFDGNTFCLDIKHKNLQQTKLPPMIITTNVNVTTDESLFYLRSRLTCFNF
	>AXL64665.1_NS1_partial_Galliform_aveparvovirus_1
	KKNALYFHGPANTGKTMMAESICKMVQIYGNVNHNNKNFPFNDCHNKAVLWWEECSMTDEHVESAKCIMGGSSVRIDKKNQDSVLLCKTPIVITSNNDITQVSSRNAISTVHAAAIRARCLKFTF
	>ATL73066.1_NS1_Porcine_parvovirus_7
	KRNTIVLWGPSNTGKTAFIRGLRQVVKCGECCNGQIFCFEGLCGKAIGIWEEPLISPECAEKAKQIFEGADTQVPAKYKKPQDLPRTPIIMTTNHAPWRLCTSEEGALRNRMFIFIW
	>QJI53730.1_ORF3_Densovirinae_sp.
	KCNCFLIVSPPSAGKNFLCDAIKDYYINVGQMQNPNKYNTFAYQDCHNRRLLIWNEPNYEPRETENLKMLFGGDNLSANVKCKPQANVKRTPVICMSNVVPRFANHEAFADRVITYYW
	>QJI53742.1_ORF3_Densovirinae_sp.
	KCNCFLIVSPPSAGKNFLCDAIKDYYINVGQMQNPNKYNTFAYQDCHNRRLLIWNEPNYEPRETENLKMLFGGDNLSANVKCKPQANVKRTPVICMSNVVPRFANHEAFADRVITYYW
	>QGJ83201.1_nonstructural_protein_1_Peafowl_parvovirus_1
	KKNTLVLLGPSNTGKSAFISGLKACIPWGEICNGANFNFEGLIGTVIGVWEEPLISAELAEKCKQVFEGMTCSIPVKYKKPYMLPRTPIIMTTNHKPWRFCSAEEQMFLNRMTIFEI
	>AKP16336.1_E1_human_papillomavirus_200
	PKKMCLVFHGPPDTGKSLFCFKLIQFLKGQVVSYINKSSQFWLMPLQDAKVGLLDDATYNCWLYLDTYLRNAFDGNTFSLDIKHKNLQQTKLPPMIITTNVNVEVDESLFYLRSRLTCFNF
	>AFN44276.1_NS1_Bufavirus-2
	KRNTILLCGPASTGKSLLAQKIAKLVGNTGCYNPSNANFPFNDCVNKNLIWVEEAGNLGTQVNSFKAIMSGQAIRLDQKGKGSKSIEPTPVVMTTNEDITKVIIGTELKTEHRQPIMDRCLRFEL
	>QJI53735.1_ORF3_Densovirinae_sp.
	KCNCFLIVSPPSAGKNFLCDAIKDYYINVGQMQNPNKYNTFAYQDCHNRRLLIWNEPNYEPRETENLKMLFGGDNLSANVKCKPQANVKRTPVICMSNVVPRFANHEAFADRVITYYW
	>AQR59063.1_nonstructural_protein_Turkey_parvovirus_1078
	KKNALYFHGPANTGKTMMAESICKMVQIYGNVNHNNKNFPFNDCHNKAVIWWEECSMTEEHVESAKCIMGGSSVRIDKKNQDSVLLCKTPIVITSNNDITQVSSRNAISTVHSAAIRARCLKFTF
	>QOL70852.1_nonstructural_protein_partial_Parus_major_densovirus-like_virus
	KCNCFLIVSPPSAGKNFLCDAIKDYYINVGQMQNPNKYNTFAYQDCHNRRLLIWNEPNYEPRETENLKMLFGGDNLSANVKCKPQANVKRTPVICMSNVVPRFANHEAFADRVITYYW
	>AYA94797.1_E1_protein_Human_papillomavirus
	PKKSCIVIYGPSDTGKSYFCFNLVKFLQGAIVSYMNKNSHFWITPLLEGKVGFLDDATPACWQFLDANMRNAFDGNYVSIDVKHRALQQVKLPPMFITTNVNVTTDDSLKYLVSRLNCFEF
	>AID68224.1_NS1_Human_bocavirus
	KQDTVCFYGPASTGKTNMAKAIVQGIRLYGCVNHLNKGFVFNDCRQRLVVWWEECLMHQDWVEPAKCILGGTECRIDVKHRDSVLLTQTPVIISTNHDIYAVVGGNSVSHVHAAPLKERVIQLNF
	>YP_009310053.1_ORF3_Parus_major_densovirus
	KCNCFLIVSPPSAGKNFLCDAIKDYYINVGQMQNPNKYNTFAYQDCHNRRLLIWNEPNYEPRETENLKMLFGGDNLSANVKCKPQANVKRTPVICMSNVVPRFANHEAFADRVITYYW
	>QKN88750.1_replication_protein_Dependoparvovirus_sp.
	KRNTIWLFGPATTGKTNIAEAIAHAVPFYGCVNWTNENFPFNDCLEKMIIWWEEGKMTAKIVETAKAILGGSKVRVDQKCKSSMQLEPTPVIITSNTNMCYVVDGNTTTFEHAQPLQDRMFKLEL
	>QKN88752.1_replication_protein_Dependoparvovirus_sp.
	KRNTIWLFGPATTGKTNIAEAIAHAVPFYGCVNWTNENFPFNDCLEKMIIWWEEGKMTAKIVETAKAILGGSKVRVDQKCKSSMQLEPTPVIITSNTNMCYVVDGNTTTFEHAQPLQDRMFKLEL
	>QKE54856.1_nonstructural_protein_Parvoviridae_sp.
	KKNTICLYGPSNTGKSAFIFGFKQCVNWGEVVNSPTFAFEALLDATFAVWEEPLISPELAEKTKQVMEGMTTSIPIKHKKPQMLNRTPLIMTTNHYPWRFCTAEEQMFRNRMWIWEF
	>QOD39597.1_NS1_uncultured_densovirus
	KLNCVVIYSPPSAGKNYFFDAVKDYYLNCGHLCNANKFNSFPFQDAEGRRIVLWNEPNYSPDFLEPIKEILGGDSTSVNVKYQHDTPVYRTPVIVLTNNQVTFMGHNAFKDRIRIFNW
	>AUN34382.1_NS1_Human_bocavirus
	KQNTVGFYGPASTGKTNMAKAIVPGIRLYGCVNHLNKGFVFNDCRQRLVVGWEECLMHQDWVEPAKCILGGTECRIDVKHRDSVLLTQTPVIISTNHDIYAVVGGNSVSHVHAAPLKERVIQLNF
	>AUN34378.1_NS1_Human_bocavirus
	KQNTVGFYGPASTGKTNMAKAIVPGIRLYGCVNHLNKGFVFNDCRQRLVVGWEECLMHQDWVEPAKCILGGTECRIDVKHRDSVLLTQTPVIISTNHDIYAVVGGNSVSHVHAAPLKERVIQLNF
	>QEG53723.1_nonstructural_protein_1_Porcine_parvovirus_7
	KRNTIVLWGPSNTGKTAFIRGLRQVVNCGECVNGQIFCFEGLCGKAIGIWEEPLISPECAEKAKQIFEGADTQVPAKYKKPQDLPRTPIIMTTNHAPWRFCTSEEGALRNRMFIFIW
	>AYA94875.1_E1_protein_Human_papillomavirus
	PKKMCIVLYGPPDTGKSMFCFQLVQFLRGKVVSYINKNSQFWLMPLIDAKIGFLDDATYNCWLYFDTYMRNAFDGNVFCVDIKHKNLQQIKLPPMLITTNVEVVAEESLFYLRSRLQCFKF
	>QKN88764.1_replication_protein_Dependoparvovirus_sp.
	KRNTIWLFGPATTGKTNIAEAIAHAVPFYGCVNWTNENFPFNDCLEKMIIWWEEGKMTAKIVETAKAILGGSKVRVDQKCKSSMQLEPTPVIITSNTNMCYVVDGNTTTFEHAQPLQDRMFKLEL
	>AYG77854.1_nonstructural_protein_Chicken_parvovirus
	KKNALYFHGPANTGKTMMAESICKMVQIYGNVNHNNKNFPFNDCHNKAVLWWEECSMTEEHVESAKCIMGGSSVRIDKKNQDSVLLCKTPIVITSNNDITQVSSRNAISTVHAAAIRARCLKFTF
	>AMS35085.1_NS1_partial_Cutavirus
	KRNTILLCGPASTGKSLISQTIANLVGNVGCYNPSNANFPFNDCSNKNLIWIEEAGNFGTQVNSFKAIMSGQAIRLDQKGKGSKQIEPTPVIMTTNEDITKVIVGTELKTEHRQPIMDRCLRFEL
	>ASC49384.1_NS1_Dromedary_camel_bocaparvovirus_2
	KQNTICFYGPASTGKTIFAKAIAHTTKLYGSVNHNNKQFPFNDCVPKLLIWWEEAIMHNDYVEAAKCILGGTDCRIDQKHTGSAECKQTPVIISTNHDLYTVYGGNSASRVHEAPLRARVVQFNF
	>AYG77870.1_nonstructural_protein_Chicken_parvovirus
	KKNALYFHGPANTGKTMMAESICKMVQIYGNVNHNNKNFPFNDCHNKAVLWWEECSMTEEHVESAKCIMGGSSVRIDKKNQDSVLLCKTPIVITSNNDITQVSSRNAISTVHAAAIRARCLKFTF
	>ANG08917.1_E1_Human_papillomavirus_type_176
	PKKNCLVFWGPPDTGKSLFCYTLLKFLKGNVISFMNSRSHFWLMPLIDCKVGLLDDATYPCWQYMDVHLRNAMDGNPVSVDAKHKHPVQLKLPPLLVTTNVNVLNDLSLKYLHSRIKCFHF
	>AYG77850.1_nonstructural_protein_Chicken_parvovirus
	KKNALYFHGPANTGKTMMAESICKMVQIYGNVNHNNKNFPFNDCHNKAVLWWEECSMTEEHVESAKCIMGGSSVRIDKKNQDSVLLCKTPIVITSNNDITQVSSRNAISTVHAAAIRARCLKFTF
	>AYG77846.1_nonstructural_protein_Chicken_parvovirus
	KKNALYFHGPANTGKTMMAESICKMVQIYGNVNHNNKNFPFNDCHNKAVLWWEECSMTEEHVESAKCIMGGSSVRIDKKNQDSVLLCKTPIVITSNNDITQVSSRNAISTVHAAAIRARCLKFTF
	>AIW53325.1_NS1_Protoparvovirus_HK-2014
	KKNALYFHGPANTGKTMMAESICKMVQIYGNVNHNNKNFPFNDCHNKAVLWWEECSMTEEHVESAKCIMGGSSVRIDKKNQDSVLLCKTPIVITSNNDITQVSSRNAISTVHAAAIRARCLKFTF
	>AQR59107.1_nonstructural_protein_Chicken_parvovirus
	KKNALYFHGPANTGKTMMAESICKMVQIYGNVNHNNKNFPFNDCHNKAVLWWEECSMTEEHVESAKCIMGGSSVRIDKKNQDSVLLCKTPIVITSNNDITQVSSRNAISTVHAAAIRARCLKFTF
	>ASC49378.1_NS1_Dromedary_camel_bocaparvovirus_2
	KQNTICFYGPASTGKTIFAKAIAHTTKLYGSVNHNNKQFPFNDCVPKLLIWWEEAIMHNDYVEAAKCILGGTDCRIDQKHTGSAECKQTPVIISTNHDLYTVYGGNSASRVHEAPLRARVVQFNF
	>AYG77878.1_nonstructural_protein_Chicken_parvovirus
	KKNALYFHGPANTGKTMMAESICKMVQIYGNVNHNNKNFPFNDCHNKAVLWWEECSMTEEHVESAKCIMGGSSVRIDKKNQDSVLLCKTPIVITSNNDITQVSSRNAISTVHAAAIRARCLKFTF
	>AYG77874.1_nonstructural_protein_Chicken_parvovirus
	KKNALYFHGPANTGKTMMAESICKMVQIYGNVNHNNKNFPFNDCHNKAVLWWEECSMTEEHVESAKCIMGGSSVRIDKKNQDSVLLCKTPIVITSNNDITQVSSRNAISTVHAAAIRARCLKFTF
	>AQR59096.1_nonstructural_protein_Chicken_parvovirus
	KKNALYFHGPANTGKTMMAESICKMVQIYGNVNHNNKNFPFNDCHNKAVLWWEECSMTEEHVESAKCIMGGSSVRIDKKNQDSVLLCKTPIVITSNNDITQVSSRNAISTVHAAAIRARCLKFTF
	>ASC49369.1_NS1_Dromedary_camel_bocaparvovirus_2
	KQNTICFYGPASTGKTIFAKAIAHTTKLYGSVNHNNKQFPFNDCVPKLLIWWEEAIMHNDYVEAAKCILGGTDCRIDQKHTGSAECKQTPVIISTNHDLYTVYGGNSASRVHEAPLRARVVQFNF
	>AIW53329.1_NS1_Protoparvovirus_HK-2014
	KKNALYFHGPANTGKTMMAESICKMVQIYGNVNHNNKNFPFNDCHNKAVLWWEECSMTEEHVESAKCIMGGSSVRIDKKNQDSVLLCKTPIVITSNNDITQVSSRNAISTVHAAAIRARCLKFTF
	>ASC49414.1_NS1_Dromedary_camel_bocaparvovirus_2
	KQNTICFYGPASTGKTIFAKAIAHTTKLYGSVNHNNKQFPFNDCVPKLLIWWEEAIMHNDYVEAAKCILGGTDCRIDQKHTGSAECKQTPVIISTNHDLYTVYGGNSASRVHEAPLRARVVQFNF
	>QKN88760.1_replication_protein_Dependoparvovirus_sp.
	KRNTIWLFGPATTGKTNIAEAIAHAVPFYGCVNWTNENFPFNDCLEKMIIWWEEGKMTAKIVETAKAILGGSKVRVDQKCKSSMQLEPTPVIITSNTNMCYVVDGNTTTFEHAQPLQDRMFKLEL
	>AQR59111.1_nonstructural_protein_Chicken_parvovirus
	KKNALYFHGPANTGKTMMAESICKMVQIYGNVNHNNKNFPFNDCHNKAVLWWEECSMTEEHVESAKCIMGGSSVRIDKKNQDSVLLCKTPIVITSNNDITQVSSRNAISTVHAAAIRARCLKFTF
	>AMS35097.1_NS1_partial_Cutavirus
	KRNTILLCGPASTGKSLISQTIANLVGNVGCYNPSNANFPFNDCSNKNLIWIEEAGNFGTQVNSFKAIMSGQAIRLDQKGKGSKQIEPTPVIMTTNEDITKVIVGTELKTEHRQPIMDRCLRFEL
	>QLF86431.1_replication_protein_Dependoparvovirus_sp.
	KRNTIWLFGPATTGKTNIAEAIAHAVPFYGCVNWTNENFPFNDCLEKMIIWWEEGKMTAKIVETAKAILGGSKVRVDQKCKSSMQLEPTPVIITSNTNMCYVVDGNTTTFEHAQPLQDRMFKLEL
	>ASC49405.1_NS1_Dromedary_camel_bocaparvovirus_2
	KQNTICFYGPASTGKTIFAKAIAHTTKLYGSVNHNNKQFPFNDCVPKLLIWWEEAIMHNDYVEAAKCILGGTDCRIDQKHTGSAECKQTPVIISTNHDLYTVYGGNSASRVHEAPLRARVVQFNF
	>QOD39464.1_NS1_uncultured_densovirus
	KLNCIVIHSPPSAGKNYFFDCIKDYYLNCGHLCNANKYNNFPFQDAEGRRVVLWNEPNYSPEFLEQIKEILGGDSTSVNVKYQHDTPVYRTPVIVLTNVTVSFMHHKAFVDRIKTFHW
	>APT42879.1_nonstructural_protein_Chicken_parvovirus
	KKNALYFHGPANTGKTMMAESICKMVQIYGNVNHNNKNFPFNDCHNKAVLWWEECSMTEEHVESAKCIMGGSSVRIDKKNQDSVLLCKTPIVITSNNDITQVSSRNAISTVHAAAIRARCLKFTF
	>AXL64674.1_NS1_Galliform_aveparvovirus_1
	KKNALYFHGPANTGKTMMAESICKMVQIYGNVNHNNKNFPFNDCHNKAVLWWEECSMTEEHVESAKCIMGGSSVRIDKKNQDSVLLCKTPIVITSNNDITQVSSRNAISTVHAAAIRARCLKFTF
	>AYG77862.1_nonstructural_protein_Chicken_parvovirus
	KKNALYFHGPANTGKTMMAESICKMVQIYGNVNHNNKNFPFNDCHNKAVLWWEECSMTEEHVESAKCIMGGSSVRIDKKNQDSVLLCKTPIVITSNNDITQVSSRNAISTVHAAAIRARCLKFTF
	>AYG77866.1_nonstructural_protein_Chicken_parvovirus
	KKNALYFHGPANTGKTMMAESICKMVQIYGNVNHNNKNFPFNDCHNKAVLWWEECSMTEEHVESAKCIMGGSSVRIDKKNQDSVLLCKTPIVITSNNDITQVSNRNAISTVHAAAIRARCLKFTF
	>YP_009507346.1_NS1_Turkey_parvovirus_260
	KKNALYFHGPANTGKTMMAESICKMVQIYGNVNHNNKNFPFNDCHNKAVLWWEECSMTEEHVESAKCIMGGSSVRIDKKNQDSVLLCKTPIVITSNNDITQVSSRNAISTVHAAAIRARCLKFTF
	>AXL64668.1_NS1_Galliform_aveparvovirus_1
	KKNALYFHGPANTGKTMMAESICKMVQIYGNVNHNNKNFPFNDCHNKAVLWWEECSMTEEHVESAKCIMGGSSVRIDKKNQDSVLLCKTPIVITSNNDITQVSSRNAISTVHAAAIRARCLKFTF
	>AMZ04136.1_nonstructural_protein_Galliform_aveparvovirus_1
	KKNALYFHGPANTGKTMMAESICKMVQIYGNVNHNNKNFPFNDCHNKAVLWWEECSMTEEHVESAKCIMGGSSVRIDKKNQDSVLLCKTPIVITSNNDITQVSSRNAISTVHAAAIRARCLKFTF
	>AQR59115.1_nonstructural_protein_Chicken_parvovirus
	KKNALYFHGPANTGKTMMAESICKMVQIYGNVNHNNKNFPFNDCHNKAVLWWEECSMTEEHVESAKCIMGGSSVRIDKKNQDSVLLCKTPIVITSNNDITQVSSRNAISTVHAAAIRARCLKFTF
	>ATQ38548.1_E1_Gammapapillomavirus_23
	PKKNCIVFYGPSDTGKSYFCNTLVKFLKGSVVSFMNRQSHFWLQNLINTKIGFLDDATLPCWLFMDTNMRNALDGNPVCLDAKHKAPTQIKLPPLLITTNVCVESEPSLKYLKTRLTIFTF
	>QKE54960.1_nonstructural_protein_Parvoviridae_sp.
	KKNTLVLWGPSNTGKSAFIAGLKQIVPWGEIVNGNSGFNFEGVIDQVLAVWEEPLIGPELAEKCKQVFEGMTCSISVKYKKPYMLPRTPVLITTNHAPWRFCTAEQLMFENRMTIFQW
	>AYA93986.1_E1_protein_Human_papillomavirus
	PKKMCLVFYGPPDTGKSLFCFKLVQFLKGQVVSFVNKSSQFWLMPLQDAKIGLLDDATYNCWLYLDTYLRNAFDGNTFCLDIKHKNLQQTKLPPMIITTNVDVPADESLFYLKSRLTCFNF
	>QOD39498.1_NS1_uncultured_densovirus
	KLNCIVIYSPPSAGKNFFFDAVKDYYINCGHLSNANKYNAFPFQDAEGRRIVLWNEPNYSPEFLEPIKELLGGDSTTVNVKYMHDTPVYRTPMIVLTNNVVSFMTHPAFKDRVRVFNW
	>ALJ32517.1_early_protein_E1_Human_papillomavirus_type_53
	PKHNCLVIYGPPNTGKSCFAMSLINFFHGSVISYVNSHSHFWLQPLDNTKLGMLDDATEACWKYIDEYLRNLLDGNPVSLDRKHKQLVQIKCPPVLITTNINPMQDAKLRYLHSRIHVLQF
	>AQR59123.1_nonstructural_protein_Chicken_parvovirus
	KKNALYFHGPANTGKTMMAESICKMVQIYGNVNHNNKNFPFNDCHNKAVIWWEECSMTEEHVESAKCIMGGSSVRIDKKNQDSVLLCKTPIVITSNNDITQVSSRNAISTVHSAAIRARCLKFTF
	>QOD39601.1_NS1_uncultured_densovirus
	KTNCILICSPPSSGKNFFFDVFIDYLLNKGQLGRANRFNQFAFQDAFTKRIILWNEPNFESSMVDTIKMMTAGDAYNVNVKHKSNCGVFKTPLIILTNNKISLMYDEAFKDRIIQYHW
	>ALT54843.1_E1_Human_papillomavirus_type_53
	PKHNCLVIYGPPNTGKSCFAMSLINFFHGSVISYVNSHSHFWLQPLDNTKLGMLDDATEACWKYIDEYLRNLLDGNPVSLDRKHKQLVQIKCPPVLITTNINPMQDAKLRYLHSRIHVLQF
	>QHG62569.1_NS1_uncultured_densovirus
	KLNCIVIYSPPSAGKNFFFDAVKDYYINCGHLSNANKYNAFPFQDAEGRRIVLWNEPNYSPEFLEPIKELLGGDSTTVNVKYMHDTPVYRTPMIVLTNNVVSFMTHPAFKDRVRVFNW
	>AQR59125.1_nonstructural_protein_Chicken_parvovirus
	KKNALYFHGPANTGKTMMAESICKMVQIYGNVNHNNKNFPFNDCHNKAVIWWEECSMTEEHVESAKCIMGGSSVRIDKKNQDSVLLCKTPIVITSNNDITQVSSRNAISTVHSAAIRARCLKFTF
	>ALJ32501.1_early_protein_E1_Human_papillomavirus_type_53
	PKHNCLVIYGPPNTGKSCFAMSLINFFHGSVISYVNSHSHFWLQPLDNTKLGMLDDATEACWKYIDEYLRNLLDGNPVSLDRKHKQLVQIKCPPVLITTNINPMQDAKLRYLHSRIHVLQF
	>ABU54114.1_early_protein_E1_Human_papillomavirus_type_53
	PKHNCLVIYGPPNTGKSCFAMSLINFFHGSVISYVNSHSHFWLQPLDNTKLGMLDDATEACWKYIDEYLRNLLDGNPVSLDRKHKQLVQIKCPPVLITTNINPMQDAKLRYLHSRIHVLQF
	>CAD1814345.1_early_protein_E1_Human_papillomavirus_type_53
	PKHNCLVIYGPPNTGKSCFAMSLINFFHGSVISYVNSHSHFWLQPLDNTKLGMLDDATEACWKYIDEYLRNLLDGNPVSLDRKHKQLVQIKCPPVLITTNINPMQDAKLRYLHSRIHVLQF
	>ABU54093.1_early_protein_E1_Human_papillomavirus_type_53
	PKHNCLVIYGPPNTGKSCFAMSLINFFHGSVISYVNSHSHFWLQPLDNTKLGMLDDATEACWKYIDEYLRNLLDGNPVSLDRKHKQLVQIKCPPVLITTNINPMQDAKLRYLHSRIHVLQF
	>QOD39548.1_NS1_uncultured_densovirus
	KLNCIVIYSPPSAGKNFFFDAVKDYYINCGHLSNANKYNAFPFQDAEGRRIVLWNEPNYSPEFLEPIKELLGGDSTTVNVKYMHDTPVYRTPMIVLTNNVVSFMTHPAFKDRVRVFNW
	>QKE54864.1_nonstructural_protein_Parvoviridae_sp.
	KRNTIYIEGPSNTGKTSLFLGLKQVCPYGEIVNGLTFNFEALVDAVWGLWDEPLCAPEVVEKFKQISGGETTQIPIKFKKPVTLPRTPILVCTNTPIWRWCPNQEPMLKNRMFMFAF
	>ABU54079.1_early_protein_E1_Human_papillomavirus_type_53
	PKHNCLVIYGPPNTGKSCFAMSLINFFHGSVISYVNSHSHFWLQPLDNTKLGMLDDATEACWKYIDEYLRNLLDGNPVSLDRKHKQLVQIKCPPVLITTNINPMQDAKLRYLHSRIHVLQF
	>ASC49372.1_NS1_Dromedary_camel_bocaparvovirus_2
	KQNTICFFGPASTGKTIFAKAIAHTTKLYGSVNHNNKQFPFNDCVPKLLIWWEEAIMHNDYVEAAKCILGGTDCRIDQKHTGSAECKQTPVIISTNHDLYTVYGGNSASRVHEAPLRARVVQFNF
	>QOD39536.1_NS1_uncultured_densovirus
	KLNTMIIHSPPSAGKNFFFDAIKDFYINCGQLSNANKYNNFAFQDADGRRLVLWNEPNYSPEFLEPIKKLFGGDSTTVNVKYCSDTPVYRTPVIVLTNNVVSFMTQPAFKDRTCIYRW
	>AYA94029.2_E1_protein_Human_papillomavirus
	PKKNCLVFYGPSDTGKSYFCNTLVKFLKGSVVSFMNRQSHFWLQNLINTKIGFLDDATMPCWLFMDTNMRNALDGTPVCLDAKHKAPTQLRLPPLLVTTNVNVENEPTLKYLKTRLTIFTF
	>ABU54121.1_early_protein_E1_Human_papillomavirus_type_53
	PKHNCLVIYGPPNTGKSCFAMSLINFFHGSVISYVNSHSHFWLQPLDNTKLGMLDDATEACWKYIDEYLRNLLDGNPVSLDRKHKQLVQIKCPPVLITTNINPMQDAKLRYLHSRIHVLQF
	>CAD1814558.1_early_protein_E1_Human_papillomavirus_type_53
	PKHNCLVIYGPPNTGKSCFAMSLINFFHGSVISYVNSHSHFWLQPLDNTKLGMLDDATEACWKYIDEYLRNLLDGNPVSLDRKHKQLVQIKCPPVLITTNINPMQDAKLRYLHSRIHVLQF
	>QOD39528.1_NS1_uncultured_densovirus
	KLNCIVIYSPPSAGKNFFFDAVKDYYINCGHLSNANKYNAFPFQDAEGRRIVLWNEPNYSPEFLEPIKELLGGDSTTVNVKYMHDTPVYRTPMIVLTNNVVSFMTHPAFKDRVRVFNW
	>ASC49381.1_NS1_Dromedary_camel_bocaparvovirus_2
	KQNTICFFGPASTGKTIFAKAIAHTTKLYGSVNHNNKQFPFNDCVPKLLIWWEEAIMHNDYVEASKCILGGTDCRIDQKHTGSAECKQTPVIISTNHDLYTVYGGNSASRVHEAPLRARVVQFNF
	>YP_009389289.1_NS1_Dromedary_camel_bocaparvovirus_2
	KQNTVCFYGPASTGKTIFAKAVAHAVKLYGSVNHNNKQFPFNDCVPKLLIWWEEAIMHNEYVEAAKCLLGGTDCRIDQKHTGSAECKQTPVIISTNHDIYTVYGGNSASRVHEAPLRARVVQLNF
	>ALJ32509.1_early_protein_E1_Human_papillomavirus_type_53
	PKHNCLVIYGPPNTGKSCFAMSLINFFHGSVISYVNSHSHFWLQPLDNTKLGMLDDATEACWKYIDEYLRNLLDGNPVSLDRKHKQLVQIKCPPVLITTNINPMQDAKLRYLHSRIHVLQF
	>AYD41498.1_E1_protein_Human_papillomavirus
	PKKMCLVFYGPPDTGKSLFCFKLVQFLKGQVVSFVNKSSQFWLMPLQDAKIGLLDDATYSCWLYLDTYLRNAFDGNTFSMDIKHKNLQQTKLPPMIITTNVDVPADESLFYLKSRLTCFQF
	>ALJ32525.1_early_protein_E1_Human_papillomavirus_type_53
	PKHNCLVIYGPPNTGKSCFAMSLINFFHGSVISYVNSHSHFWLQPLDNTKLGMLDDATEACWKYIDEYLRNLLDGNPVSLDRKHKQLVQIKCPPVLITTNINPMQDAKLRYLHSRIHVLQF
	>QGF19307.1_early_protein_E1_Tadarida_brasiliensis_papillomavirus_1
	PKKQCICIHGPSNSGKSTFANSIMKFLNGKVISYANANSQFWISPLRDAKVGLLDDVTINCWRHMDIYFRTALDGHPISLDMKHKNLVQMRLCPLMITSNIDISNMDEFKHLASRIVFFEF
	>YP_009508181.1_NS-2_Bovine_parvovirus-1
	KRNSTLFYGPASTGKTNLAKAICHAVGLYGCVNHNNKQFPFNDAPNKMILWWEECIMTTDYVEAAKCVLGGTHVRVDVKHKDSRELPQIPVLLSSNHDVYTVVGGNATFGVHAAPLKERITQMNF
	>AYA94710.1_E1_protein_Human_papillomavirus
	PKKMCIVIYGPPDTGKSWFCFQLVQFLKGKVVSFVNKNSQFWLMPLLDAKVGFLDDATYNCWLFFDTYMRNAFDGNTFCIDIKHKNLQQIKLPPMFMTTNVEIVTEESLFYLRSRLTCFKF
	>ASC49375.1_NS1_Dromedary_camel_bocaparvovirus_2
	KQNTICFFGPASTGKTIFAKAIAHTTKLYGSVNHNNKQFPFNDCVPKLLIWWEEAIMHNDYVEAAKCILGGTDCRIDQKHTGSAECKQTPVIISTNHDLYTVYGGNSASRVHEAPLRARVVQFNF
	>ASC49396.1_NS1_Dromedary_camel_bocaparvovirus_2
	KQNTICFFGPASTGKTIFAKAIAHTTKLYGSVNHNNKQFPFNDCVPKLLIWWEEAIMHNDYVEAAKCILGGTDCRIDQKHTGSAECKQTPVIISTNHDLYTVYGGNSASRVHEAPLRARVVQFNF
	>ASC49408.1_NS1_Dromedary_camel_bocaparvovirus_2
	KQNTICFYGPASTGKTIFAKAIAHTTKLYGSVNHNNKQFPFNDCVPKLLIWWEEAIMHNDYVEAAKCVLGGTDCRIDQKHTGSAECKQTPVIISTNHDLYTVYGGNSASRVHEAPLRARVVQFNF
	>AWB14639.1_Rep_Murine_adeno-associated_virus_2
	KRNTVWLYGPATTGKTIIARAIAHAVPFYGNVNWNNENFPFNDSVNKMLIWWEEGKITAKTVEAAKAILGGSDVRVDQKCKASQQIDTTPVIITSNTDMTLVVDGNTTTFDHKEALEDRMFQFYL
	>ALJ32730.1_early_protein_E1_human_papillomavirus_30
	PKHNCLVIYGPPNTGKSCFAMSLIKFFQGSVISYVNSHSHFWLQPLDNAKLGMLDDATDACWRYIDEYMRNLLDGNPVSLDRKHKQLVQIKCPPVIITTNINPLHDAKLQYLHSRIHVVPF
	>AYG77838.1_nonstructural_protein_Chicken_parvovirus
	KKNALYFHGPANTGKTMMAESICKMVQIYGNVNHNNKNFPFNDCHNKAVLWWEECSMTEEHVESAKCIMGGSSVRIDKKNQDSVLLCKTPIVITANNDITQVSNRNAISTVHAAAIRARCLKFTF
	>YP_009508180.1_NS-1_Bovine_parvovirus-1
	KRNSTLFYGPASTGKTNLAKAICHAVGLYGCVNHNNKQFPFNDAPNKMILWWEECIMTTDYVEAAKCVLGGTHVRVDVKHKDSRELPQIPVLLSSNHDVYTVVGGNATFGVHAAPLKERITQMNF
	>AQR59082.1_nonstructural_protein_Chicken_parvovirus
	KKNALYFHGPANTGKTMMAESICKMVQIYGNVNHNNKNFPFNDCHNKAVLWWEECSMTDEHVESAKCIMGGSSVRIDKKNQDSVLLCKTPIVITSNNDITQVSSRNAISTVHAAAIRARCLKFTF
	>AQR59103.1_nonstructural_protein_Chicken_parvovirus
	KKNALYFHGPANTGKTMMAESICKMVQIYGNVNHNNKNFPFNDCHNKAVLWWEECSMTDEHVESAKCIMGGSSVRIDKKNQDSVLLCKTPIVITSNNDITQVSSRNAISTVHAAAIRARCLKFTF
	>AYA93959.1_E1_protein_Human_papillomavirus
	PKKNCIVFYGPSDTGKSYFCNTLIKFLKGSVVSFMNRQSHFWLQNLINTKIGFLDDATLPCWLFMDTNMRNALDGNPVCLDAKHKAPTQIKLPPLLITTNVCVESEPSLKYLKTRLTIFTF
	>AQR59119.1_nonstructural_protein_Chicken_parvovirus
	KKNALYFHGPANTGKTMMAESICKMVQIYGNVNHNNKNFPFNDCHNKAVLWWEECSMTDEHVESAKCIMGGSSVRIDKKNQDSVLLCKTPIVITSNNDITQVSSRNAISTVHAAAIRARCLKFTF
	>BAS32602.1_NS1_Bufavirus-3
	KRNTILLCGPASTGKSLLAQKIAKLVGNTGCYNPSNANFPFNDCVNKNLIWIEEAGNLGTQVNSFKAIMSGQAIRLDQKGKGSKSIEPTPVIMTTNEDITKVIVGTELKTEHRQPIMDRCLRIEL
	>ALT54832.1_E1_Human_papillomavirus_type_53
	PKHNCLVIYGPPNTGKSCFAMSLINFFHGSVISYVNSHSHFWLQPLDNTKLGMLDDATEACWRYIDEYLRNLLDGNPVSLDRKHKQLVQIKCPPVLITTNINPMQDAKLRYLHSRIHVLQF
	>AQR59100.1_nonstructural_protein_Chicken_parvovirus
	KKNALYFHGPANTGKTMMAESICKMVQIYGNVNHNNKNFPFNDCHNKAVLWWEECSMTDEHVESAKCIMGGSSVRIDKKNQDSVLLCKTPIVITSNNDITQVSSRNAISTVHAAAIRARCLKFTF
	>AIU47675.1_NS1_Bufavirus-3
	KRNTILLCGPASTGKSLLAQKIAKLVGNTGCYNPSNANFPFNDCVNKNLIWIEEAGNLGTQVNSFKAIMSGQAIRLDQKGKGSKSIEPTPVIMTTNEDITKVIVGTELKTEHRQPIMDRCLRIEL
	>QMI57862.1_nonstructural_protein_1_partial_Chestnut_teal_chaphamaparvovirus
	KRNTLYLEGPSNTGKTTTFYGLKQICPHGEIVNGLTFNFEGLLDSYWGLWDEPLCAPEVVEKFKQISGGEVTKIPVKFKKPMTLPRTPILVCTNTPLWRWCPNEEQMLKNRMFMFRF
	>QKN88758.1_replication_protein_Dependoparvovirus_sp.
	KRNTVWLYGPATTGKTIIARAIAHAVPFYGNVNWNNENFPFNDSVNKMLIWWEEGKITAKTVEAAKAILGGSDVRVDQKCKASQQIDTTPVIITSNTDMTLVVDGNTTTFDHKEALEDRMFQFYL
	>QOL70867.1_nonstructural_protein_Blatella_germanica_densoviruses-like_virus_1
	KCNCFLIVSPPSAGKNFLCDAIKDYYLNVGQMQNPNKYNTFAYQDCHNRRLLIWNEPNYEPRETENLKMLFGGDNLSANVKCKPQANVKRTPVICMSNVVPRFANHEAFADRVITYYW
	>QAB13991.1_E1_protein_Human_papillomavirus
	PKKNCMVFYGPPDTGKSFFCFSLLTFLHGKVISFMCKNSNFWLQPLLEAKIGFLDDATYPCWTFIDVNLRNALDGTPVCVDAKHKAPTQIRLPPLLITTNVPVLEDVNLKYLHSRLTCIEF
	>QAB14028.1_E1_protein_partial_Human_papillomavirus
	PKKNCLVIYGPPDTGKSYFMFSLMKFIRGKVVSLLNRGSQFFLQPLLDCKMGFMDDVTFPAWQYMDLNMRNALDGNLMCIDAKHRVPQQIKLPPLIVTTNLDVKAEQSLMYLHSRLQCIKF
	>BAO56910.1_NS1_Bufavirus-3
	KRNTILLCGPASTGKSLLAQKIAKLVGNTGCYNPSNANFPFNDCVNKNLIWIEEAGNLGTQVNSFKAIMSGQAIRLDQKGKGSKSIEPTPVIMTTNEDITKVIVGTELKTEHRQPIMDRCLRIEL
	>ABU54156.1_early_protein_E1_Human_papillomavirus_type_53
	PKHNCLVIYGPPNTGKSCFAMSLINFFHGSVISYVNSHSHFWLQPLDNTKLGMLDDATEACWRYIDEYLRNLLDGNPVSLDRKHKQLVQIKCPPVLITTNINPMQDAKLRYLHSRIHVLQF
	>BAO56906.1_NS1_Bufavirus-3
	KRNTILLCGPASTGKSLLAQKIAKLVGNTGCYNPSNANFPFNDCVNKNLIWIEEAGNLGTQVNSFKAIMSGQAIRLDQKGKGSKSIEPTPVIMTTNEDITKVIVGTELKTEHRQPIMDRCLRIEL
	>AIF74223.1_NS1_partial_Bat_parvovirus
	KQNTCLFYGPASTGKTNLVKAVVSAVRLYGCVNHQNKSFIFNDCAHKLVVWWEECLMHADWVEQAKCILGGTEFRIDRKHKESQLLPQTPVLVSTNNNIYEVTGGNTVSQVHAKPLRERVVQFNF
	>AQX45759.1_nonstructural_protein_1_Bat_bocavirus
	KQNTCLFYGPASTGKTNLVKAVVSAVRLYGCVNHQNKSFIFNDCAHKLVVWWEECLMHADWVEQAKCILGGTEFRIDRKHKESQLLPQTPVLVSTNNNIYEVTGGNTVSQVHAKPLRERVVQFNF
	>ABU54149.1_early_protein_E1_Human_papillomavirus_type_53
	PKHNCLVIYGPPNTGKSCFAMSLINFFHGSVISYVNSHSHFWLQPLDNTKLGMLDDATEACWRYIDEYLRNLLDGNPVSLDRKHKQLVQIKCPPVLITTNINPMQDAKLRYLHSRIHVLQF
	>ALJ32533.1_early_protein_E1_Human_papillomavirus_type_53
	PKHNCLVIYGPPNTGKSCFAMSLINFFHGSVISYVNSHSHFWLQPLDNTKLGMLDDATEACWRYIDEYLRNLLDGNPVSLDRKHKQLVQIKCPPVLITTNINPMQDAKLRYLHSRIHVLQF
	>ACX32365.1_E1_Human_papillomavirus_type_53
	PKHNCLVIYGPPNTGKSCFAMSLINFFHGSVISYVNSHSHFWLQPLDNTKLGMLDDATEACWRYIDEYLRNLLDGNPVSLDRKHKQLVQIKCPPVLITTNINPMQDAKLRYLHSRIHVLQF
	>AJB28744.1_NS1_Chicken_parvovirus
	KKNALYFHGPANTGKTMMAESICKMVQIYGNVNHNNKNFPFNDCHNKAVLWWEECSMTDEHVESAKCIMGGSSVRIDKKNQDSVLLCKTPIVITSNNDITQVSSRNAISTVHAAAIRARCLKFTF
	>ABU54163.1_early_protein_E1_Human_papillomavirus_type_53
	PKHNCLVIYGPPNTGKSCFAMSLINFFHGSVISYVNSHSHFWLQPLDNTKLGMLDDATEACWRYIDEYLRNLLDGNPVSLDRKHKQLVQIKCPPVLITTNINPMQDAKLRYLHSRIHVLQF
	>YP_009058894.1_NS1_Bufavirus-3
	KRNTILLCGPASTGKSLLAQKIAKLVGNTGCYNPSNANFPFNDCVNKNLIWIEEAGNLGTQVNSFKAIMSGQAIRLDQKGKGSKSIEPTPVIMTTNEDITKVIVGTELKTEHRQPIMDRCLRIEL
	>ASC49387.1_NS1_Dromedary_camel_bocaparvovirus_2
	KQNTVCFYGPASTGKTIFAKAVAHAVKLYGSVNHNNKQFPFNDCVPKLLIWWEEAIMHNDYVEAAKCLLGGTDCRIDQKHTGSAECKQTPVIISTNHDIYTVYGGNSASRVHEAPLRARVVQLNF
	>BAE16265.1_E1_protein_Human_papillomavirus_type_27b
	PKKNCIVFYGPADTGKSYFCMSLLQFLGGAVISYANSSSHFWLQPLSDSKIGLLDDATPQCWSYIDTYLRNLLDGNPVSIDRKHKTLLQLKCPPLMITTNINPLEEDRWKYLRSRLTLFTF
	>ACR15763.1_non_structural_protein_NS2_Human_bocavirus_2a_TU
	KQNTICFYGPASTGKTNIAKAIVQGVRLYGCVNHLNKGFVFNDCRQRLIIWWEECLMHQDWVEPAKCILGGTECRIDVKHKDSVLLQQTPVIISTNHDIYSVVGGNTVSHVHAAPLKERILQLNF
	>AJB28740.1_NS1_Chicken_parvovirus
	KKNALYFHGPANTGKTMMAESICKMVQIYGNVNHNNKNFPFNDCHNKAVLWWEECSMTDEHVESAKCIMGGSSVRIDKKNQDSVLLCKTPIVITSNNDITQVSSRNAISTVHAAAIRARCLKFTF
	>ASM93491.1_NS1_Lupine_feces-associated_densovirus
	KLNTMFVLSPPNSGKNFFFDAVLHLFINYGMIGNFNRNTGFPLGSCTNKRILMFNEPNIESSAFDTLKMVFGGDHCSVRQKYQGDGQLSRTPVIVLSNKEIFPRDGAWHSRILRENW
	>AWB14637.1_Rep_Murine_adeno-associated_virus_1
	KRNAIWLYGPATTGKTNIAEAIAHAVPFYGCVNWTNENFPFNDCVNKMLIWWEEGKMTAKIVESAKSILGGSRVRVDQKCKASQQIDSTPVIITSNTDMTMVVDGNTTTFEHREALEDRMFQFYL
	>AQR59078.1_nonstructural_protein_Chicken_parvovirus
	KKNALYFFGPANTGKTMMAESICKMVGIYGNVNHNNKNFPFNDCHNKAVLWWEECSMTEEHVESAKCIMGGSSVRIDKKNQDSVLLCKTPIVITSNNDITQVSSRNAISTVHSAAIRARCLKFTF
	>ALJ32557.1_early_protein_E1_Human_papillomavirus_type_53
	PKHNCLVIYGPPNTGKSCFAMSLINFFHGSVISYVNSHSHFWLQPLDNTKLGMLDDATEACWRYIDEYLRNLLDGNPVSLDRKHKQLVQIKCPPVLITTNINPMQDAKLKYLHSRIHVLQF
	>ABU54128.1_early_protein_E1_Human_papillomavirus_type_53
	PKHNCLVIYGPPNTGKSCFAMSLINFFHGSVISYVNSHSHFWLQPLDNTKLGMLDDATEACWRYIDEYLRNLLDGNPVSLDRKHKQLVQIKCPPVLITTNINPMQDAKLRYLHSRIHVLQF
	>QKE54897.1_nonstructural_protein_Parvoviridae_sp.
	KKNTILIDGPSNTGKSAFIAGLKACIPWGEIVNTNTFAFEGLPDNIIGIWEEPLCSPELAEKAKQVLEGMTCSIPVKYKKPQLLPRTPIFITTNHPLWRFCRAEEEMFKNRMWIFTF
	>APR73487.1_NS1_Galliform_aveparvovirus_1
	KKNALYFHGPANTGKTMMAESICKMVQIYGNVNHNNKNFPFNDCHNKAVLWWEECSMTDEHVESAKCIMGGSSVRIDKKNQDSVLLCKTPIVITSNNDITQVSSRNAISTVHAAAIRARCLKFTF
	>BAS32599.1_NS1_Bufavirus-3
	KRNTILLCGPASTGKSLLAQKIAKLVGNTGCYNPSNANFPFNDCVNKNLIWVEEAGNLGTQVNSFKAIMSGQAIRLDQKGKGSKSIEPTPVVMTTNEDITKVIIGTELKVEHRQPIMDRCLRIEL
	>ACP39931.1_NS1_Human_bocavirus_isolate_SH2
	KQNTVCFYGPASTGKTNMAKAIVQGIRLYGCVNHLNKGFVFNDCRQRLVVWWEECLMHQDWVEPAKCILGGTECRIDVKHRDSVLLTQTPVIISTNHDIYAVVGGNSVSHVHAAPLKERVIQLNF
	>AWB14590.1_NS1_Murine_bocavirus
	KQNSICFYGPASTGKTNIAKAIANCVKLYGCVNHLNKNFVFNDCAAKLVIWWEECLMHQDWVEQAKCCMGGTEFRIDRKHKESQLLPQTPVLISTNNDIYTCVGGNVITHVHSKPLKDRVVQFNF
	>BAS32605.1_NS1_Bufavirus-3
	KRNTILLCGPASTGKSLLAQKIAKLVGNTGCYNPSNANFPFNDCVNKNLIWIEEAGNLGTQVNSFKAIMSGQAIRLDQKGKGSKSIEPTPVIMTTNEDITKVIVGTELKTEHRQPIMDRCLRIEL
	>AJB28748.1_NS1_Chicken_parvovirus
	KKNALYFHGPANTGKTMMAESICKMVQIYGNVNHNNKNFPFNDCHNKAVLWWEECSMTDEHVESAKCIMGGSSVRIDKKNQDSVLLCKTPIVITSNNDITQVSSRNAISTVHAAAIRARCLKFTF
	>AYA94575.2_E1_protein_Human_papillomavirus
	PKKTCIVIYGAPDTGKSFFCFNFIKLLQGKIVSYMNKQSHFWLMPLVDGKIGLLDDATFQCWTFLDVNMRNAFDGNYVSIDIKHKSLQQLKLPPMLITTNIEVPKEPTLKYLYSRLTCFEF
	>QJB76079.1_nonstructural_protein_1_Galliform_aveparvovirus_1
	KKNALYFHGPANTGKTMMAESICKMVQIYGNVNHNNKNFPFNDCHNKAVLWWEECIMTEDHVESAKCIMGGSSVRIDKKNQDSVLLCKTPIVITSNNDITQVSSRNAISTVHAAAIRARCLKFTF
	>BAS32595.1_NS1_Bufavirus-3
	KRNTILLCGPASTGKSLLAQKIAKLVGNTGCYNPSNANFPFNDCVNKNLIWIEEAGNLGTQVNSFKAIMSGQAIRLDQKGKGSKSIEPTPVIMTTNEDITKVIVGTELKTEHRQPIMDRCLRIEL
	>AYA93708.1_E1_protein_Human_papillomavirus
	PKRNCIVIHGPPDTGKSYFCFSMVKFLRGKVVSYFNKSSQFWLQPMLDSKIGFLDDATYYCWTYIDSYMRNALDGNPMCIDAKHKAPQQVKLPPFLITSNLNVKTMDEFKYLHSRLTCFEF
	>QJB76084.1_nonstructural_protein_1_Galliform_aveparvovirus_1
	KKNALYFHGPANTGKTMMAESICKMVQIYGNVNHNNKNFPFNDCHNKAVLWWEECSMTDEHVESAKCIMGGSSVRIDKKNQDSVLLCKTPIVITSNNDITQVSSRNAISTVHAAAIRARCLKFTF
	>QKN88756.1_replication_protein_Dependoparvovirus_sp.
	KRNAIWLFGPATTGKTNIAEAIAHAVPFYGCVNWTNENFPFNDCVNKMLIWWEEGKMTAKIVESAKSILGGSRVRVDQKCKSSQQIDSTPVIITSNTDMTMVVDGNTTTFEHREALEDRMFQFYL
	>QOD39577.1_NS1_uncultured_densovirus
	KQNAICIYSKPSAGKNFFFDCIKDFFINVGAITTLTRNSSFGTMDSQGKRLVFFNEPNYHDEYLEYLKTMLGGDQTKVDVKYGHPQSVQRTPVIVLTNNLLTFMSDIAFVDRLKTFEW
	>BAS32608.1_NS1_Bufavirus-3
	KRNTILLCGPASTGKSLLAQKIAKLVGNTGCYNPSNANFPFNDCVNKNLIWVEEAGNLGTQVNSFKAIMSGQAIRLDQKGKGSKSIEPTPVVMTTNEDITKVIIGTELKVEHRQPIMDRCLRIEL
	>AMS35089.1_NS1_partial_Cutavirus
	KRNTILLCGPASTGKSLISQTIANLVGNVGCYNPSNANFPFNDCSNKNLIWIEEAGNFGTQVNSFKAIMSGQAIRLDQKGKGSKQIEPTPVIMTTNEDITKVIVGTELKTEHRQPIMDRCLRFEL
	>YP_006393290.1_replication_protein_Human_papillomavirus_136
	PKKNCILIHGPPDTGKSYFVYSLVQFLRGKVISFVNKQSSFFLQPLLDCKVGFMDDATYPCWSFIDVHLRNALDGNTMCVDAKHKAPQQYQLPPFFITSNINLKQEDSLRYLHSRVTSFEF
	>NP_041402.1_hypothetical_protein_Bovine_parvovirus
	KRNSTLFYGPASTGKTNLAKAICHAVGLYGCVNHNNKQFPFNDAPNKMILWWEECIMTTDYVEAAKCVLGGTHVRVDVKHKDSRELPQIPVLLSSNHDVYTVVGGNATFGVHAAPLKERITQMNF
	>ALJ32737.1_early_protein_E1_human_papillomavirus_30
	PKHNCLVIYGPPNTGKSCFAMSLIKFFQGSVISYVNSHSHFWLQPLDNAKLGMLDDATDACWRYIDEYMRNLLDGNPVSLDRKHKQLVQIKCPPVIITTNINPLHDAKLQYLHSRIHVVPF
	>QKE54970.1_nonstructural_protein_Parvoviridae_sp.
	KRNTICLQGPSNTGKSAFLQGLKQIVNWGEIVNGQAFAFEGLIDCYIGVWEEPLCSTELAEKAKQVLEGMVTSIPVKYKKPMKLPRTPIFITTNHALWRFCSQEEQMFRNRMWIFNW
	>AID68247.1_NS1_Human_bocavirus
	KQNTVCFYGPASTGKTNMAKAIVQGIRLYGCVNHLNKGFVFNDCRQRLVVWWEECLMHQDWVEPAKCILGGTECRIDVKHRDSVLLTQTPVIISTNHDIYAVVGGNSVSHVHAAPLKERVIQLNF
	>ACR15768.1_non_structural_protein_NS2_Human_bocavirus_2
	KQNTICFYGPASTGKTNIAKAIVQGVRLYGCVNHLNKGFVFNDCRQRLIIWWEECLMHQDWVEPAKCILGGTECRIDVKHKDSVLLQQTPVIISTNHDIYSVVGGNTVSHVHAAPLKERILQLNF
	>QJB76089.1_nonstructural_protein_1_Galliform_aveparvovirus_1
	KKNALYFHGPANTGKTMMAESICKMVQIYGNVNHNNKNFPFNDCHNKAVLWWEECIMTEDHVESAKCIMGGSSVRIDKKNQDSVLLCKTPIVITSNNDITQVSSRNAISTVHAAAIRARCLKFTF
	>ACR15789.1_non_structural_protein_NS2_partial_Human_bocavirus_3
	KQNTVCFYGPASTGKTNMAKAIVQGIRLYGCVNHLNKGFVFNDCRQRLVVWWEECLMHQDWVEPAKCILGGTECRIDVKHRDSVLLTQTPVIISTNHDIYAVVGGNSVSHVHAAPLKERVIQLNF
	>AIU47672.1_NS1_Bufavirus-1
	KRNTILLCGPASTGKSLLAQKIAKLVGNTGCYNPSNANFPFNDCVNKNLIWIEEAGNLGTQVNSFKAIMSGQAIRLDQKGKGSKSIEPTPVVMTTNEDITKVIVGTELKTEHRQPIMDRCLRIEL
	>ADD39257.1_NS1_Human_bocavirus_2
	KQNTICFYGPASTGKTNIAKAIVQGVRLYGCVNHLNKGFVFNDCRQRLIIWWEECLMHQDWVEPAKCILGGTECRIDVKHKDSVLLQQTPVIISTNHDIYSVVGGNTVSHVHAAPLKERILQLNF
	>YP_009507390.1_non-structural_protein_Ovine_hokovirus
	KRRALWLWGPASTGKTLLAAAIAHLSPSYGCVNWTNQNFPFNDCHCQSLVWWEEGRMTENIVEVAKAILGGAPVRLDVKNKGSEDFIPTCVIITSNGDLTVTVDGPVISTAHQEALQTRITMFQL
	>ARQ18926.1_nonstructural_protein_2_Gorilla_bocaparvovirus_2
	KQNTICFYGPASTGKTNIAKAIVQGVRLYGCVNHLNKGFVFNDCRQRLIIWWEECLMHQDWVEPAKCILGGTECRIDVKHRDSVLLQQTPVIISTNHDIYSVVGGNTVSHVHAAPLKERIIQLNF
	>AKA44561.1_truncated_NS1_Meleagris_gallopavo_enteric_parvovirus
	KKNALYFFGPANTGKTMMAESICKMVGIYGNVNHNNKNFPFNDCHNKAVLWWEECSMTEEHVESAKCIMGGSSVRIDKKNQDSVLLCKTPIVITANNDITQVSNRNAISTVHAAAIRARCLKFTF
	>AKA44573.1_truncated_NS1_Meleagris_gallopavo_enteric_parvovirus
	KKNALYFFGPANTGKTMMAESICKMVGIYGNVNHNNKNFPFNDCHNKAVLWWEECSMTEEHVESAKCIMGGSSVRIDKKNQDSVLLCKTPIVITANNDITQVSNRNAISTVHAAAIRARCLKFTF
	>ABW79861.1_NS1_protein_Human_bocavirus_2
	KQNTICFYGPASTGKTNIAKAIVQGVRLYGCVNHLNKGFVFNDCRQRLIIWWEECLMHQDWVEPAKCILGGTECRIDVKHKDSVLLQQTPVIISTNHDIYSVVGGNTVSHVHAAPLKERILQLNF
	>ACR15767.1_non_structural_protein_NS1_Human_bocavirus_2a_TU
	KQNTICFYGPASTGKTNIAKAIVQGVRLYGCVNHLNKGFVFNDCRQRLIIWWEECLMHQDWVEPAKCILGGTECRIDVKHKDSVLLQQTPVIISTNHDIYSVVGGNTVSHVHAAPLKERILQLNF
	>AGC92298.1_NS1_Human_bocavirus
	KQNTICFYGPASTGKTNIAKAIVQGVRLYGCVNHLNKGFVFNDCRQRLIIWWEECLMHQDWVEPAKCILGGTECRIDVKHKDSVLLQQTPVIISTNHDIYSVVGGNTVSHVHAAPLKERILQLNF
	>AVR53740.1_nonstructural_protein_1_Rodent_tetraparvovirus
	KRRALWLWGPASTGKTLLAAAIATLSPSYGCVNWTNQNFPFNDCHCQSLIWWEEGRMTENMVEVAKAILGGAPVRLDVKNKGSEDFLPTAVIITSNGDLTVTVDGPVMSTAHQEALQTRITMFEL
	>AYG77858.1_nonstructural_protein_Chicken_parvovirus
	KKNALYFFGPANTGKTMMAESICKMVGIYGNVNHNNKNFPFNDCHNKAVLWWEECSMTEEHVESAKCIMGGSSVRIDKKNQDSVLLCKTPIVITANNDITQVSNRNAISTVHAAAIRARCLKFTF
	>ARS03591.1_large_non-structural_protein_Human_bocavirus_2
	KQNTICFYGPASTGKTNIAKAIVQGVRLYGCVNHLNKGFVFNDCRQRLIIWWEECLMHQDWVEPAKCILGGTECRIDVKHKDSVLLQQTPVIISTNHDIYSVVGGNTVSHVHAAPLKERILQLNF
	>YP_009507340.1_nonstructural_protein_Sea_star-associated_densovirus
	KLNCICIYSPPSAGKNFFFDAIKDYYINCGHLSNANKYNAFPFQDAEGRRIVLWNEPNYSPEFLEPIKELLGGDSTSVNVKYMHDTPVYRTPMIVLTNNVVSFMTHPAFKDRVRVFNW
	>AKA44569.1_truncated_NS1_Meleagris_gallopavo_enteric_parvovirus
	KKNALYFFGPANTGKTMMAESICKMVGIYGNVNHNNKNFPFNDCHNKAVLWWEECSMTEEHVESAKCIMGGSSVRIDKKNQDSVLLCKTPIVITANNDITQVSNRNAISTVHAAAIRARCLKFTF
	>QMI57847.1_nonstructural_protein_1_Chestnut_teal_chaphamaparvovirus
	KKNTICLLGPSNTGKTTFIRGFRALCPAGEVCNGANFNFEDLVDRYWGIWDEPLLGPEQADKFKQIAGGEPCVVPVKFKKPAHIPRTPMWINTNHEIWQWCPGEKAMFQNRMWTFHF
	>QKE54939.1_nonstructural_protein_Parvoviridae_sp.
	KKNTLVLWGPSNTGKSAFIAGLKQIVPWGEITNGSSGFNFEGVIDQVIAVWEEPLIGPELAEKCKQVFEGMTCSIPVKYKKPFMLPRTPVLITTNHAPWRFCTAEQPMFENRMTIFQW
	>AQR59067.1_nonstructural_protein_Turkey_parvovirus_1078
	KKNALYFFGPANTGKTMMAESICKMVGIYGNVNHNNKNFPFNDCHNKAVLWWEECIMTEEHVESAKCIMGGSSVRIDKKNQDSVLLCKTPIVITANNDITQVSSRNAISTVHAAAIRARCLKFTF
	>AHZ58190.1_E1_protein_Human_papillomavirus_type_72b
	PKKSCMVFYGPSNTGKSLFCMSLLNYLGGAVISYVNSGSHFWLSPLVDAKVGLLDDATYPCWQYIDTYLRTVLDGNPISIDRKHRNLTQVKCPPLMITSNINPLEDPALKYLHSRLVVFKF
	>C5IY48.1_RecName:_Full_Initiator_protein_NS1_Short_NS1_AltName:_Full_Non-structural_protein_1_AltName:_Full_Non-structural_protein_NS1_Human_bocavirus_3
	KQNTVCFYGPASTGKTNMAKAIVQGIRLYGCVNHLNKGFVFNDCRQRLVVWWEECLMHQDWVEPAKCILGGTECRIDVKHRDSVLLTQTPVIISTNHDIYAVVGGNSVSHVHAAPLKERVIQLNF
	>ALQ33064.1_NS1_partial_Human_parvovirus_B19
	KKNTLWFYGPPSTGKTNLAMAIAKSVPVYGMVNWNNENFPFNDVAGKSLVVWDEGIIKSTIVEAAKAILGGQPTRVDQKMRGSVAVPGVPVVITSNGDITFVVSGNTTTTVHAKALKERMVKLNF
	>AKG54762.1_non-structural_protein_1_Canine_bocavirus
	KQNTVCFFGPASTGKTNFAKAIVNAVKLYGCVNHQNKNFVFNDCASKLVNWWEECLMHNDWVEQAKCLLGGTEFRIDRKHKDSQLLPQTPVVISTNHDVYTVVGGNTTTMVHAKPLRERIVQFNF
	>AFW98866.1_NS1_Human_bocavirus_2
	KQNTICFYGPASTGKTNIAKAIVQGVRLYGCVNHLNKGFVFNDCRQRLIIWWEECLMHQDWVEPAKCILGGTECRIDVKHKDSVLLQQTPVIISTNHDIYSVVGGNTVSHVHAAPLKERILQLNF
	>AQR59059.1_nonstructural_protein_Turkey_parvovirus_1078
	KKNALYFFGPANTGKTMMAESICKMVGIYGNVNHNNKNFPFNDCHNKAVLWWEECIMTEEHVESAKCIMGGSSVRIDKKNQDSVLLCKTPIVITANNDITQVSSRNAISTVHAAAIRARCLKFTF
	>AJD85761.1_non-structural_protein_NS1_Human_bocavirus
	KQNTICFYGPASTGKTNIAKAIVQGVRLYGCVNHLNKGFVFNDCRQRLIIWWEECLMHQDWVEPAKCILGGTECRIDVKHKDSVLLQQTPVIISTNHDIYSVVGGNTVSHVHAAPLKERILQLNF
	>QDH44262.1_Rep_52_protein_Adeno-associated_virus
	KRNTIWLFGPATTGKTNIAEAIAHTVPFYGCVNWTNENFPFNDCVDKMVIWWEEGKMTAKVVESAKAILGGSKVRVDQKCKSSAQIDPTPVIVTSNTNMCAVIDGNSTTFEHQQPLQDRMFKFEL
	>AKG54765.1_non-structural_protein_2_Canine_bocavirus
	KQNTVCFFGPASTGKTNFAKAIVNAVKLYGCVNHQNKNFVFNDCASKLVNWWEECLMHNDWVEQAKCLLGGTEFRIDRKHKDSQLLPQTPVVISTNHDVYTVVGGNTTTMVHAKPLRERIVQFNF
	>AZZ69378.1_non-structural_protein_Ungulate_tetraparvovirus_4
	KRRALWLWGPASTGKTLLAAAIAHLSPSYGCVNWTNQNFPFIDCHCQTLVWWEEGRMTENIVEVAKAILGGAPVRLDVKNKGSEDFIPRRVIITSNGDLTVTVDGPVISTAHQEALQTRITMFQL
	>AKG54800.1_non-structural_protein_2_Canine_bocavirus
	KQNTVCFFGPASTGKTNFAKAIVNAVKLYGCVNHQNKNFVFNDCASKLVNWWEECLMHNDWVEQAKCLLGGTEFRIDRKHKDSQLLPQTPVVISTNHDVYTVVGGNTTTMVHAKPLRERIVQFNF
	>AVR53742.1_nonstructural_protein_1_Rodent_tetraparvovirus
	KRRALWLWGPASTGKTLLAAAIATLSPSYGCVNWTNQNFPFNDCHCQSLIWWEEGRMTENMVEVAKAILGGAPVRLDVKNKGSEDFLPTAVIITSNGDLTVTVDGPVMSTAHQEALQTRITMFEL
	>AKG54760.1_non-structural_protein_2_Canine_bocavirus
	KQNTVCFFGPASTGKTNFAKAIVNAVKLYGCVNHQNKNFVFNDCASKLVNWWEECLMHNDWVEQAKCLLGGTEFRIDRKHKDSQLLPQTPVVISTNHDVYTVVGGNTTTMVHAKPLRERIVQFNF
	>AKG54787.1_non-structural_protein_2_Canine_bocavirus
	KQNTVCFFGPASTGKTNFAKAIVNAVKLYGCVNHQNKNFVFNDCASKLVNWWEECLMHNDWVEQAKCLLGGTEFRIDRKHKDSQLLPQTPVVISTNHDVYTVVGGNTTTMVHAKPLRERIVQFNF
	>YP_006908974.1_E1_human_papillomavirus_166
	PEKNCLVIYGPPDTGKSYFVFSLMRFFKGKVISFLNRCSQFWLQPLLDCKMGFMDDATFPAWQYMDLNMRNALDGNMMSVDAKHRVPQQIKLPPLVVTTNLDVKAEQSLMYLHSRLQCIQF
	>AUW34319.1_nonstructural_protein_1_Parvoviridae_sp.
	KKNTILLLGPSNTGKTSFIMGLKECVPWGECVNGPNFNYEGLIDARIGVWEEPLISPENAEKWKQIAEGADTSIPVKYRKPYLLNRVPLIMTSNHPPWRFCSNEMEAMKNRMHIFHC
	>ADB77893.1_NS1_Human_bocavirus_2
	KQNTICFYGPASTGKTNIAKAIVQGVRLYGCVNHLNKGFVFNDCRQRLIIWWEECLMHQDWVEPAKCILGGTECRIDVKHKDSVLLQQTPVIISTNHDIYSVVGGNTVSHVHAAPLKERILQLNF
	>AKG54794.1_non-structural_protein_2_Canine_bocavirus
	KQNTVCFFGPASTGKTNFAKAIVNAVKLYGCVNHQNKNFVFNDCASKLVNWWEECLMHNDWVEQAKCLLGGTEFRIDRKHKDSQLLPQTPVVISTNHDVYTVVGGNTTTMVHAKPLRERIVQFNF
	>AMS35109.1_NS1_Cutavirus
	KRNTILLCGPASTGKSLISQTIANLVGNVGCYNPSNANFPFNDCSNKNLIWIEEAGNFGTQVNSFKAIMSGQAIRLDQKGKGSKQIEPTPVIMTTNEDITKVIVGTELKTEHRQPIMDRCLRFEL
	>AKG54771.1_non-structural_protein_2_Canine_bocavirus
	KQNTVCFFGPASTGKTNFAKAIVNAVKLYGCVNHQNKNFVFNDCASKLVNWWEECLMHNDWVEQAKCLLGGTEFRIDRKHKDSQLLPQTPVVISTNHDVYTVVGGNTTTMVHAKPLRERIVQFNF
	>AFH96885.1_NS2_Canine_bocavirus
	KQNTVCFFGPASTGKTNFAKAIVNAVKLYGCVNHQNKNFVFNDCASKLVNWWEECLMHNDWVEQAKCLLGGTEFRIDRKHKDSQLLPQTPVVISTNHDVYTVVGGNTTTMVHAKPLRERIVQFNF
	>AKG54796.1_non-structural_protein_1_Canine_bocavirus
	KQNTVCFFGPASTGKTNFAKAIVNAVKLYGCVNHQNKNFVFNDCASKLVNWWEECLMHNDWVEQAKCLLGGTEFRIDRKHKDSQLLPQTPVVISTNHDVYTVVGGNTTTMVHAKPLRERIVQFNF
	>AKG54767.1_non-structural_protein_1_Canine_bocavirus
	KQNTVCFFGPASTGKTNFAKAIVNAVKLYGCVNHQNKNFVFNDCASKLVNWWEECLMHNDWVEQAKCLLGGTEFRIDRKHKDSQLLPQTPVVISTNHDVYTVVGGNTTTMVHAKPLRERIVQFNF
	>ASU91617.1_NS1_Human_bocavirus
	KQNTICFYGPASTGKTNIAKAIVQGVRLYGCVNHLNKGFVFNDCRQRLIIWWEECLMHQDWVEPAKCILGGTECRIDVKHKDSVLLQQTPVIISTNHDIYSVVGGNTVSHVHAAPLKERILQLNF
	>AVR48528.1_NS1_Human_bocavirus
	KQNTICFYGPASTGKTNIAKAIVQGVRLYGCVNHLNKGFVFNDCRQRLIIWWEECLMHQDWVEPAKCILGGTECRIDVKHKDSVLLQQTPVIISTNHDIYSVVGGNTVSHVHAAPLKERILQLNF
	>YP_002427692.1_helicase_Erinaceus_europaeus_papillomavirus_1
	PKKNCMVLYGPPNTGKSMFAMSLVHCLRGKVISFCNSKSHFWLQPLVDAKLGLLDDATDACWSYIDTYLRGGLDGNPVSIDCKHKSLAQLKFPPLIITTNCDLTADDLYLYLRSRIQLIQF
	>YP_009552823.1_rep_protein_Adeno-associated_virus
	KRNTIWLFGPATTGKTNIAEAIAHAVPFYGCVNWTNENFPFNDCLEKMIIWWEEGKMTAKIVETAKAILGGSKVRVDQKCKSSMQLEPTPVIITSNTNMCYVVDGNTTTFEHAQPLQDRMFKLEL
	>QDH44261.1_Rep_40_protein_Adeno-associated_virus
	KRNTIWLFGPATTGKTNIAEAIAHTVPFYGCVNWTNENFPFNDCVDKMVIWWEEGKMTAKVVESAKAILGGSKVRVDQKCKSSAQIDPTPVIVTSNTNMCAVIDGNSTTFEHQQPLQDRMFKFEL
	>YP_009116876.1_NS1_Sesavirus_CSL10538
	KKNCIWFYGPPTTGKSWIADGLARFVANYGTVNHNNPNFPFQDLVDKALGWWDEGMMTIEKVEQFKMLAGGLPTRVDMKCRQSVEIIPPPLMITSNGDITLVHQGNIMSVEHRPAIQDRTMQFCF
	>ACP39935.1_NS1_Human_bocavirus_isolate_SH3
	KQNTICFYGPASTGKTNIAKAIVQGVRLYGCVNHLNKGFVFNDCRQRLIIWWEECLMHQDWVEPAKCILGGTECRIDVKHKDSVLLQQTPVIISTNHDIYSVVGGNTVSHVHAAPLKERILQLNF
	>ARQ18922.1_nonstructural_protein_1_Gorilla_bocaparvovirus_2
	KQNTICFYGPASTGKTNIAKAIVQGVRLYGCVNHLNKGFVFNDCRQRLIIWWEECLMHQDWVEPAKCILGGTECRIDVKHRDSVLLQQTPVIISTNHDIYSVVGGNTVSHVHAAPLKERIIQLNF
	>ALQ33065.1_NS1_partial_Human_parvovirus_B19
	KKNTLWFYGPPSTGKTNLAMAIAKSVPVYGMVNWNNENFPFNDVAGKSLVVWDEGIIKSTIVEAAKAILGGQPTRVDQKMRGSVAVPGVPVVITSNGDITFVVSGNTTTTVHAKALKERMVKLNF
	>ADB77897.1_NS1_Human_bocavirus_2
	KQNTICFYGPASTGKTNIAKAIVQGVRLYGCVNHLNKGFVFNDCRQRLIIWWEECLMHQDWVEPAKCILGGTECRIDVKHKDSVLLQQTPVIISTNHDIYSVVGGNTVSHVHAAPLKERILQLNF
	>QDQ17565.1_NS1_Vicugna_pacos_bocaparvovirus
	KQNTICFFGPASTGKTNIAKAVAEAVKLYGCVNHLNKNFVFNDCQNKLLAWWEECVMSNDWVEPAKCLMGGTKFRVDRKHKDSAEQPQTPLLISTNHNIYTVVGGNAVTSVHEKPIRDRVCQFDF
	>ALJ32660.1_early_protein_E1_human_papillomavirus_30
	PKHNCLVLYGPPNTGKSCFAMSLIQFFQGSVISYVNSHSHFWLQPLDNAKLGMLDDATDACWRYIDEYMRNLLDGNPVSLDRKHKQLVQIKCPPVIITTNINPLHDAKLQYLHSRIHVVPF
	>ACJ38935.1_NS1_Human_bocavirus_2
	KQNTICFYGPASTGKTNIAKAIVQGVRLYGCVNHLNKGFVFNDCRQRLIIWWEECLMHQDWVEPAKCILGGTECRIDVKHKDSVLLQQTPVIISTNHDIYSVVGGNTVSHVHAAPLKERILQLNF
	>AFH96903.1_NS2_Canine_bocavirus
	KQNTVCFFGPASTGKTNFAKAIVNAVKLYGCVNHQNKNFVFNDCASKLVNWWEECLMHNDWVEQAKCLLGGTEFRIDRKHKDSQLLPQTPVVISTNHDVYTVVGGNTTTMVHAKPLRERIVQFNF
	>QBA84491.1_nonstructural_protein_partial_Porcine_parvovirus_2
	KRRALWLFGPANTGKTLLAGAFAKLAPCFGCVNWNNENFPFSDCASQSLIWWEEGKMSEKFVEAAKAILGGSEIRIDIKGKPSEQFIPAPVLITSNGDMCTVFSGNVISTAHAGPLKSRMLKVTF
	>AKG54779.1_non-structural_protein_1_Canine_bocavirus
	KQNTVCFFGPASTGKTNFAKAIVNAVKLYGCVNHQNKNFVFNDCASKLVNWWEECLMHNDWVEQAKCLLGGTEFRIDRKHKDSQLLPQTPVVISTNHDVYTVVGGNTTTMVHAKPLRERIVQFNF
	>P36723.1_RecName:_Full_Replication_protein_E1_AltName:_Full_ATP-dependent_helicase_E1_human_papillomavirus_27
	PKKNCIVFYGPADTGKSYFCMSLLQFLGGAVISYANSSSHFWLQPLSDSKIGLLDDATPQCWSYIDTYLRNLLDGNPVSIDRKHKTLLQLKCPPLMITTNINPLEEDRWKYLRSRLTLFTF
	>ALJ32723.1_early_protein_E1_human_papillomavirus_30
	PKHNCLVLYGPPNTGKSCFAMSLIQFFQGSVISYVNSHSHFWLQPLDNAKLGMLDDATDACWRYIDEYMRNLLDGNPVSLDRKHKQLVQIKCPPVIITTNINPLHDAKLQYLHSRIHVVPF
	>QMI57789.1_nonstructural_protein_1_partial_Pacific_black_duck_chaphamaparvovirus
	KKNTIYIEGPSNTGKTSFIAGLKKVCPYGEVVNGQNFNYEGLVDAYWGIWDEPLCGPEQAEKFKQIAGGESTAVPIKFKKPVTLPRIPMYICSNHCFWHWCPQQEHMFRNRFFMFRF
	>ALJ32688.1_early_protein_E1_human_papillomavirus_30
	PKHNCLVLYGPPNTGKSCFAMSLIQFFQGSVISYVNSHSHFWLQPLDNAKLGMLDDATDACWRYIDEYMRNLLDGNPVSLDRKHKQLVQIKCPPVIITTNINPLHDAKLQYLHSRIHVVPF
	>ALJ32702.1_early_protein_E1_human_papillomavirus_30
	PKHNCLVLYGPPNTGKSCFAMSLIQFFQGSVISYVNSHSHFWLQPLDNAKLGMLDDATDACWRYIDEYMRNLLDGNPVSLDRKHKQLVQIKCPPVIITTNINPLHDAKLQYLHSRIHVVPF
	>QBJ04594.1_NS1_Tasmanian_devil-associated_chapparvovirus_6
	KRNTILLYGPSNTGKSQFLSGLKQCMPWGEIVNGPTFNYEGLIDQPWGCYEEPLISPEGAEKWKQISEGMPTMISVKYKKPVLLPRTPIFMTSNHYPWRFCTAEEPMMRNRMTIFDF
	>YP_009163893.1_E1_Human_papillomavirus
	PKKNCMVIWGPPDTGKSLFCFSLLNFLKGKVISFMNSQSHFWLMPLIDGKIGLLDDATFACWQYMDVHLRNALDGNAVSIDLKHRQPVQLSLPPLLVSTNVDVMSEQSLKYLHSRVKCFNF
	>QKE54873.1_nonstructural_protein_Parvoviridae_sp.
	KRNTFQLIGPSNTGKTSLIAGFGKCCPGGEIQNGLTFNFESLVGMYWGKWDEPMLAPEVVEKFKQIAGGEDTHVTIKFKKPAPLKRTPIFVTTNFPLWRWCEDQRSMLENRMISYRF
	>QKK82934.1_hypothetical_protein_2_Pittosporum_tobira_parvo-like_virus
	KKNCLYVVSEPNGGKNYFFDCVKAALLNSGEIGNFNRFCNFPLQEAPKKRILMWNEPNFEPSSIDTLKMLFAGDSIACKIKHKCESIVTRTPIVVLSNTNVIPDNDIFKPRVMRYYW
	>ALT54645.1_E1_human_papillomavirus_30
	PKHNCLVLYGPPNTGKSCFAMSLIQFFQGSVISYVNSHSHFWLQPLDNAKLGMLDDATDACWRYIDEYMRNLLDGNPVSLDRKHKQLVQIKCPPVIITTNINPLHDAKLQYLHSRIHVVPF
	>QAB45201.1_NS1_Canine_bocavirus
	KQNTVCFFGPASTGKTNFAKAIVNAVKLYGCVNHQNKNFVFNDCASKLVNWWEECLMHNDWVEQAKCLLGGTEFRIDRKHKDSQLLPQTPVVISTNHDVYTVVGGNTTTMVHAKPLRERIVQFNF
	>AKG54784.1_non-structural_protein_1_Canine_bocavirus
	KQNTVCFFGPASTGKTNFAKAIVNAVKLYGCVNHQNKNFVFNDCASKLVNWWEECLMHNDWVEQAKCLLGGTEFRIDRKHKDSQLLPQTPVVISTNHDVYTVVGGNTTTMVHAKPLRERIVQFNF
	>AQR59090.1_nonstructural_protein_Chicken_parvovirus
	KKNALYFFGPANTGKTMMAESICKMVGIYGNVNHNNKNFPFNDCHNKAVLWWEECIMTEEHVESAKCIMGGSSVRIDKKNQDSVLLCKTPIVITANNDITQVSSRNAISTVHAAAIRARCLKFTF
	>ALJ32681.1_early_protein_E1_human_papillomavirus_30
	PKHNCLVLYGPPNTGKSCFAMSLIQFFQGSVISYVNSHSHFWLQPLDNAKLGMLDDATDACWRYIDEYMRNLLDGNPVSLDRKHKQLVQIKCPPVIITTNINPLHDAKLQYLHSRIHVVPF
	>YP_009508156.1_early_protein_human_papillomavirus_30
	PKHNCLVLYGPPNTGKSCFAMSLIQFFQGSVISYVNSHSHFWLQPLDNAKLGMLDDATDACWRYIDEYMRNLLDGNPVSLDRKHKQLVQIKCPPVIITTNINPLHDAKLQYLHSRIHVVPF
	>AVD96862.1_nonstructural_protein_1_Canine_bocavirus_2
	KQNTVCFFGPASTGKTNFAKAIVNAVKLYGCVNHQNKNFVFNDCASKLVNWWEECLMHNDWVEQAKCLLGGTEFRIDRKHKDSQLLPQTPVVISTNHDVYTVVGGNTTTMVHAKPLRERIVQFNF
	>AQN78781.1_NS1_Cutavirus
	KRNTILLCGPASTGKSLISQTIANLVGNVGCYNPSNANFPFNDCSNKNLIWIEEAGNFGTQVNSFKAIMSGQAIRLDQKGKGSKQIEPTPVIMTTNEDITKVIVGTELKTEHRQPIMDRCLRFEL
	>QBQ18523.1_nonstructural_protein_Porcine_parvovirus_2
	KRRALWLFGPANTGKTLLAGAFAELAPCFGCVNWNNENFPFSDCASQSLIWWEEGKMSEKFVEAAKAILGGSEIRIDIKGKPSEQFIPAPVVITSNGDMCTVYSGNVISTAHAGPLKSRMLKVTF
	>AYA94868.2_E1_protein_Human_papillomavirus
	PKKNCLVFYGPSDTGKSYFCNTLVKFLRGRVVSFMNRQSHFWLQNLLHTKIGFLDDATMPCWLFMDTNMRNALDGNPVCIDAKHKAPTQINLPPLLVTTNIDVTKEPSLIYLKTRLTLFHF
	>YP_009272690.1_NS1_Sea_otter_parvovirus_1
	KRNTILLCGPASTGKSLLAQEIAKLVGNVGCYNAANQNFPFNDCSNKNLIWVEEAGNFGVQVNQFKAIMSGQAIRLDQKGKGSKSIEPTPVIMTTNEDITRVMVGSELKPEHKQPIMDRCVRIYL
	>ALJ32667.1_early_protein_E1_human_papillomavirus_30
	PKHNCLVLYGPPNTGKSCFAMSLIQFFQGSVISYVNSHSHFWLQPLDNAKLGMLDDATDACWRYIDEYMRNLLDGNPVSLDRKHKQLVQIKCPPVIITTNINPLHDAKLQYLHSRIHVVPF
	>AQR59086.1_nonstructural_protein_Chicken_parvovirus
	KKNALYFFGPANTGKTMMAESICKMVGIYGNVNHNNKNFPFNDCHNKAVLWWEECIMTEEHVESAKCIMGGSSVRIDKKNQDSVLLCKTPIVITANNDITQVSSRNAISTVHAAAIRARCLKFTF
	>AQR59074.1_nonstructural_protein_Chicken_parvovirus
	KKNALYFFGPANTGKTMMAESICKMVGIYGNVNHNNKNFPFNDCHNKAVLWWEECSMTDEHVESAKCIMGGSSVRIDKKNQDSVLLCKTPIVITSNNDITQVSSRNAISTVHAAAIRARCLKFTF
	>QKE54870.1_nonstructural_protein_Parvoviridae_sp.
	KKNTIYLYGPANTGKTMFAEALCKMVGLFGNVNHNNLNFPFNDCHNKAILWWEECCMLESYVEAAKCIMGGSGVRVDRKGQDSVLIQKTPIVVTSNNDITQVCSKNATTDIHAAAIRARCIMFKF
	>AQR59092.1_nonstructural_protein_Chicken_parvovirus
	KKNALYFFGPANTGKTMMAESICKMVGIYGNVNHNNKNFPFNDCHNKAVLWWEECIMTEEHVESAKCIMGGSSVRIDKKNQDSVLLCKTPIVITANNDITQVSSRNAISTVHAAAIRARCLKFTF
	>QDH44290.1_Rep_52_protein_Adeno-associated_virus
	KRNTIWLFGPATTGKTNIAEAIAHTVPFYGCVNWTNENFPFNDCVDKMVIWWEEGKMTAKVVESAKAILGGSKVRVDQKCKSSAQIDPTPVIVTSNTNMCAVIDGNSTTFEHQQPLQDRMFKFEL
	>AKG54790.1_non-structural_protein_1_Canine_bocavirus
	KQNTVCFFGPASTGKTNFAKAIVNAVKLYGCVNHQNKNFVFNDCASKLVNWWEECLMHNDWVEQAKCLLGGTEFRIDRKHKDSQLLPQTPVVISTNHDVYTVVGGNTTTMVHAKPLRERIVQFNF
	>AKG54757.1_non-structural_protein_1_Canine_bocavirus
	KQNTVCFFGPASTGKTNFAKAIVNAVKLYGCVNHQNKNFVFNDCASKLVNWWEECLMHNDWVEQAKCLLGGTEFRIDRKHKDSQLLPQTPVVISTNHDVYTVVGGNTTTMVHAKPLRERIVQFNF
	>ANA05267.1_early_protein_E1_Human_papillomavirus_157
	PKKSCMVLYGPPDSGKSYFAFSLVKLLKGKVVSFMNKGSHFWTQPLVDAKIGLLDDATFTCWTFLDMYMRNAFDGNTVSIDVKHKNLQQIRLPPIIITTNVSVPQEVTLKYLQSRLTCFEF
	>QBA84480.1_nonstructural_protein_partial_Porcine_parvovirus_2
	KRRALWLFGPANTGKTLLAGAFAKLAPCFGCVNWNNENFPFSDCASQSLIWWEEGKMSEKFVEAAKAILGGSEIRIDIKGKPSEQFMPAPVVITSNGDMCTVYSGNVISTAHAGPLKSRMLKVTF
	>QOD39556.1_NS1_uncultured_densovirus
	KLNCMVIHSPPSAGKNYLFDAVKDYYLNCGHLCNANKYNSFPFQDAEGRRVVLWNEPNYSPEFLEPIKEILGGDSTSVNVKYQHDTPVYRTPVIVLTNNVVSFMTHPAFNDRVRIFNW
	>QDH44139.1_Rep_40_protein_Adeno-associated_virus
	KRNTIWLFGPATTGKTNIAEAIAHTVPFYGCVNWTNENFPFNDCVDKMVIWWEEGKMTAKVVESAKAILGGSKVRVDQKCKSSAQIDPTPVIVTSNTNMCAVIDGNSTTFEHQQPLQDRMFKHEL
	>YP_009389434.1_E1_Ailuropoda_melanoleuca_papillomavirus_4
	PKKNCLVIWGPPNTGKSMFCMSLLSFLKGKVISYVNSKSQFWLQPLSDAKIGLLDDATKPCWDYFDIFMRNALDGNTISIDCKHKAPLQLKCPPLLITTNINLMGDERWKYLRSRVSCFCF
	>QDH44449.1_Rep_52_protein_Adeno-associated_virus
	KRNTIWLFGPATTGKTNIAEAIAHTVPFYGCVNWTNENFPFNDCVDKMVIWWEEGKMTAKVVESAKAILGGSKVRVDQKCKSSAQIDPTPVIVTSNTNMCAVIDGNSTTFEHQQPLQDRMFKFEL
	>AFH96902.1_NS1_Canine_bocavirus
	KQNTVCFFGPASTGKTNFAKAIVNAVKLYGCVNHQNKNFVFNDCASKLVNWWEECLMHNDWVEQAKCLLGGTEFRIDRKHKDSQLLPQTPVVISTNHDVYTVVGGNTTTMVHAKPLRERIVQFNF
	>QDH44241.1_Rep_52_protein_Adeno-associated_virus
	KRNTIWLFGPATTGKTNIAEAIAHTVPFYGCVNWTNENFPFNDCVDKMVIWWEEGKMTAKVVESAKAILGGSKVRVDQKCKSSAQIDPTPVIVTSNTNMCAVIDGNSTTFEHQQPLQDRMFKFEL
	>AGF85783.1_non-structural_protein_1_Canine_bocavirus_3
	KQNSISLFGPASTGKTNLAKAIVNCVKLYGNVNHLNKNFVFNDCASKLIIWWEEALMHTDYVEQAKCLLGGTEFRIDRKHKDSQLLPQTPVIISTNNNIYEVTGGNTVSGVHAKPLRERIVQLNL
	>YP_009186840.1_NS1_Rat_bufavirus_SY-2015
	KRNTILLCGPASTGKSLLAQKIAQLVGNVGCYNASNVNFPFNDCSNKNLIWIEEAGNFGTQVNQFKAIMSGQSIRLDQKGKGSKTIEPTPVIMTTNEDITKVVVGSELRPEHKQPIMDRCIQIRL
	>ALF95930.1_non-structural_protein_NS1_partial_Human_parvovirus_B19
	KKNTLWFYGPPSTGKTNLAMAIAKSVPVYGMVNWNNENFPFNDVAGKSLVVWDEGIIKSTIVEAAKAILGGQPTRVDQKMRGSVAVPGVPVVITSNGDITFVVSGNTTTTVHAKALKERMVKLNF
	>QOD39512.1_NS1_uncultured_densovirus
	KLNTMLISSPTSAGKNWFFDMVCNFYLNVGHLGNPSKFNTFAFQDAHSRRIIMWNEVNYAPEHLETMKELLGGDSSNVSVKYKSEIPIYRTPIIMLTNSKNLSIMNDPTFKDRLKVYFW
	>QDI06025.1_NS1_protein_partial_Porcine_bufavirus
	KRNTILLCGPASTGKSLIAQQIAKLVGNVGCYNASNVNFPFNDCCNRNLIWIEEAGNLGTQVNQFKAIMSGQSIRLDQKGKGSKSIEPTPVLMTTNEDITRVVIGSETKPEHRQPIMDRCLRIHL
	>AAA46916.1_nonstructural_polyprotein_partial_Porcine_parvovirus
	KRNTILFHGPASTGKSIIAQHIANLVGNVGCYNAANVNFPFNDCTNKNLIWIEEAGNFSNQVNQFKAICSGQTIRIDQKGKGSKQIEPTPVIMTTNEDITKVRIGCEERPEHTQPIRDRMLNINL
	>QAB13986.1_E1_protein_partial_Human_papillomavirus
	PKKNCLVIYGPPDTGKSLFAYTIIRFLKGRVVSQMNKQSQFWLQPLSECKIGLLDDATYDCWSFIDVHMRTALDGNCVCVDYKHRAPLQMKLPPLIITTNYNVKEDQSLMYLHSRIHCLHF
	>QBA84806.1_nonstructural_protein_partial_Porcine_parvovirus_6
	KRNSIWLFGPATTGKTNLASAIAHTAASYGCVNWNNANFPFQDIVNVQLGWWEEGKMTEDVVECAKALLGGSNVRVDRKCMQSAEVQSPPFIITSNTDMCLVSQGSYISFEHQQPLQDRMIKFEF
	>QIX02922.1_NS1_partial_Porcine_bufavirus
	KRNTILLCGPASTGKSLIAQQIAKLVGNVGCYNASNVNFPFNDCCNRNLIWIEEAGNLGTQVNQFKAIMSGQSIRLDQKGKGSKSIEPTPVLMTTNEDITRVVIGSETKPEHRQPIMDRCLRIHL
	>AFH96884.1_NS1_Canine_bocavirus
	KQNTVCFFGPASTGKTNFAKAIVNAVKLYGCVNHQNKNFVFNDCASKLVNWWEECLMHNDWVEQAKCLLGGTEFRIDRKHKDSQLLPQTPVVISTNHDVYTVVGGNTTTMVHAKPLRERIVQFNF
	>QIX02920.1_NS1_partial_Porcine_bufavirus
	KRNTILLCGPASTGKSLIAQQIAKLVGNVGCYNASNVNFPFNDCCNRNLIWIEEAGNLGTQVNQFKAIMSGQSIRLDQKGKGSKSIEPTPVLMTTNEDITRVVIGSETKPEHRQPIMDRCLRIHL
	>ABA61873.1_E1_Uncia_uncia_papillomavirus_type_1
	PKRNCLVFWGPPNTGKSLFCMSLLKFLKGKIISYVNSRSQFWLQPLADAKLALLDDATVPCWNYFDTFLRNALDGNPVCIDCKHKAPFQIKCPPLLVTTNVNVKGDERWLYLHSRLSAFCF
	>YP_007518454.1_NS1_Canine_bocavirus_1
	KQNTVCFFGPASTGKTNFAKAIVNAVKLYGCVNHQNKNFVFNDCASKLVNWWEECLMHNDWVEQAKCLLGGTEFRIDRKHKDSQLLPQTPVVISTNHDVYTVVGGNTTTMVHAKPLRERIVQFNF
	>QDH44140.1_Rep_52_protein_Adeno-associated_virus
	KRNTIWLFGPATTGKTNIAEAIAHTVPFYGCVNWTNENFPFNDCVDKMVIWWEEGKMTAKVVESAKAILGGSKVRVDQKCKSSAQIDPTPVIVTSNTNMCAVIDGNSTTFEHQQPLQDRMFKHEL
	>QIX02930.1_NS1_partial_Porcine_bufavirus
	KRNTILLCGPASTGKSLIAQQIAKLVGNVGCYNASNVNFPFNDCCNRNLIWIEEAGNLGTQVNQFKAIMSGQSIRLDQKGKGSKSIEPTPVLMTTNEDITRVVIGSETKPEHRQPIMDRCLRIHL
	>QIX02910.1_NS1_partial_Porcine_bufavirus
	KRNTILLCGPASTGKSLIAQQIAKLVGNVGCYNASNVNFPFNDCCNRNLIWIEEAGNLGTQVNQFKAIMSGQSIRLDQKGKGSKSIEPTPVLMTTNEDITRVVIGSETKPEHRQPIMDRCLRVHL
	>ABN11280.1_nonstructural_protein_partial_Human_parvovirus_B19
	KKNTLWFYGPPSTGKTNLAMAIAKSVPVYGMVNWNNENFPFNDVAGKSLVVWDEGIIKSTIVEAAKAILGGQPTRVDQKMRGSVAVPGVPVVITSNGDITFVVSGNTTTTVHAKALKERMVKLNF
	>ASQ41845.1_E1_partial_human_papillomavirus_58
	PKKSCMLLCGPANTGKSYFGMSLIHFLKGCIISYVNSKSHFWLQPLSDAKLGMIDDVTAISWTYIDDYMRNALDGNDISIDVKHRALVQLKCPPLIITSNTNAGKDSRWPYLHSRLTVFEF
	>AGA15833.1_E1_Canis_familiaris_papillomavirus_15
	PKKNCICIHGPPNTGKSMFCMSLLGFLGGKVISFANSRSQFWMQPLVDARLALLDDATKPVWDYFDTYLRNALDGNPISVDVKHKAPTQIKCPPLLVTTNLNILHDDRWRYLFTRVRLFEF
	>QDH44240.1_Rep_40_protein_Adeno-associated_virus
	KRNTIWLFGPATTGKTNIAEAIAHTVPFYGCVNWTNENFPFNDCVDKMVIWWEEGKMTAKVVESAKAILGGSKVRVDQKCKSSAQIDPTPVIVTSNTNMCAVIDGNSTTFEHQQPLQDRMFKFEL
	>AHA37343.1_E1_human_papillomavirus_168
	PKKNCLVFWGPPDSGKSLFCFSLLKFMRGKVISYMNSKSHFWLMPLADSKIGLLDDATFPCWQYMDVHLRNAMDGNAISIDLKHKAPVQLSLPPLLVTTNVDVLKEQSLKYLHSRIKCFHF
	>AYA93397.1_E1_protein_Human_papillomavirus
	PKKNCLVIYGPPDTGKSYFVFSLMRFIRGKVVSFLNRCSQFWLQPLIDCKMGFMDDATFPAWQYMDLNMRNALDGNMMSVDAKHRVPQQIKLPPLIVTTNLDVKAEQSLMYLHSRLQCIKF
	>QKE54945.1_nonstructural_protein_Parvoviridae_sp.
	KKNTLVLWGPSNTGKSAFIAGLKQIVPWGEITNGSSGFNFEGVIDQVIAVWEEPLMGPELAEKCKQVFEGMTCSIPVKYKKPFMLPRTPIMITTNHDVWRYCQSEEPMFRNRMWIIYF
	>QDH44126.1_Rep_52_protein_Adeno-associated_virus
	KRNTIWLFGPATTGKTNIAEAIAHTVPFYGCVNWTNENFPFNDCVDKMVIWWEEGKMTAKVVESAKAILGGSKVRVDQKCKSSAQIDPTPVIVTSNTNMCAVIDGNSTTFEHQQPLQDRMFKFEL
	>QDI06021.1_NS1_protein_partial_Porcine_bufavirus
	KRNTILLCGPASTGKSLIAQQIAKLVGNVGCYNASNVNFPFNDCCNRNLIWIEEAGNLGTQVNQFKAIMSGQSIRLDQKGKGSKSIEPTPVLMTTNEDITRVVIGSETKPEHRQPIMDRCLRIHL
	>QIX02928.1_NS1_partial_Porcine_bufavirus
	KRNTILLCGPASTGKSLIAQQIAKLVGNVGCYNASNVNFPFNDCCNRNLIWIEEAGNLGTQVNQFKAIMSGQSIRLDQKGKGSKSIEPTPVLMTTNEDITRVVIGSETKPEHRQPIMDRCLRIHL
	>QDH44448.1_Rep_40_protein_Adeno-associated_virus
	KRNTIWLFGPATTGKTNIAEAIAHTVPFYGCVNWTNENFPFNDCVDKMVIWWEEGKMTAKVVESAKAILGGSKVRVDQKCKSSAQIDPTPVIVTSNTNMCAVIDGNSTTFEHQQPLQDRMFKFEL
	>QDH44125.1_Rep_40_protein_Adeno-associated_virus
	KRNTIWLFGPATTGKTNIAEAIAHTVPFYGCVNWTNENFPFNDCVDKMVIWWEEGKMTAKVVESAKAILGGSKVRVDQKCKSSAQIDPTPVIVTSNTNMCAVIDGNSTTFEHQQPLQDRMFKFEL
	>ASQ41829.1_E1_partial_human_papillomavirus_58
	PKKSCMLLCGPANTGKSYFGMSLIHFLKGCIISYVNSKSHFWLQPLSDAKLGMIDDVTAISWTYIDDYMRNALDGNDISIDVKHRALVQLKCPPLIITSNTNAGKDSRWPYLHSRLTVFEF
	>QDI06017.1_NS1_protein_partial_Porcine_bufavirus
	KRNTILLCGPASTGKSLIAQQIAKLVGNVGCYNASNVNFPFNDCCNRNLIWIEEAGNLGTQVNQFKAIMSGQSIRLDQKGKGSKSIEPTPVLMTTNEDITRVVIGSETKPEHRQPIMDRCLRIHL
	>AGT28240.1_non-structural_protein_NS1_partial_Human_parvovirus_B19
	KKNTLWFYGPPSTGKTNLAMAIAKSVPVYGMVNWNNENFPFNDVAGKSLVVWDEGIIKSTIVEAAKAILGGQPTRVDQKMRGSVAVPGVPVVITSNGDITFVVSGNTTTTVHAKALKERMVKLNF
	>QIX02914.1_NS1_partial_Porcine_bufavirus
	KRNTILLCGPASTGKSLIAQHIAKLVGNVGCYNASNVNFPFNDCCNRNLIWIEEAGNLGTQVNQFKAIMSGQSIRLDQKGKGSKSIEPTPVLMTTNEDITRVVIGSETKPEHRQPIMDRCLRIHL
	>QDI06037.1_NS1_protein_partial_Porcine_bufavirus
	KRNTILLCGPASTGKSLIAQQIAKLVGNVGCYNASNVNFPFNDCCNRNLIWIEEAGNLGTQVNQFKAIMSGQSIRLDQKGKGSKSIEPTPVLMTTNEDITRVVIGSETKPEHRQPIMDRCLRINL
	>QIX02906.1_NS1_partial_Porcine_bufavirus
	KRNTILLCGPASTGKSLIAQQIAKLVGNVGCYNASNVNFPFNDCCNRNLIWIEEAGNLGTQVNQFKAIMSGQSIRLDQKGKGSKSIEPTPVLMTTNEDITRVVIGSETKPEHRQPIMDRCLRVHL
	>QIX02912.1_NS1_partial_Porcine_bufavirus
	KRNTILLCGPASTGKSLIAQQIAKLVGNVGCYNASNVNFPFNDCCNRNLIWIEEAGNLGTQVNQFKAIMSGQSIRLDQKGKGSKSIEPTPVLMTTNEDITRVVIGSETKPEHRQPIMDRCLRIHL
	>ACR15788.1_non_structural_protein_NS1_partial_Human_bocavirus_3
	KQNTVCFYGPASTGKTNMAKAIVQGIRLYGCVNHLNKGFVFNDCRQRLVVWWEECLMHQDWVEPAKCILGGTECRIDVKHRDSVLLTQTPVIISTNHDIYAVVGGNSVSHVHAAPLKERVIQLNF
	>QIX02926.1_NS1_partial_Porcine_bufavirus
	KRNTILLCGPASTGKSLIAQQIAKLVGNVGCYNASNVNFPFNDCCNRNLIWIEEAGNLGTQVNQFKAIMSGQSIRLDQKGKGSKSIEPTPVLMTTNEDITRVVIGSETKPEHRQPIMDRCLRIHL
	>AIK02195.1_NS1_Canine_bocavirus
	KQNTVCFFGPASTGKTNFAKAIVNAVKLYGCVNHQNKNFVFNDCASKLVNWWEECLMHNDWVEQAKCLLGGTEFRIDRKHKDSQLLPQTPVVISTNHDVYTVVGGNTTTMVHAKPLRERIVQFNF
	>QDI06013.1_NS1_protein_partial_Porcine_bufavirus
	KRNTILLCGPASTGKSLIAQQIAKLVGNVGCYNASNVNFPFNDCCNRNLIWIEEAGNLGTQVNQFKAIMSGQSIRLDQKGKGSKSIEPTPVLMTTNEDITRVVIGSETKPEHRQPIMDRCLRINL
	>QDI06029.1_NS1_protein_partial_Porcine_bufavirus
	KRNTILLCGPASTGKSLIAQQIAKLVGNVGCYNASNVNFPFNDCCNRNLIWIEEAGNLGTQVNQFKAIMSGQSIRLDQKGKGSKSIEPTPVLMTTNEDITRVVIGSETKPEHRQPIMDRCLRIHL
	>QDI06033.1_NS1_protein_partial_Porcine_bufavirus
	KRNTILLCGPASTGKSLIAQQIAKLVGNVGCYNASNVNFPFNDCCNRNLIWIEEAGNLGTQVNQFKAIMSGQSIRLDQKGKGSKSIEPTPVLMTTNEDITRVVIGSETKPEHRQPIMDRCLRIHL
	>ALF95931.1_non-structural_protein_NS1_partial_Human_parvovirus_B19
	KKNTLWFYGPPSTGKTNLAMAIAKSVPVYGMVNWNNENFPFNDVAGKSLVVWDEGIIKSTIVEAAKAILGGQPTRVDQKMRGSVAVPGVPVVITSNGDITFVVSGNTTTTVHAKALKERMVKLNF
	>AMY15605.1_NS1_partial_Porcine_bufavirus
	KRNTILLCGPASTGKSLIAQQIAKLVGNVGCYNASNVNFPFNDCCNRNLIWIEEAGNLGTQVNQFKAIMSGQSIRLDQKGKGSKSIEPTPVLMTTNEDITRVVIGSETKPEHRQPIMDRCLRIHL
	>ABN11281.1_nonstructural_protein_partial_Human_parvovirus_B19
	KKNTLWFYGPPSTGKTNLAMAIAKTVPVYGMVNWNNENFPFNDVAGKSLVVWDEGIIKSTIVEAAKAILGGQPTRVDQKMRGSVAVPGVPVVITSNGDITFVVSGNTTTTVHAKALKERMVKLNF
	>AYA94649.1_E1_protein_Human_papillomavirus
	PKKNCLVFYGPPDTGKSYFAFSLINFLKGKVVSMMNRQSQFFLMPLQDCKIGLLDDCTYQAWQFMDINMRAALDGNYISVDAKHRAPAQMKLPPLIVTTNHNVTEDLTLKYLHSRITPFYF
	>ABN11279.1_nonstructural_protein_partial_Human_parvovirus_B19
	KKNTLWFYGPPSTGKTNLAMAIAKSVPVYGMVNWNNENFPFNDVAGKSLVVWDEGIIKSTIVEAAKAILGGQPTRVDQKMRGSVAVPGVPVVITSNGDITFVVSGNTTTTVHAKALKERMVKLNF
	>QJI54731.1_putative_non-structural_protein_Bovine_copiparvovirus_3
	KRNTIWLYGPATTGKTILARGIATGAISYGCVNWNNQNFPFQDISGAAVGWWEEGKVTEASVEQTKALLGGGKIRIDIKCKPSVEINSPPFIMTSNVDMTQVYSGNTISWEHRKPLQDRMIKITL
	>QJI54729.1_putative_non-structural_protein_Bovine_copiparvovirus_3
	KRNTIWLYGPATTGKTILARGIATGAISYGCVNWNNQNFPFQDISGAAVGWWEEGKVTEASVEQTKALLGGGKIRIDIKCKPSVEINSPPFIMTSNVDMTQVYSGNTISWEHRKPLQDRMIKITL
	>AEI61064.1_early_protein_E1_human_papillomavirus_31
	PKKNCILIHGAPNTGKSYFGMSLISFLQGCIISYANSKSHFWLQPLADAKIGMLDDATTPCWHYIDNYLRNALGGNPVSIDVKHKALMQLKCPPLLITSNINAGKDDRWPYLHSRLVVFTF
	>ADJ37021.1:376-517_non-structural_protein_Human_bocavirus_3
	KQNTVCFYGPASTGKTNMAKAIVQGIRLYGCVNHLNKGFVFNDCRQRLVVWWEECLMHQDWVEPAKCILGGTECRIDVKHRDSVLLTQTPVIISTNHDIYAVV
	>ACR15783.1:376-517_non_structural_protein_NS1_Human_bocavirus_3
	KQNTVCFYGPASTGKTNMAKAIVQGIRLYGCVNHLNKGFVFNDCRQRLVVWWEECLMHQDWVEPAKCILGGTECRIDVKHRDSVLLTQTPVIISTNHDIYAVV
	>YP_002808454.1:376-517_NS1_Human_bocavirus_3
	KQNTVCFYGPASTGKTNMAKAIVQGIRLYGCVNHLNKGFVFNDCRQRLVVWWEECLMHQDWVEPAKCILGGTECRIDVKHRDSVLLTQTPVIISTNHDIYAVV
	>QDI06045.1:312-438_NS1_protein_partial_Porcine_bufavirus
	KRNTILLCGPASTGKSLIAQQIAKLVGNVGCYNASNVNFPFNDCCNRNLIWIEEAGNLGTQVNQFKAIMSGQSIRLDQKGKGSKSIEPTPVLMTTNEDITRVVIGSETKPEHRQPIMDRCL
	>AVI59248.1:376-513_NS1_Human_bocavirus_1
	KQNTVCFYGPASTGKTNMAKAIVQGIRLYGCVNHLNKALSTPPTRQRLVVWWEECLMHQDWVEPAKCILGGTECRIDVKHRDSVLLTQTPVIISTNHDI
	>AKG54777.1:410-522_non-structural_protein_2_Canine_bocavirus
	KQNTVCFFGPASTGKTNFAKAIVNAVKLYGCVNHQNKNFVFNDCASRLVNWWEECLMHNDWVEQAKCLLGGTEFRIDRKHKDSQLLPQTPVVISTNHDVYTVV
	>AYA93966.1:352-523_E1_protein_Human_papillomavirus
	PKKNCLLIHGPPDTGKSMFCYSLVTFLRGKVVSYVNRTSQFWLQPLRDGKIGMIDDATYVCWTYIDQNLRTALDGNAVSLDVKHKAPQQLKLPPLLVSSNVDVL
	>ALQ33074.1:64-197_NS1_partial_Human_parvovirus_B19
	KKNTLWFYGPPSTGKTNLAMAIAKSVPVYGMVNWNNENFPFNDVAGKSLVVWDEGIIKSTIVEAAKAILGGQPTRVDQKMRGSVAVPGVPVVITSNGDITFVVSGNTTTTVHAKALKERMVKLNF
	>QEJ80805.1:300-402_NS1_protein_Psittacara_leucophthalmus_chapparvovirus
	KRNTICIHGPSNSGKSAFISGLKQCCPWGEIVNSNTFAFEGLVDCCMGVWEEPLCSPELAEKAKQVLEGMVCSIPIKFKRPHKLPRTPIIITTNHPL
	>ALQ33072.1:64-197_NS1_partial_Human_parvovirus_B19
	KKNTLWFYGPPSTGKTNLAMAIAKSVPVYGMVNWNNENFPFNDVAGKSLVVWDEGIIKSTIVEAAKAILGGQPTRVDQKMRGSVAVPGVPVVITSNGDITFVVSGNTTTTVHAKALKERMVKLNF
	>QIX02908.1:312-438_NS1_partial_Porcine_bufavirus
	KRNTILLCGPASTGKSLIAQQIAKLVGNVGCYNASNVNFPFNDCCNRNLIWIEEAGNLGTQVNQFKAIMSGQSIRLDQKGKGSKSIEPTPVLMTTNEDITRVVIGSETKPEHRQPIMDRCL
	>ATQ38298.1:372-525_E1_Gammapapillomavirus_8
	PKKHCIVFWGPPDTGKSLFCFSLIQFIKGKVVSFMNSRSHFWLSPLIDAKMGLIDDATYQCWVYFDVNLRNGLDGNPVSLDSKHKHPVQIQLPPLLVTTNANIL
	>ALJ32786.1:456-591_early_protein_E1_Human_papillomavirus_type_61
	PKKSCMVFYGPSDTGKSLFCMTLLNFLGGAVISYVNSSSHFWLSPLANAKVGLLDDATYQCWQYINTYLRTVLDGNAISINRKHRNLTQLKCPPLMITTNINPLEDPTFKYLHSRIVVFQF
	>QDH44260.1:287-428_Rep_78_protein_Adeno-associated_virus
	KRNTIWLFGPATTGKTNIAEAIAHTVPFYGCVNWTNENFPFNDCVDKMVIWWEEGKMTAKVVESAKAILGGSKVRVDQKCKSSAQIDPTPVIVTSNTNMCAVI
	>QMI57837.1:302-429_nonstructural_protein_1_Chestnut_teal_chaphamaparvovirus_3
	KRNTLYIEGPSNTGKTTTFYGLKQICPHGEIVNGLTFNFEGLLECYWGLWDEPLCAPEVVEKFKQISGGEVTKIPVKFKKPMTLPRTPILVCTNTPLWRWCPNEEQMLKNRMFMFRF
	>AYA93991.1:379-518_E1_protein_Human_papillomavirus
	PKKNCFVIYGPPDSGKSYFAFSFMNFIRGRVVSLLNRNSQFFLQPLLEAKVGFMDDVTYPAWQYMDLNMRNALDGNMMSVDAKHRAPIQFKLPPLMVTTN
	>YP_009553050.1:410-522_NS1_Rousettus_leschenaultii_bocaparvovirus_1
	KQNTVCFYGPASTGKTNLAKGIAEVVKLYGCVNHQNKNFIFNDCTHKLLVWWEEALMHSDWVEQAKCLLGGTTFRIDRKHRDSCAMGQTPVIISTNNDLYTTV
	>ATQ38184.1:375-523_E1_Gammapapillomavirus_sp.
	PKKSCIVIYGPSDTGKSFFCFKLVKFLQGAIVSYMNKNSHFWITPLIESKIGFLDDATPACWNFLDSNMRNAFDGNYVSVDVKHRALQQVKLPPMFITTNKDV
	>QEJ80802.1:305-405_NS1_protein_Avian_chapparvovirus
	KKNTICLYGPSNTGKSAFISGLKQLLPWGECVNTATFTFEGLIDSTIGVWEEPLISPEVAEKAKQIFEGMITSIPIKFKKPFKLPRTPIIITTNH
	>AEQ76793.1:329-436_non-structural_protein_Bovine_hokovirus_2
	KRRALWLWGPASTGKTLLAAAIANTSPSYGCVNWTNQNFPFNDCHCQSLVWWEEGRMTENIVEVAKAILGGAPVRLDVKNKGSEDFIPTCVIITSNGDLTVTVDGP
	>QBQ18648.1:328-426_nonstructural_protein_Porcine_parvovirus_6
	KRNSIWLFGPATTGKTNLASAIAHTAASYGCVNWNNANFPFQDIVNVQLGWWEEGKMTEDVVECAKALLGGSSVRVDRKCMQSAEVQSPPFIITSNTDM
	>QIX02924.1:312-438_NS1_partial_Porcine_bufavirus
	KRNTILLCGPASTGKSLIAQQIAKLVGNVGCYNASNVNFPFNDCCNRNLIWIEEAGNLGTQVNQFKAIMSGQSIRLDQKGKGSKSIEPTPVLMTTNEDITRVVIGSETKPEHRQPIMDRCL
	>QBA84475.1:223-343_nonstructural_protein_partial_Porcine_parvovirus_2
	KRRALWLFGPANTGKTLLAGAFAKLAPCFGCVNWNNENFPFSDCASQSLIWWEEGKMSEKFVEAAKAILGGSEIRIDIKGKPSEQFIPAPVVITSNGDM
	>AYD41510.1:372-525_E1_protein_Human_papillomavirus
	PKKHCIVFWGPPDTGKSLFCFSLIQFIKGKVVSFMNSRSHFWLSPLIDAKMGLIDDATYQCWVYFDVNLRNGLDGNPVSLDSKHKHPVQIQLPPLLVTTNANIL
	>CAD1807074.1:420-552_early_protein_E1_human_papillomavirus_67
	PKKSCMVICGPPNTGKTYFAMSLIHFLKGCVISYVNSKSHFWLQPLSDAKIGMIDDVTAICWTYIDDYLRNALDGNDISIDVKHKALVQLKCPPLLLTSN
	>QHQ97055.1:433-535_E1_protein_Felis_catus_papillomavirus_6
	KKSCLVFVGPPNTGKSYFCFSLLNFLQGKVISLLNTKSQFFLMPLLDCKIGFMDDVTYPGWTFLDNYMRNGLDGNPMSVDCKHRLPVQMKLPPLLMTSNINVM
	>AWO81947.1:306-426_non-structural_protein_Porcine_parvovirus_2
	KRRALWLFGPANTGKTLLAGAFAKLAPCFGCVNWNNENFPFSDCASQSLIWWEEGKMSEKFVEAAKAILGGSEIRIDIKGKPSEQFMPAPVVITSNGDM
	>ANN02911.1:425-536_nonstructural_protein_Ungulate_bocaparvovirus_6
	KRNSLLFYGPASTGKTNLAKSICHAVGLYGCVNHNNKQFPFNDAPNKMVLWWEECIMTTDYVESAKCILGGTHVRVDVKHKDSRELPQIPVILSSNHDVYTV
	>AEI61224.1:426-562_early_protein_E1_human_papillomavirus_33
	PKKNCMLICGPANTGKSYFGMSLIQFLKGCVISCVNSKSHFWLQPLSDAKIGMIDDVTPISWTYIDDYMRNALDGNEISIDVKHRALVQLKCPPLLLTSNTN
	>AVI59244.1:376-513_NS1_Human_bocavirus_1
	KQNTVCFYGPASTGKTNMAKAIVQGIRLYGCVNHLNKGLSTPPTRQRLVVWWEECLMHQDWVEPAKCILGGTECRIDVKHRDSVLLTQTPVIISTNHDI
	>QKG01827.1:382-490_nonstructural_protein_1_Feline_panleukopenia_virus
	KRNTFLIHGPASTGKSIIAQAIAQAVGNVGCYNAANVNFPFNDCTNKNLIWIEEAGNFGQQVNQFKAICSGQTIRIDQKGKGSKQIEPTPVIMTTNENI
	>ABY73452.1:421-565_E1_Tursiops_truncatus_papillomavirus_type_3
	PKRNCMVLYGPPNTGKSLFAMSLINLLGGKVLSYVNSSSHFWLQPVADCKVALIDDATASTWDYADTYLRNVLDGNPMSLDSKHKAPMQITCPPLLITTNCNVL
	>AEI61856.1:420-552_early_protein_E1_human_papillomavirus_67
	PKKSCMVICGPPNTGKTYFAMSLIHFLKGCVISYVNSKSHFWLQPLSDAKIGMIDDVTAICWTYIDDYLRNALDGNDISIDVKHKALVQLKCPPLLLTSN
	>YP_009259490.1:425-536_nonstructural_protein_Ungulate_bocaparvovirus_6
	KRNSLLFYGPASTGKTNLAKSICHAVGLYGCVNHNNKQFPFNDAPNKMVLWWEECIMTTDYVESAKCILGGTHVRVDVKHKDSRELPQIPVILSSNHDVYTV
	>YP_009315890.1:423-581_NS2_Rhinolophus_sinicus_bocaparvovirus
	KQNTLLLYGPASTGKTNLAKALVSAVRLYGCVNHQNKSFIFNDCAHKLVVWWEECLMHADWVEQAKCILGGTEFRIDRKHKESQLLPQTPVIISSNNDIYRVVGGNTVSEVHSKPLRERVVQLNF
	>AKM21308.1:79-206_nonstructural_protein_1_Bat_parvovirus_BtBV_V3
	KRNTILLEGPASTGKSLLAQKIAHLVGNVGCYNAANVNFPFNDCTRKNLIWIEEAGNFGTQVNQFKAIMSGQAIRLDQKGKGSQTIEPTPVIMTTNEDITRVTVGCEYKPEHKQPIMDRCIH
	>YP_009666130.1:343-469_non-structural_protein_partial_Protoparvovirus_Zsana/2013/HUN
	KRNTILLCGPASTGKSLIAQQIAKLVGNVGCYNASNVNFPFNDCCNRNLIWIEEAGNLGTQVNQFKAIMSGQSIRLDQKGKGSKSIEPTPVIMTTNEDITRVVIGSETKPEHRQPIMDRCL
	>QBA84499.1:67-187_nonstructural_protein_partial_Porcine_parvovirus_2
	KRRALWLFGPANTGKTLLAGAFAKLAPCFGCVNWNNENFPFSDCASQSLIWWEEGKMSEKFVEAAKAILGGSEIRIDIKGKPSEQFIPAPVVITSNGDM
	>YP_003799996.1:376-517_non_structural_protein_1_Bocavirus_gorilla/GBoV1/2009
	KQNTVCFYGPASTGKTNMAKAIVQGIRLYGCVNHLNKGFVFNDCRQRLVVWWEECLMHQDWVEPAKCILGGTECRIDVKHRDSVLLTQTPVIISTNHDIYAVV
	>AMS35105.1:387-517_NS1_Cutavirus
	KRNTILLCGPASTGKSLISQTIANLVGNVGCYNPSNANFPFNDCSNKNLIWIEEAGNFGTQVNSFKAIMSGQAIRLDQKGKGSKQIEPTPVIMTTNEDITKVIVGTELKTEHRQPIMDRCLRIEL
	>CAD1807050.1:420-552_E1_human_papillomavirus_67
	PKKSCMVICGPPNTGKTYFAMSLIHFLKGCVISYVNSKSHFWLQPLSDAKIGMIDDVTAICWTYIDDYLRNALDGNDISIDVKHKALVQLKCPPLLLTSN
	>AEI61848.1:420-552_early_protein_E1_human_papillomavirus_67
	PKKSCMVICGPPNTGKTYFAMSLIHFLKGCVISYVNSKSHFWLQPLSDAKIGMIDDVTAICWTYIDDYLRNALDGNDISIDVKHKALVQLKCPPLLLTSN
	>AEI61768.1:415-562_early_protein_E1_human_papillomavirus_58
	PKKSCMLLCGPANTGKSYFGMSLIHFLKGCIISYVNSKSHFWLQPLSDAKLGMIDDVTAISWTYIDDYMRNALDGNDISIDVKHRALVQLKCPPLIITSNTN
	>ASQ41896.1:415-562_E1_human_papillomavirus_58
	PKKSCMLLCGPANTGKSYFGMSLIHFLKGCIISYVNSKSHFWLQPLSDAKLGMIDDVTAISWTYIDDYMRNALDGNDISIDVKHRALVQLKCPPLIITSNTN
	>QHY93489.1:286-426_replicase_Adeno-associated_virus_Croatia_cul1_12
	KRNTVWLFGPATTGKTNIAEAIAHAVPFYGCVNWTNENFPFNDCVDKMIIWWEEGKMTAKVVESAKAILGGSMVRVDQKCKSSQQIEQTPVIVTSNTNMCAVI
	>YP_009508804.1:387-517_NS1_Cutavirus
	KRNTILLCGPASTGKSLISQTIANLVGNVGCYNPSNANFPFNDCSNKNLIWIEEAGNFGTQVNSFKAIMSGQAIRLDQKGKGSKQIEPTPVIMTTNEDITKVIVGTELKTEHRQPIMDRCLRIEL
	>ADJ96360.1:421-565_E1_protein_Lagenorhynchus_acutus_papillomavirus
	PKRNCMVLYGPPNTGKSLFAMSLIHLLGGKVLSYVNSSSHFWLQPVADCKVALIDDATASTWDYADTYLRNVLDGNPMSLDSKHKAPMQITCPPLLITTNCNVL
	>AVR53744.1:319-439_nonstructural_protein_1_Opossum_tetraparvovirus
	KRRAIWLHGPPNTGKTVWASEIARLAPCFGSVAWTNENFTFNDCVCVPLIWWEEGRITEKIVEAAKCVLGGSPVRIDRKNRGSDEFVPAPVLITSNGDM
	>QBA84477.1:205-325_nonstructural_protein_partial_Porcine_parvovirus_2
	KRRALWLFGPANTGKTLLAGAFAKLAPCFGCVNWNNENFPFSDCASQSLIWWEEGKMSEKFVEAAKAILGGSEIRIDIKGKPSEQFIPAPVVITSNGDM
	>AYA94697.1:375-523_E1_protein_Human_papillomavirus
	PKKSCIVIYGPSDTGKSFFCFKLVKFLQGAIVSYMNKNSHFWITPLIESKIGFLDDATPACWNFLDSNMRNAFDGNYVSVDVKHRALQQVKLPPMFITTNKDV
	>ASQ42024.1:415-562_E1_human_papillomavirus_58
	PKKSCMLLCGPANTGKSYFGMSLIHFLKGCIISYVNSKSHFWLQPLSDAKLGMIDDVTAISWTYIDDYMRNALDGNDISIDVKHRALVQLKCPPLIITSNTN
	>CAD1807497.1:456-556_putative_replication_protein_E1_human_papillomavirus_56
	KHNCLVLCGPPNTGKSCFAMSLIKFFQGSVISFVNSQSHFWLQPLDNAKLGLLDDATEICWKYIDDYLRNLVDGNPISLDRKHKQLVQIKCPPLLITTNIN
	>AEI61808.1:415-562_early_protein_E1_human_papillomavirus_58
	PKKSCMLLCGPANTGKSYFGMSLIHFLKGCIISYVNSKSHFWLQPLSDAKLGMIDDVTAISWTYIDDYMRNALDGNDISIDVKHRALVQLKCPPLIITSNTN
	>ATE46003.1:306-426_nonstructural_protein_Porcine_parvovirus_2
	KRRALWLFGPANTGKTLLAGAFAKLAPCFGCVNWNNENFPFSDCASQSLIWWEEGKMSEKFVEAAKAILGGSEIRIDIKGKPSEQFMPAPVVITSNGDM
	>ACO92360.1:380-489_NS1_Porcine_parvovirus
	KRNTILFHGPASTGKSIIAQHIANLVGNVGCYNAANVNFPFNDCTNKNLILIEEAGNFSNQVNQFKAICSGQTIRIDQKGKGSKQIEPTPVIMTTNEDIT
	>ATQ38368.1:370-517_E1_Gammapapillomavirus_12
	PKKSCIVIYGPSDTGKSYFCFALVKFLKGAIVSYMNKNSHFWITPLLEAKVGFLDDATQACWTFLDINMRNAFDGNLVSMDIKHKNLQQIKLPPMFMTTN
	>AFQ55392.1:306-426_non-structural_protein_Porcine_parvovirus_2
	KRRALWLFGPANTGKTLLAGAFAKLAPCFGCVNWNNENFPFSDCASQSLIWWEEGKMSEKFVEAAKAILGGSEIRIDIKGKPSEQFMPAPVVITSNGDM
	>QKE54882.1:434-549_nonstructural_protein_Parvoviridae_sp.
	KVNTLFIYGAPNAGKNFFFDAVAHYCVNFGIISNWTKYNAFPLQDCVNRRLLMWNEPNFEDGVEETLKMLFGGDQCGARIKYEGDGIIQRTPIIVLSNED
	>AIF74240.1:13-125_NS1_partial_Bat_parvovirus
	KQNTINFYGPASTGKTNVAKAIVNACLLYGCVNHSNKGFVFNDCAAKLIVWWEECVMHADWVEPAKCIFGGTEFRIDRKHKDSMILPKTPVIVSTNHNIYEVV
	>AEI61624.1:415-562_early_protein_E1_human_papillomavirus_58
	PKKSCMLLCGPANTGKSYFGMSLIHFLKGCIISYVNSKSHFWLQPLSDAKLGMIDDVTAISWTYIDDYMRNALDGNDISIDVKHRALVQLKCPPLIITSNTN
	>AMS35101.1:285-411_NS1_partial_Cutavirus
	KRNTILLCGPASTGKSLISQTIANLVGNVGCYNPSNANFPFNDCSNKNLIWIEEAGNFGTQVNSFKAIMSGQAIRLDQKGKGSKQIEPTPVIMTTNEDITKVIVGTELKTEHRQPIMDRCL
	>AEI61776.1:415-562_early_protein_E1_human_papillomavirus_58
	PKKSCMLLCGPANTGKSYFGMSLIHFLKGCIISYVNSKSHFWLQPLSDAKLGMIDDVTAISWTYIDDYMRNALDGNDISIDVKHRALVQLKCPPLIITSNTN
	>BBA20208.1:415-562_E1_protein_human_papillomavirus_58
	PKKSCMLLCGPANTGKSYFGMSLIHFLKGCIISYVNSKSHFWLQPLSDAKLGMIDDVTAISWTYIDDYMRNALDGNDISIDVKHRALVQLKCPPLIITSNTN
	>QBA88433.1:306-426_NS1_Porcine_parvovirus_2
	KRRALWLFGPANTGKTLLAGAFAKLAPCFGCVNWNNENFPFSDCASQSLIWWEEGKMSEKFVEAAKAILGGSEIRIDIKGKPSEQFMPAPVVITSNGDM
	>YP_249600.1:369-522_E1_Procyon_lotor_papillomavirus_1
	PKSNCIVIWGPPNTGKSLFCMTLLKFLKGRVISFVNSKSQFWLQPLADAKIGLLDDATRPCWDYFDAYMRNALDGNPICVDCKHKAPSQIKCPPLLITTNLNVM
	>ABO76826.1:456-556_putative_replication_protein_E1_human_papillomavirus_56
	KHNCLVLCGPPNTGKSCFAMSLIKFFQGSVISFVNSQSHFWLQPLDNAKLGLLDDATEICWKYIDDYLRNLVDGNPISLDRKHKQLVQIKCPPLLITTNIN
	>ABO76812.1:456-556_putative_replication_protein_E1_human_papillomavirus_56
	KHNCLVLCGPPNTGKSCFAMSLIKFFQGSVISFVNSQSHFWLQPLDNAKLGLLDDATEICWKYIDDYLRNLVDGNPISLDRKHKQLVQIKCPPLLITTNIN
	>YP_009315891.1:423-581_NS1_Rhinolophus_sinicus_bocaparvovirus
	KQNTLLLYGPASTGKTNLAKALVSAVRLYGCVNHQNKSFIFNDCAHKLVVWWEECLMHADWVEQAKCILGGTEFRIDRKHKESQLLPQTPVIISSNNDIYRVVGGNTVSEVHSKPLRERVVQLNF
	>BBA20256.1:415-562_E1_protein_human_papillomavirus_58
	PKKSCMLLCGPANTGKSYFGMSLIHFLKGCIISYVNSKSHFWLQPLSDAKLGMIDDVTAISWTYIDDYMRNALDGNDISIDVKHRALVQLKCPPLIITSNTN
	>BBA20320.1:415-562_E1_protein_human_papillomavirus_58
	PKKSCMLLCGPANTGKSYFGMSLIHFLKGCIISYVNSKSHFWLQPLSDAKLGMIDDVTAISWTYIDDYMRNALDGNDISIDVKHRALVQLKCPPLIITSNTN
	>AEI61632.1:415-562_early_protein_E1_human_papillomavirus_58
	PKKSCMLLCGPANTGKSYFGMSLIHFLKGCIISYVNSKSHFWLQPLSDAKLGMIDDVTAISWTYIDDYMRNALDGNDISIDVKHRALVQLKCPPLIITSNTN
	>AKG54773.1:410-522_non-structural_protein_1_Canine_bocavirus
	KQNTVCFFGPASTGKTNFAKAIVNAVKLYGCVNHQNKNFVFNDCASRLVNWWEECLMHNDWVEQAKCLLGGTEFRIDRKHKDSQLLPQTPVVISTNHDVYTVV
	>ABO76805.1:456-556_putative_replication_protein_E1_human_papillomavirus_56
	KHNCLVLCGPPNTGKSCFAMSLIKFFQGSVISFVNSQSHFWLQPLDNAKLGLLDDATEICWKYIDDYLRNLVDGNPISLDRKHKQLVQIKCPPLLITTNIN
	>BBA20000.1:415-562_E1_protein_human_papillomavirus_58
	PKKSCMLLCGPANTGKSYFGMSLIHFLKGCIISYVNSKSHFWLQPLSDAKLGMIDDVTAISWTYIDDYMRNALDGNDISIDVKHRALVQLKCPPLIITSNTN
	>BBA20120.1:415-562_E1_protein_human_papillomavirus_58
	PKKSCMLLCGPANTGKSYFGMSLIHFLKGCIISYVNSKSHFWLQPLSDAKLGMIDDVTAISWTYIDDYMRNALDGNDISIDVKHRALVQLKCPPLIITSNTN
	>ASQ41864.1:415-562_E1_human_papillomavirus_58
	PKKSCMLLCGPANTGKSYFGMSLIHFLKGCIISYVNSKSHFWLQPLSDAKLGMIDDVTAISWTYIDDYMRNALDGNDISIDVKHRALVQLKCPPLIITSNTN
	>AOT82269.1:306-426_NS_Porcine_parvovirus_2
	KRRALWLFGPANTGKTLLAGAFAKLAPCFGCVNWNNENFPFSDCASQSLIWWEEGKMSEKFVEAAKAILGGSEIRIDIKGKPSEQFMPAPVVITSNGDM
	>ALT54888.1:456-556_E1_human_papillomavirus_56
	KHNCLVLCGPPNTGKSCFAMSLIKFFQGSVISFVNSQSHFWLQPLDNAKLGLLDDATEICWKYIDDYLRNLVDGNPISLDRKHKQLVQIKCPPLLITTNIN
	>AOX47657.1:423-581_NS2_Rhinolophus_sinicus_bocaparvovirus
	KQNTLLLYGPASTGKTNLAKALVSAVRLYGCVNHQNKSFIFNDCAHKLVVWWEECLMHTDWVEQAKCILGGTEFRIDRKHKESQLLPQTPVIISSNNDIYRVVGGNTVSEVHSKPLRERVVQLNF
	>ACJ13491.1:415-562_E1_protein_human_papillomavirus_58
	PKKSCMLLCGPANTGKSYFGMSLIHFLKGCIISYVNSKSHFWLQPLSDAKLGMIDDVTAISWTYIDDYMRNALDGNDISIDVKHRALVQLKCPPLIITSNTN
	>ACK37671.1:415-562_E1_protein_partial_human_papillomavirus_58
	PKKSCMLLCGPANTGKSYFGMSLIHFLKGCIISYVNSKSHFWLQPLSDAKLGMIDDVTAISWTYIDDYMRNALDGNDISIDVKHRALVQLKCPPLIITSNTN
	>ACK37680.1:415-562_E1_protein_partial_human_papillomavirus_58
	PKKSCMLLCGPANTGKSYFGMSLIHFLKGCIISYVNSKSHFWLQPLSDAKLGMIDDVTAISWTYIDDYMRNALDGNDISIDVKHRALVQLKCPPLIITSNTN
	>QCH41361.1:420-532_nonstructural_protein_1_Haematobia_irritans_densovirus
	KLNTDLYVSPSCAGKTLFMDLIRDYLINCGQMLNWNRNSNFPLQMCGNTRCIFWNEPNYEQSVEKNLLKLLGGDSLNAQVKNQMDVNIEKTPIFVTSNN
	>QBA84483.1:306-426_nonstructural_protein_Porcine_parvovirus_2
	KRRALWLFGPANTGKTLLAGAFAKLAPCFGCVNWNNENFPFSDCASQSLIWWEEGKMSEKFVEAAKAILGGSEIRIDIKGKPSEQFMPAPVVITSNGDM
	>ABX56094.1:420-556_E1_Macaca_fascicularis_papillomavirus_8
	PKHNCIVLFGPANTGKSYFGMSLMKFLQGSIISYVNSCSHFWLQPLAEGKVAMLDDATPQCWNYMDNYMRNVLDGNPMSIDRKHKSLLQMKCPPLLITSNTN
	>AEI61608.1:415-562_early_protein_E1_human_papillomavirus_58
	PKKSCMLLCGPANTGKSYFGMSLIHFLKGCIISYVNSKSHFWLQPLSDAKLGMIDDVTAISWTYIDDYMRNALDGNDISIDVKHRALVQLKCPPLIITSNTN
	>AEI61680.1:415-562_early_protein_E1_human_papillomavirus_58
	PKKSCMLLCGPANTGKSYFGMSLIHFLKGCIISYVNSKSHFWLQPLSDAKLGMIDDVTAISWTYIDDYMRNALDGNDISIDVKHRALVQLKCPPLIITSNTN
	>ASQ41952.1:415-562_E1_human_papillomavirus_58
	PKKSCMLLCGPANTGKSYFGMSLIHFLKGCIISYVNSKSHFWLQPLSDAKLGMIDDVTAISWTYIDDYMRNALDGNDISIDVKHRALVQLKCPPLIITSNTN
	>ACK37638.1:417-564_E1_protein_partial_human_papillomavirus_58
	PKKSCMLLCGPANTGKSYFGMSLIHFLKGCIISYVNSKSHFWLQPLSDAKLGMIDDVTAISWTYIDDYMRNALDGNDISIDVKHRALVQLKCPPLIITSNTN
	>AEI61688.1:415-562_early_protein_E1_human_papillomavirus_58
	PKKSCMLLCGPANTGKSYFGMSLIHFLKGCIISYVNSKSHFWLQPLSDAKLGMIDDVTAISWTYIDDYMRNALDGNDISIDVKHRALVQLKCPPLIITSNTN
	>ACJ13467.1:415-562_E1_protein_human_papillomavirus_58
	PKKSCMLLCGPANTGKSYFGMSLIHFLKGCIISYVNSKSHFWLQPLSDAKLGMIDDVTAISWTYIDDYMRNALDGNDISIDVKHRALVQLKCPPLIITSNTN
	>QBA84466.1:306-426_nonstructural_protein_Porcine_parvovirus_2
	KRRALWLFGPANTGKTLLAGAFAKLAPCFGCVNWNNENFPFSDCASQSLIWWEEGKMSEKFVEAAKAILGGSEIRIDIKGKPSEQFMPAPVVITSNGDM
	>ASQ41816.1:415-562_E1_human_papillomavirus_58
	PKKSCMLLCGPANTGKSYFGMSLIHFLKGCIISYVNSKSHFWLQPLSDAKLGMIDDVTAISWTYIDDYMRNALDGNDISIDVKHRALVQLKCPPLIITSNTN
	>ARJ58621.1:410-522_non-structural_protein_1_Canine_bocavirus
	KQNTVRFFGPASTGKTNFAKAIVNAVKLYGCVNHQNKNFVFNDCASKLVNWWEECLMHNDWVEQAKCLLGGTEFRIDRKHKDSQLLPQTPVVISTNHDVYTVV
	>QBA84430.1:29-141_NS1_partial_Porcine_bocavirus_3
	KQNTLCFFGPASTGKTNLAKAIAQAVKVYGCVNHLNKSFVFNDCQNKLLCWWEECVMHNDWVEPAKCLMGGTSFRVDRKHKDSAEQPHTPLIISTNHDIYTVV
	>QBA84541.1:306-426_nonstructural_protein_Porcine_parvovirus_2
	KRRALWLFGPANTGKTLLAGAFAKLAPCFGCVNWNNENFPFSDCASQSLIWWEEGKMSEKFVEAAKAILGGSEIRIDIKGKPSEQFMPAPVVITSNGDM
	>AEI61696.1:415-562_early_protein_E1_human_papillomavirus_58
	PKKSCMLLCGPANTGKSYFGMSLIHFLKGCIISYVNSKSHFWLQPLSDAKLGMIDDVTAISWTYIDDYMRNALDGNDISIDVKHRALVQLKCPPLIITSNTN
	>ACL12320.1:415-562_E1_human_papillomavirus_58
	PKKSCMLLCGPANTGKSYFGMSLIHFLKGCIISYVNSKSHFWLQPLSDAKLGMIDDVTAISWTYIDDYMRNALDGNDISIDVKHRALVQLKCPPLIITSNTN
	>QDH44447.1:287-428_Rep_78_protein_Adeno-associated_virus
	KRNTIWLFGPATTGKTNIAEAIAHTVPFYGCVNWTNENFPFNDCVDKMVIWWEEGKMTAKVVESAKAILGGSKVRVDQKCKSSAQIDPTPVIVTSNTNMCAVI
	>AEI61656.1:415-562_early_protein_E1_human_papillomavirus_58
	PKKSCMLLCGPANTGKSYFGMSLIHFLKGCIISYVNSKSHFWLQPLSDAKLGMIDDVTAISWTYIDDYMRNALDGNDISIDVKHRALVQLKCPPLIITSNTN
	>AOX47642.1:423-581_NS2_Rhinolophus_sinicus_bocaparvovirus
	KQNTLLLYGPASTGKTNLAKALVSAVRLYGCVNHQNKSFIFNDCAHKLVVWWEECLMHTDWVEQAKCILGGTEFRIDRKHKESQLLPQTPVIISSNNDIYRVVGGNTVSEVHSKPLRERVVQLNF
	>P26543.1:415-562_RecName:_Full_Replication_protein_E1_AltName:_Full_ATP-dependent_helicase_E1_human_papillomavirus_58
	PKKSCMLLCGPANTGKSYFGMSLIHFLKGCIISYVNSKSHFWLQPLSDAKLGMIDDVTAISWTYIDDYMRNALDGNDISIDVKHRALVQLKCPPLIITSNTN
	>ACJ13475.1:415-562_E1_protein_human_papillomavirus_58
	PKKSCMLLCGPANTGKSYFGMSLIHFLKGCIISYVNSKSHFWLQPLSDAKLGMIDDVTAISWTYIDDYMRNALDGNDISIDVKHRALVQLKCPPLIITSNTN
	>ACJ13499.1:415-562_E1_protein_human_papillomavirus_58
	PKKSCMLLCGPANTGKSYFGMSLIHFLKGCIISYVNSKSHFWLQPLSDAKLGMIDDVTAISWTYIDDYMRNALDGNDISIDVKHRALVQLKCPPLIITSNTN
	>ASQ41904.1:415-562_E1_human_papillomavirus_58
	PKKSCMLLCGPANTGKSYFGMSLIHFLKGCIISYVNSKSHFWLQPLSDAKLGMIDDVTAISWTYIDDYMRNALDGNDISIDVKHRALVQLKCPPLIITSNTN
	>CAD1807784.1:432-567_putative_replication_protein_E1_human_papillomavirus_84
	PKKSCLVFYGPSDTGKSLFCMSLINYLGGTVISFVNSTSHFWLSPLADAKIGLLDDATYQCWIYMDTYLRSVLDGNVISVDRKHKNLVQLKCPPLLITTNIN
	>AWK28220.1:379-518_E1_protein_Human_papillomavirus_type_222
	PKKNCFVIYGPPDSGKSYFAFSFMNFIRGRVVSLLNRNSQFFLQPLLEAKVGFMDDVTYPAWQYMDLNMRNALDGNLMSVDAKHRAPIQFKLPPLMVTTN
	>ABO76798.1:456-556_putative_replication_protein_E1_human_papillomavirus_56
	KHNCLVLCGPPNTGKSCFAMSLIKFFQGSVISFVNSQSHFWLQPLDNAKLGLLDDATEICWKYIDDYLRNLVDGNPISLDRKHKQLVQIKCPPLLITTNIN
	>BBA20112.1:415-562_E1_protein_human_papillomavirus_58
	PKKSCMLLCGPANTGKSYFGMSLIHFLKGCIISYVNSKSHFWLQPLSDAKLGMIDDVTAISWTYIDDYMRNALDGNDISIDVKHRALVQLKCPPLIITSNTN
	>AGU90874.1:437-573_E1_Human_papillomavirus_type_70
	PKKNCIVIQGPPNTGKSYFCMSLMHFLQGTVISYVNSTSHFWLEPLANAKVAMLDDATGTCWSYFDTYMKNALNGNPISLDRKHRHLIQIKCPPILITSNTNPV
	>AOX47667.1:423-581_NS2_Rhinolophus_sinicus_bocaparvovirus
	KQNTLLLYGPASTGKTNLAKALVSAVRLYGCVNHQNKSFIFNDCAHKLVVWWEECLMHTDWVEQAKCILGGTEFRIDRKHKESQLLPQTPVIISSNNDIYRVVGGNTVSEVHSKPLRERVVQLNF
	>YP_009508798.1:423-581_NS2_Miniopterus_schreibersii_bat_bocavirus
	KQNTLLLYGPASTGKTNLAKALVSAVRLYGCVNHQNKSFIFNDCAHKLVVWWEECLMHTDWVEQAKCILGGTEFRIDRKHKESQLLPQTPVIISSNNDIYRVVGGNTVSEVHSKPLRERVVQLNF
	>QMI57928.1:76-187_nonstructural_protein_1_partial_Wood_duck_chaphamaparvovirus
	KKNTICLYGPSNTGKSSFIAGFGKCCPGGEIVNGNNFNFEGLIEHYWGKWEEPLISPEIVEKFKQVSEGMETSIPVKFKKPYKLPRTPIFMTTNSYPWYWCSNAEG
	>QMI57905.1:3-139_nonstructural_protein_1_partial_Chestnut_teal_chaphamaparvovirus
	KRNTICLLGPSNTGKTTFIRGFRSLCPAGEICNGQNFNFEDLVDRYWGIWDEPLLGPEQADKFKQLAGGEQCVVPVKFKKPAHIPRTPIWINTNHEIWRWCPGEQKMFENRMWTFKF
	>CAD1807170.1:456-556_putative_replication_protein_E1_human_papillomavirus_56
	KHNCLVLCGPPNTGKSCFAMSLIKFFQGSVISFVNSQSHFWLQPLDNAKLGLLDDATEICWKYIDDYLRNLVDGNPISLDRKHKQLVQIKCPPLLITTNIN
	>QBA84525.1:103-223_nonstructural_protein_partial_Porcine_parvovirus_2
	KRRALWLFGPANTGKTLLAGAFAKLAPCFGCVNWNNENFPFSDCASQSLIWWEEGKMSEKFVEAAKAILGGSEIRIDIKGKPSEQFIPAPVVITSNGDM
	>AOX47647.1:423-581_NS2_Rhinolophus_sinicus_bocaparvovirus
	KQNTLLLYGPASTGKTNLAKALVSAVRLYGCVNHQNKSFIFNDCAHKLVVWWEECLMHTDWVEQAKCILGGTEFRIDRKHKESQLLPQTPVIISSNNDIYRVVGGNTVSEVHSKPLRERVVQLNF
	>QDH44288.1:287-428_Rep_78_protein_Adeno-associated_virus
	KRNTIWLFGPATTGKTNIAEAIAHTVPFYGCVNWTNENFPFNDCVDKMVIWWEEGKMTAKVVESAKAILGGSKVRVDQKCKSSAQIDPTPVIVTSNTNMCAVI
	>ARQ18931.1:347-517_nonstructural_protein_2_Gorilla_bocaparvovirus_2
	KQNTICFYGPASTGKTNIAKAIVQGVRLYGCVNHLNKGFVFNDCRQRLIIWWEECLMHQDWVEPAKCILGGTECRIDVKHRDSVLLQQTPVIISTNHDIYSVV
	>YP_009507306.1:420-524_E1_Human_papillomavirus_175
	PKKNCLVFYGPSDTGKSYFCNTLIRFLKGSVVSFMNRQSHFWLQNLINTKIGFLDDATLPCWLFMDTNMRNALDGTPVCLDAKHKAPTQIRLPPLLITTN
	>ADH44723.1:376-517_NS1_Human_bocavirus_3
	KQNTVCFYGPASTGKTNMAKAIVQGIRLYGCVNHLNKGFVFNDCRQRLVVWWEECLMHQDWVEPAKCILGGTECRIDVKHRDSVLLTQTPVIISTNHDIYAVV
	>QBA84424.1:12-124_NS1_partial_Porcine_bocavirus_3
	KQNTICFFGPASTGKTNLAKAIAQAVKVYGCVNHLNKSFVFNDCQNKLLCWWEECVMHNDWVEPAKCLMGGTSFRVDRKHKDSAEQPHTPLIISTNHDIYTVV
	>QBJ04592.1:305-431_NS1_Tasmanian_devil-associated_chapparvovirus_5
	KKNTLVLQGPSNTGKSATIAGLKQCCPWGEIINGINFQYEGLIDQAIGVWEEPIVIPDNAEKWKQVSEGMTTAIQVKYKKPYILPRVPIIVTTNHDMWRFCSGEEAMMRNRMWLFHF
	>QBA87819.1:328-426_nonstructural_protein_Porcine_parvovirus_6
	KRNSIWLFGPATTGKTNLASAIAHTAASYGCVNWNNANFPFQDIVNVQLGWWEEGKMTEDVVECAKALLGGSNVRVDRKCMQSAEVQSPPFIITSNTDM
	>CAD1807399.1:432-567_putative_replication_protein_E1_human_papillomavirus_84
	PKKSCLVFYGPSDTGKSLFCMSLINYLGGTVISFVNSTSHFWLSPLADAKIGLLDDATYQCWIYMDTYLRSVLDGNVISVDRKHKNLVQLKCPPLLITTNIN
	>QDH44239.1:287-428_Rep_78_protein_Adeno-associated_virus
	KRNTIWLFGPATTGKTNIAEAIAHTVPFYGCVNWTNENFPFNDCVDKMVIWWEEGKMTAKVVESAKAILGGSKVRVDQKCKSSAQIDPTPVIVTSNTNMCAVI
	>AGT28065.1:203-336_non-structural_protein_NS1_partial_Human_parvovirus_B19
	KKNTLWFYGPPSTGKTNLAMAIAKSVPVYGMVNWNNENFPFNDVAGKSLVVWDEGIIKSTIVEAAKAILGGQPTRVDQKMRGSVAVPGVPVVITSNGDITFVVSGNTTTTVHAKALKERMVKLNF
	>ABO76791.1:456-556_putative_replication_protein_E1_human_papillomavirus_56
	KHNCLVLCGPPNTGKSCFAMSLIKFFQGSVISFVNSQSHFWLQPLDNAKLGLLDDATEICWKYIDDYLRNLVDGNPISLDRKHKQLVQIKCPPLLITTNIN
	>ASQ42085.1:159-306_E1_partial_human_papillomavirus_58
	PKKSCMLLCGPANTGKSYFGMSLIHFLKGCIISYVNSKSHFWLQPLSDAKIGMIDDVTAISWTYIDDYMRNALDGNDISIDVKHRALVQLKCPPLIITSNTN
	>AOX47662.1:423-581_NS2_Rhinolophus_sinicus_bocaparvovirus
	KQNTLLLYGPASTGKTNLAKALVSAVRLYGCVNHQNKSFIFNDCAHKLVVWWEECLMHTDWVEQAKCILGGTEFRIDRKHKESQLLPQTPVIISSNNDIYRVVGGNTVSEVHSKPLRERVVQLNF
	>YP_009175068.1:329-436_nonstructural_protein_Ungulate_tetraparvovirus_1
	KRRALWLWGPASTGKTLLAAAIANISPSYGCVNWTNQNFPFNDCHCQSLVWWEEGRMTENIVEVAKAILGGAPVRLDVKNKGSEDFIPTCVIITSNGDLTVTVDGP
	>ALJ32473.1:433-567_early_protein_E1_Human_papillomavirus_type_34
	PKQNCIVIYGPPDTGKSHFGMSLMNFMQGVVISYVNSNSHFWLSPLADAKMALLDDATPACWTYIDRYLRNALDGNPMCLDRKHKHLLQIKCPPLLITSNTN
	>AIC33888.1:5-102_nonstructural_protein_1_partial_Human_parvovirus_4
	GPASTGKTLLAAAIANLSPSYGCVNWTNQNFPFNDCHCQSLVWWEEGRMTENIVEVAKAVLGGAPVRLDVKNKGSEDYIPTCVIITSNGDLTVTVDGP
	>AIK97779.1:314-447_non-structural_protein_1_Human_parvovirus_B19
	KKNTLWFYGPPSTGKTNLAMAIAKSVPVYGMVNWNNENFPFNDVAGKSLVVWDEGIIKSTIVEAAKAILGGQPTRVDQKMRGSVAVPGVPVVITSNGDITFVVSGNTTTTVHAKALKERMVKLNF
	>YP_009508196.1:329-436_non-structural_protein_Bovine_hokovirus_1
	KRRALWLWGPASTGKTLLAAAIANISPSYGCVNWTNQNFPFNDCHCQSLVWWEEGRMTENIVEVAKAILGGAPVRLDVKNKGSEDFIPTCVIITSNGDLTVTVDGP
	>ALJ32494.1:433-567_early_protein_E1_Human_papillomavirus_type_34
	PKQNCIVIYGPPDTGKSHFGMSLMNFMQGVVISYVNSNSHFWLSPLADAKMALLDDATPACWTYIDRYLRNALDGNPMCLDRKHKHLLQIKCPPLLITSNTN
	>QOI17611.1:456-556_E1_human_papillomavirus_56
	KHNCLVLCGPPNTGKSCFAMSLIKFFQGSVISFVNSQSHFWLQPLDNAKLGLLDDATEICWKYIDDYLRNLVDGNPISLDRKHKQLVQIKCPPLLITTNIN
	>AYA93682.1:407-523_E1_protein_Human_papillomavirus
	PKKNCLVFWGPPDTGKSLFCFALLKFIKGKVISYLNSKSHFWLMPLIDTKLGLLDDATYPCWQYMDVHLRNAMDGNPMCIDSKHRHPVQLSLPPLLVTTNIDVM
	>ANA05279.1:352-523_early_protein_E1_Human_papillomavirus_158
	PKKNCLLIHGPPDTGKSMFCYSLVTFLRGKVVSYVNRTSQFWLQPLKDGKIGMIDDATYVCWTYIDQNLRTALDGNVVSLDVKHKAPQQLKLPPLLVSSNVDVL
	>QEV86886.1:426-534_nonstructural_protein_1_Carnivore_bocaparvovirus_3
	KQNTLNFFGPASTGKTNLAKAIVNAIKLYGCVNHQNKNFIFNDCAAKLVVWWEECLMSSDWVEQAKCILGGTEFRIDRKHRESHLLPQTPVIISTNNNI
	>ADH44719.1:376-517_NS1_Human_bocavirus_3
	KQNTVCFYGPASTGKTNMAKAIVQGIRLYGCVNHLNKGFVFNDCRQRLVVWWEECLMHQDWVEPAKCILGGTECRIDVKHRDSVLLTQTPVIISTNHDIYAVV
	>ABC69725.1:318-424_Rep78_Adeno-associated_virus-Go.1
	KRNTVWLYGPATTGKTNIAEAIAHTVPFYGCVNWTNENFPFNDCVDKMLIWWEEGKMTNKVVESAKAILGGSKVRVDQKCKSSVQIDSTPVIVTSNTNMCVVV
	>AYA93670.2:352-467_E1_protein_partial_Human_papillomavirus
	PKKNCLVVYGPPDTGKSYFVFSLIKFFRGKIISFINRTSQFWLQPLLDGKIGFLDDATYPAWQYMDLNMRNALDGNMMCVDAKHRVPQQIKLPPLIVTTNLNV
	>QBA87825.1:328-426_nonstructural_protein_Porcine_parvovirus_6
	KRNSIWLFGPATTGKTNLASAIAHTAASYGCVNWNNANFPFQDIVNVQLGWWEEGKMTEDVVECAKALLGGSNVRVDRKCMQSAEVQSPPFIITSNTDM
	>QBA84511.1:279-399_nonstructural_protein_partial_Porcine_parvovirus_2
	KRRALWLFGPANTGKTLLAGAFAKLAPCFGCVNWNNENFPFSDCASQSLIWWEEGKMSEKFVEAAKAILGGSEIRIDIKGKPSEQFIPAPVVITSNGDM
	>QBA84448.1:14-126_NS1_partial_Porcine_bocavirus_3
	KQNTLCFYGPASTGKTNLAKAIASAVKVYGCVNHLNKNFVFNDCQSKLLCWWEECVMHNDWVEPAKCLMGGTTFRVDRKHKDSAEQHQTPLIISTNHDIYTVV
	>QDH44259.1:287-424_Rep_68_protein_Adeno-associated_virus
	KRNTIWLFGPATTGKTNIAEAIAHTVPFYGCVNWTNENFPFNDCVDKMVIWWEEGKMTAKVVESAKAILGGSKVRVDQKCKSSAQIDPTPVIVTSNTNM
	>YP_003204677.1:405-572_E1_Canis_familiaris_papillomavirus_6
	PKKNCLVFWGPPNTGKSLFCMSLLNFLKGRVISFVNSRSQFWLQPLSDTKIGLLDDATRPCWDYFDTYLRNALDGNPISIDCKHKAPFQIKCPPLMVTTNVNVWGDERWKYLRSRISVFCF
	>QBA84823.1:328-426_nonstructural_protein_Porcine_parvovirus_6
	KRNSIWLFGPATTGKTNLASAIAHTAASYGCVNWNNANFPFQDIVNVQLGWWEEGKMTEDVVECAKALLGGSNVRVDRKCMQSAEVQSPPFIITSNTDM
	>AVR53762.1:329-436_nonstructural_protein_1_Bovine_hokovirus_1
	KRRALWLWGPASTGKTLLAAAIANISPSYGCVNWTNQNFPFNDCHCQSLVWWEEGRMTENIVEVAKAILGGAPVRLDVKNKGSEDFIPTCVIITSNGDLTVTVDGP
	>AAU05369.1:287-428_Rep78_protein_Adeno-associated_virus
	KRNTIWLFGPATTGKTNIAEAIAHTVPFYGCVNWTNENFPFNDCVDKMVIWWEEGKMTAKVVESAKAILGGSKVRVDQKCKSSAQIDPTPVIVTSNTNMCAVI
	>QDH44407.1:63-204_Rep_52_protein_Adeno-associated_virus
	KRNTIWLFGPATTGKTNIAEAIAHTVPFYGCVNWTNENFPFNDCVDKMVIWWEEGRMTAKVVESTKAILGGSKVRVDQKCKSSAQIDPTPVIVTSNTNMCAVI
	>YP_009229908.1:416-521_NS1_protein_Bat_bocavirus
	KQNTLSLYGPASTGKTNLAKAIVNCVKLYGNVNHLNKNFVFNDCAAKLIIWWEEALMHCDYVEQAKCLLGGTEFRVDRKHKDSQLLPQTPVIISTNNNI
	>QBA84504.1:277-397_nonstructural_protein_partial_Porcine_parvovirus_2
	KRRALWLFGPANTGKTLLAGAFAKLAPCFGCVNWNNENFPFSDCASQSLIWWEEGKMSEKFVEAAKAILGGSEVRIDIKGKPSEQFLPAPVVITSNGDM
	>QDH44398.1:287-428_Rep_78_protein_Adeno-associated_virus
	KRNTIWLFGPATTGKTNIAEAIAHTVPFYGCVNWTNENFPFNDCVDKMVIWWEEGKMTAKVVESAKAILGGSKVRVDQKCKSSAQIDPTPVIVTSNTNMCAVI
	>ABY67679.1:329-436_non-structural_protein_Bovine_hokovirus_1
	KRRALWLWGPASTGKTLLAAAIANISPSYGCVNWTNQNFPFNDCHCQSLVWWEEGRMTENIVEVAKAILGGAPVRLDVKNKGSEDFIPTCVIITSNGDLTVTVDGP
	>QDH44138.1:287-428_Rep_78_protein_Adeno-associated_virus
	KRNTIWLFGPATTGKTNIAEAIAHTVPFYGCVNWTNENFPFNDCVDKMVIWWEEGKMTAKVVESAKAILGGSKVRVDQKCKSSAQIDPTPVIVTSNTNMCAVI
	>QBQ18654.1:328-426_nonstructural_protein_Porcine_parvovirus_6
	KRNSIWLFGPATTGKTNLASAIAHTAASYGCVNWNNANFPFQDIVNVQLGWWEEGKMTEDVVECAKALLGGSNVRVDRKCMQSAEVQSPPFIITSNTDM
	>AOE23855.1:328-426_nonstructural_protein_Porcine_parvovirus_6
	KRNSIWLFGPATTGKTNLASAIAHTAASYGCVNWNNANFPFQDIVNVQLGWWEEGKMTEDVVECAKALLGGSNVRVDRKCMQSAEVQSPPFIITSNTDM
	>QBA84853.1:328-426_nonstructural_protein_Porcine_parvovirus_6
	KRNSIWLFGPATTGKTNLASAIAHTAASYGCVNWNNANFPFQDIVNVQLGWWEEGKMTEDVVECAKALLGGSNVRVDRKCMQSAEVQSPPFIITSNTDM
	>ALJ32452.1:433-567_early_protein_E1_Human_papillomavirus_type_34
	PKQNCIVIYGPPDTGKSHFGMSLMNFMQGVVISYVNSNSHFWLSPLADAKMALLDDATPACWTYIDRYLRNALDGNPMCLDRKHKHLLQIKCPPLLITSNTN
	>QBQ18646.1:328-426_nonstructural_protein_Porcine_parvovirus_6
	KRNSIWLFGPATTGKTNLASAIAHTAASYGCVNWNNANFPFQDIVNVQLGWWEEGKMTEDVVECAKALLGGSNVRVDRKCMQSAEVQSPPFIITSNTDM
	>YP_009021566.1:328-426_nonstructural_protein_Porcine_parvovirus_6
	KRNSIWLFGPATTGKTNLASAIAHTAASYGCVNWNNANFPFQDIVNVQLGWWEEGKMTEDVVECAKALLGGSNVRVDRKCMQSAEVQSPPFIITSNTDM
	>QBA84817.1:328-426_nonstructural_protein_Porcine_parvovirus_6
	KRNSIWLFGPATTGKTNLASAIAHTAASYGCVNWNNANFPFQDIVNVQLGWWEEGKMTEDVVECAKALLGGSNVRVDRKCMQSAEVQSPPFIITSNTDM
	>AIF74220.1:10-115_NS1_partial_Bat_parvovirus
	KRNSWLFDGPATTGKSLLAQSLCAEIRNVGCYNPANVNFPFNDCVNKNVIWVEEACNFGQQVNQFKAVLSGQAIRVDQKGKGSKPIQPTPVILTSNEDL
	>ANN02913.1:329-436_nonstructural_protein_Bovine_hokovirus_2
	KRRALWLWGPASTGKTLLAAAIANISPSYGCVNWTNQNFPFNDCHCQSLVWWEEGRMTENIVEVAKAILGGAPVRLDVKNKGSEDFIPTCVIITSNGDLTVTVDGP
	>AUW34317.1:299-398_nonstructural_protein_1_Parvoviridae_sp.
	KRNTLCLYGPSNTGKSGFIAGLKSIVKWGELVNTQTFFAEGLPGATIGIWEEPLISPEQAEKCKQLFEGMVTSIPVKYKKPCMLPRTPILMTTN
	>QBA84869.1:328-426_nonstructural_protein_Porcine_parvovirus_6
	KRNSIWLFGPATTGKTNLASAIAHTAASYGCVNWNNANFPFQDIVNVQLGWWEEGKMTEDVVECAKALLGGSNVRVDRKCMQSAEVQSPPFIITSNTDM
	>QBA84830.1:328-426_nonstructural_protein_Porcine_parvovirus_6
	KRNSIWLFGPATTGKTNLASAIAHTAASYGCVNWNNANFPFQDIVNVQLGWWEEGKMTEDVVECAKALLGGSNVRVDRKCMQSAEVQSPPFIITSNTDM
	>QBQ18658.1:328-426_nonstructural_protein_Porcine_parvovirus_6
	KRNSIWLFGPATTGKTNLASAIAHTAASYGCVNWNNANFPFQDIVNVQLGWWEEGKMTEDVVECAKALLGGSNVRVDRKCMQSAEVQSPPFIITSNTDM
	>AOE23857.1:328-426_nonstructural_protein_Porcine_parvovirus_6
	KRNSIWLFGPATTGKTNLASAIAHTAASYGCVNWNNANFPFQDIVNVQLGWWEEGKMTEDVVECAKALLGGSNVRVDRKCMQSAEVQSPPFIITSNTDM
	>AOE23863.1:328-426_nonstructural_protein_Porcine_parvovirus_6
	KRNSIWLFGPATTGKTNLASAIAHTAASYGCVNWNNANFPFQDIVNVQLGWWEEGKMTEDVVECAKALLGGSNVRVDRKCMQSAEVQSPPFIITSNTDM
	>QBA84537.1:287-407_nonstructural_protein_partial_Porcine_parvovirus_2
	KRRALWLFGPANTGKTLLAGAFAKLAPCFGCVNWNNENFPFSDCASQSLIWWEEGKMSEKFVEAAKAILGGSEIRIDIKGKPSEQFIPAPVVITSNGDM
	>ABP93843.1:146-254_NS2_Goose_parvovirus
	KRNAIWLYGPATTGKTNIAEAIAHAIPFYGCVNWTNENFPFNDCVDKMLIWWEEGKMTNKVVESAKAILGGSAVRVDQKCKGSVCIETTPVIITSNTDMCMIV
	>QBA84547.1:294-414_nonstructural_protein_Porcine_parvovirus_2
	KRRALWLFGPANTGKTLLAGAFAKLAPCFGCVNWNNENFPFSDCASQSLIWWEEGKMSEKFVEAAKAILGGSEIRIDIKGKPSEQFIPAPVVITSNGDM
	>CAD1814074.1:428-570_early_protein_E1_human_papillomavirus_73
	PKQNCIVLYGPPDTGKSHFGMSLITFIQGVVISYVNSTSHFWLSPLADAKMALLDDATPGCWTYIDKYLRNALDGNPICLDRKHKNLLQVKCPPLLITSNTN
	>YP_068408.1:318-424_DNA_binding_trs_helicase_Adeno-associated_virus_-_5
	KRNTVWLYGPATTGKTNIAEAIAHTVPFYGCVNWTNENFPFNDCVDKMLIWWEEGKMTNKVVESAKAILGGSKVRVDQKCKSSVQIDSTPVIVTSNTNMCVVV
	>AHM24963.1:328-426_nonstructural_protein_Porcine_parvovirus_6
	KRNSIWLFGPATTGKTNLASAIAHTAASYGCVNWNNANFPFQDIVNVQLGWWEEGKMTEDVVECAKALLGGSNVRVDRKCMQSAEVQSPPFIITSNTDM
	>ADF32025.1:306-426_nonstructural_protein_Parvovirus_YX-2010/CHN
	KRRALWLFGPANTGKTLLAGAFAKLAPCFGCVNWNNENFPFSDCASQSLIWWEEGKMSEKFVEAAKAILGGSEIRIDIKGKPSEQFIPAPVVITSNGDM
	>QBQ18548.1:306-426_nonstructural_protein_Porcine_parvovirus_2
	KRRALWLFGPANTGKTLLAGAFAKLAPCFGCVNWNNENFPFSDCASQSLIWWEEGKMSEKFVEAAKAILGGSEIRIDIKGKPSEQFIPAPVVITSNGDM
	>QBQ18537.1:306-426_nonstructural_protein_Porcine_parvovirus_2
	KRRALWLFGPANTGKTLLAGAFAKLAPCFGCVNWNNENFPFNDCASQSLIWWEEGKVSEKFVEAAKAILGGSEIRIDIKGKPSEQFIPAPVVITSNGDM
	>QBA84836.1:328-426_nonstructural_protein_Porcine_parvovirus_6
	KRNSIWLFGPATTGKTNLASAIAHTAASYGCVNWNNANFPFQDIVNVQLGWWEEGKMTEDVVECAKALLGGSNVRVDRKCMQSAEVQSPPFIITSNTDM
	>AOE23873.1:328-426_nonstructural_protein_Porcine_parvovirus_6
	KRNSIWLFGPATTGKTNLASAIAHTAASYGCVNWNNANFPFQDIVNVQLGWWEEGKMTEDVVECAKALLGGSNVRVDRKCMQSAEVQSPPFIITSNTDM
	>AHM24957.1:328-426_nonstructural_protein_Porcine_parvovirus_6
	KRNSIWLFGPATTGKTNLASAIAHTAASYGCVNWNNANFPFQDIVNVQLGWWEEGKMTEDVVECAKALLGGSNVRVDRKCMQSAEVQSPPFIITSNTDM
	>QBA88409.1:328-426_NS1_Porcine_parvovirus_6
	KRNSIWLFGPATTGKTNLASAIAHTAASYGCVNWNNANFPFQDIVNVQLGWWEEGKMTEDVVECAKALLGGSNVRVDRKCMQSAEVQSPPFIITSNTDM
	>AER12789.1:385-492_non-structural_polyprotein_Canine_parvovirus
	KRNTFLFHGPASTGKSIIAQAIAQAVGNVGCYNAANVNFPFNDCTNKNLIWIEEAGNFGQQVNQFKAICSGQTIRIEQKGKGSKQIEPTPVIMTTNENITF
	>ALJ96701.1:328-426_nonstructural_protein_Porcine_parvovirus_6
	KRNSIWLFGPATTGKTNLASAIAHTAASYGCVNWNNANFPFQDIVNVQLGWWEEGKMTEDVVECAKALLGGSNVRVDRKCMQSAEVQSPPFIITSNTDM
	>AOE23869.1:328-426_nonstructural_protein_Porcine_parvovirus_6
	KRNSIWLFGPATTGKTNLASAIAHTAASYGCVNWNNANFPFQDIVNVQLGWWEEGKMTEDVVECAKALLGGSNVRVDRKCMQSAEVQSPPFIITSNTDM
	>QBA84800.1:328-426_nonstructural_protein_Porcine_parvovirus_6
	KRNSIWLFGPATTGKTNLASAIAHTAASYGCVNWNNANFPFQDIVNVQLGWWEEGKMTEDVVECAKALLGGSNVRVDRKCMQSAEVQSPPFIITSNTDM
	>AZL94139.1:413-528_replication_protein_E1_Leopardus_wiedii_papillomavirus_type_1
	PKKNCLVLWGPPNTGKSWFCMSLLKFLRGKVISYVNSQSQFWLQPLTDAKIGLLDDATSPCWKYIDTYLRNVLDGNPVSIDCKHKAPIQIKCPPLLVTTNVDVM
	>QBQ18513.1:306-426_nonstructural_protein_Porcine_parvovirus_2
	KRRALWLFGPANTGKTLLAGAFAKLAPCFGCVNWNNENFPFSDCASQSLIWWEEGKMSEKFVEAAKAILGGSEIRIDIKGKPSEQFIPAPVVITSNGDM
	>AOE23861.1:328-426_nonstructural_protein_Porcine_parvovirus_6
	KRNSIWLFGPATTGKTNLASAIAHTAASYGCVNWNNANFPFQDIVNVQLGWWEEGKMTEDVVECAKALLGGSNVRVDRKCMQSAEVQSPPFIITSNTDM
	>AYV97212.1:328-426_NS_Porcine_parvovirus_6
	KRNSIWLFGPATTGKTNLASAIAHTAASYGCVNWNNANFPFQDIVNVQLGWWEEGKMTEDVVECAKALLGGSNVRVDRKCMQSAEVQSPPFIITSNTDM
	>QJQ50419.1:237-429_non-structural_replication_protein_Feline_dependoparvovirus
	KRNTIWLTGPASTGKTNLAEAIAHAVPIYGCVNWTNENFPFNDCTDKMIIWWEEGKMTAKLVEPAKAILGGSKVRVDQKCKQSVQIEPTPVIITSNIDMTLVIDGNSI
	>QDH44406.1:63-200_Rep_40_protein_Adeno-associated_virus
	KRNTIWLFGPATTGKTNIAEAIAHTVPFYGCVNWTNENFPFNDCVDKMVIWWEEGRMTAKVVESTKAILGGSKVRVDQKCKSSAQIDPTPVIVTSNTNM
	>ALJ96711.1:328-426_nonstructural_protein_Porcine_parvovirus_6
	KRNSIWLFGPATTGKTNLASAIAHTAASYGCVNWNNANFPFQDIVNVQLGWWEEGKMTEDVVECAKALLGGSNVRVDRKCMQSAEVQSPPFIITSNTDM
	>ALJ32597.1:428-570_early_protein_E1_human_papillomavirus_73
	PKQNCIVLYGPPDTGKSHFGMSLIKFIQGVVISYVNSTSHFWLSPLADAKMALLDDATPGCWTYIDKYLRNALDGNPICLDRKHKNLLQVKCPPLLITSNTN
	>AOE23867.1:328-426_nonstructural_protein_Porcine_parvovirus_6
	KRNSIWLFGPATTGKTNLASAIAHTAASYGCVNWNNANFPFQDIVNVQLGWWEEGKMTEDVVECAKALLGGSNVRVDRKCMQSAEVQSPPFIITSNTDM
	>QBA84838.1:301-399_nonstructural_protein_partial_Porcine_parvovirus_6
	KRNSIWLFGPATTGKTNLASAIAHTAASYGCVNWNNANFPFQDIVNVQLGWWEEGKMTEDVVECAKALLGGSNVRVDRKCMQSAEVQSPPFIITSNTDM
	>ALJ32605.1:428-570_early_protein_E1_human_papillomavirus_73
	PKQNCIVLYGPPDTGKSHFGMSLIKFIQGVVISYVNSTSHFWLSPLADAKMALLDDATPGCWTYIDKYLRNALDGNPICLDRKHKNLLQVKCPPLLITSNTN
	>AFU35708.1:376-517_NS1_Human_bocavirus
	KQNTVCFYGPASPGKTNMAKAIVQGIRLSGCVNHLNKGFVFNDCRQRLVVWWEECLMHQDWVEPAKCILGGTECRIDVKHRDSVLLTQTPVIISTNHDIYAVV
	>AOX47646.1:423-581_NS1_Rhinolophus_sinicus_bocaparvovirus
	KQNTLLLYGPASTGKTNLAKALVSAVRLYGCVNHQNKSFIFNDCAHKLVVWWEECLMHTDWVEQAKCILGGTEFRIDRKHKESQLLPQTPVIISSNNDIYRVVGGNTVSEVHSKPLRERVVQLNF
	>QBQ18656.1:328-426_nonstructural_protein_Porcine_parvovirus_6
	KRNSIWLFGPATTGKTNLASAIAHTAASYGCVNWNNANFPFQDIVNVQLGWWEEGKMTEDVVECAKALLGGSNVRVDRKCMQSAEVQSPPFIITSNTDM
	>QBA87813.1:328-426_nonstructural_protein_Porcine_parvovirus_6
	KRNSIWLFGPATTGKTNLASAIAHTAASYGCVNWNNANFPFQDIVNVQLGWWEEGKMTEDVVECAKALLGGSNVRVDRKCMQSAEVQSPPFIITSNTDM
	>AIC33852.1:323-431_nonstructural_protein_1_Human_parvovirus_4
	KRRAIWLWGPASTGKTLLAAAIANLSPSYGCVNWTNQNFPFNDCHCQSLVWWEEGRMTENIVEVAKDVLGGAPVRLDVKNKGSEDYIPTCVIITSNGDLTVTVDGP
	>AAK09273.1:432-567_putative_replication_protein_E1_human_papillomavirus_84
	PKKGCLVFYGPSDTGKSLFCMSLINYLGGTVISFVNSTSHFWLSPLADAKIGLLDDATYQCWIYMDTYLRSVLDGNVISVDRKHKNLVQLKCPPLLITTNIN
	>QBQ18533.1:306-426_nonstructural_protein_Porcine_parvovirus_2
	KRRALWLFGPANTGKTLLAGAFAKLAPCFGCVNWNNENFPFSDCASQSLIWWEEGKMSEKFVEAAKAILGGSEIRIDIKGKPSEQFIPAPVVITSNGDM
	>QBA87821.1:328-426_nonstructural_protein_Porcine_parvovirus_6
	KRNSIWLFGPATTGKTNLASAIAHTAASYGCVNWNNANFPFQDIVNVQLGWWEEGKMTEDVVECAKALLGGSNVRVDRKCMQSAEVQSPPFIITSNTDM
	>AAX86628.1:412-527_E1_protein_Panthera_leo_persica_papillomavirus_1
	PKRNCLVFWGPPNTGKSLFCMTLLKFLRGKVISYVNSRSQFWLQPLADAKVALLDDATVPCWNYFDTFLRNALDGNPVCIDCKHKAPFQIKCPPLLVTTNLNV
	>ALJ32573.1:428-570_early_protein_E1_human_papillomavirus_73
	PKQNCIVLYGPPDTGKSHFGMSLIKFIQGVVISYVNSTSHFWLSPLADAKMALLDDATPGCWTYIDKYLRNALDGNPICLDRKHKNLLQVKCPPLLITSNTN
	>YP_004895382.1:413-547_unnamed_protein_product_Canis_familiaris_papillomavirus_10
	PKKSCICIHGPPNTGKSMFCMSLLSFFGGKVISFANAKSQFWMQPLADARLALLDDATGPAWDYLDTYFRNGLDGNPISVDMKHKAPTEIRCPPLLITSNLNI
	>ADM26648.1:298-431_non-structural_protein_Chimpanzee_parv4
	KRRAIWLWGPASTGKTLLAAAIANLSPSYGCVNWTNQNFPFNDCHCQSLVWWEEGRMTENIVEVAKAVLGGAPVRLDVKNKGSEDYIPTCVIITSNGDLTVTVDGP
	>QBA84549.1:294-414_nonstructural_protein_Porcine_parvovirus_2
	KRRALWLFGPANTGKTLLAGAFAKLAPCFGCVNWNNENFPFSDCASQSLIWWEEGKMSEKFVEAAKAILGGSEVRIDIKGKPSEQFLPAPVVITSNGDM
	>YP_009315886.1:327-435_NS1_Tetraparvovirus_sp.
	KRRALWLWGPASTGKTLLAAAIANLSPSYGCVNWTNQNFPFNDCHCQSLVWWEEGRMTENIVEVAKAILGGAPVRLDVKNKGSEDFIPTCVIITSNGDLTVTIDGP
	>ARQ18927.1:349-517_nonstructural_protein_1_Gorilla_bocaparvovirus_2
	KQNTICFYGPASTGKTNIAKAIVQGVRLYGCVNHLNKGFVFNDCRQRLIIWWEECLMHQDWVEPAKCILGGTECRIDVKHRDSVLLQQTPVIISTNHDIYSVV
	>NP_041809.1:433-567_early_protein_Human_papillomavirus_type_34
	PKQNCIVIYGPPDTGKSHFGMSLMQFMQGVVISYVNSNSHFWLSPLADAKMALLDDATPACWTYIDRYLRNALDGNPMCLDRKHKHLLQIKCPPLLITSNTN
	>AOE23859.1:328-426_nonstructural_protein_Porcine_parvovirus_6
	KRNSIWLFGPATTGKTNLASAIAHTAASYGCVNWNNANFPFQDIVNVQLGWWEEGKMTEDVVECAKALLGGSNVRVDRKCMQSAEVQSPPFIITSNTDM
	>QBQ18660.1:328-426_nonstructural_protein_Porcine_parvovirus_6
	KRNSIWLFGPATTGKTNLASAIAHTAASYGCVNWNNANFPFQDIVNVQLGWWEEGKMTEDVVECAKALLGGSNVRVDRKCMQSAEVQSPPFIITSNTDM
	>AAU05363.1:287-428_Rep78_protein_Adeno-associated_virus
	KRNTIWLFGPATTGKTNIAEAIAHTVPFYGCVNWTNENFPFNDCVDKMVIWWEEGKMTAKVVESAKAILGGSKVRVDQKCKSSAQIDPTPVIVTSNTNMCAVI
	>AWO81943.1:306-426_non-structural_protein_Porcine_parvovirus_2
	KRRALWLFGPANTGKTLLAGAFAKLAPCFGCVNWNNENFPFSDCASQSLIWWEEGKMSEKFVEAAKAILGGSEIRIDIKGKPSEQFIPAPVVITSNGDM
	>AWO81945.1:306-426_non-structural_protein_Porcine_parvovirus_2
	KRRALWLFGPANTGKTLLAGAFAKLAPCFGCVNWNNENFPFSDCASQSLIWWEEGKMSEKFVEAAKAILGGSEIRIDIKGKPSEQFIPAPVVITSNGDM
	>ALJ32445.1:433-567_early_protein_E1_Human_papillomavirus_type_34
	PKQNCIVIYGPPDTGKSHFGMSLMQFMQGVVISYVNSNSHFWLSPLADAKMALLDDATPACWTYIDRYLRNALDGNPMCLDRKHKHLLQIKCPPLLITSNTN
	>QBA84372.1:106-218_NS1_partial_Porcine_bocavirus_3
	KQNTICFFGPASTGKTNLAKAIANAVKVYGCVNHLNKSFVFNDCQNKLICWWEEAVMHNDWVEPAKCLMGGTSFRVDRKHKDSAEQQQTPLILSTNHDIYTVV
	>QBQ18644.1:328-426_nonstructural_protein_Porcine_parvovirus_6
	KRNSIWLFGPATTGKTNLASAIAHTAASYGCVNWNNANFPFQDIVNVQLGWWEEGKMTEDVVECAKALLGGSNVRVDRKCMQSAEVQSPPFIITSNTDM
	>ALJ32613.1:428-570_early_protein_E1_human_papillomavirus_73
	PKQNCIVLYGPPDTGKSHFGMSLIKFIQGVVISYVNSTSHFWLSPLADAKMALLDDATPGCWTYIDKYLRNALDGNPICLDRKHKNLLQVKCPPLLITSNTN
	>ALT55012.1:428-570_E1_human_papillomavirus_73
	PKQNCIVLYGPPDTGKSHFGMSLIKFIQGVVISYVNSTSHFWLSPLADAKMALLDDATPGCWTYIDKYLRNALDGNPICLDRKHKNLLQVKCPPLLITSNTN
	>ALJ32403.1:433-567_early_protein_E1_Human_papillomavirus_type_34
	PKQNCIVIYGPPDTGKSHFGMSLMQFMQGVVISYVNSNSHFWLSPLADAKMALLDDATPACWTYIDRYLRNALDGNPMCLDRKHKHLLQIKCPPLLITSNTN
	>ALT55004.1:428-570_E1_human_papillomavirus_73
	PKQNCIVLYGPPDTGKSHFGMSLIKFIQGVVISYVNSTSHFWLSPLADAKMALLDDATPGCWTYIDKYLRNALDGNPICLDRKHKNLLQVKCPPLLITSNTN
	>ALJ32565.1:428-570_early_protein_E1_human_papillomavirus_73
	PKQNCIVLYGPPDTGKSHFGMSLIKFIQGVVISYVNSTSHFWLSPLADAKMALLDDATPGCWTYIDKYLRNALDGNPICLDRKHKNLLQVKCPPLLITSNTN
	>AGT28121.1:214-347_non-structural_protein_NS1_partial_Human_parvovirus_B19
	KKNTLWFYGPPSTGKTNLAMAIAKSVPVYGMVNWNNENFPFNDVAGKSLVVWDEGIIKSTIVEAAKAILGGQPTRVDQKMRGSVAVPGVPVVITSNGDITFVVSGNTTTTVHAKALKERMVKLNF
	>QOD39585.1:410-536_NS1_uncultured_densovirus
	KLNALVVISLPSAGKNWFFDMICEFYLNSGKFGNPSRYNSFAFQDAPNRRIILWDEINYTAENIELMKKLFGGTTTVVSVKYKCEMPVYRTPVIVLSNDFGLTFIRDPSFK
	>QBQ18652.1:328-426_nonstructural_protein_Porcine_parvovirus_6
	KRNSIWLFGPATTGKTNLASAIAHTAASYGCVNWNNANFPFQDIVNVQLGWWEEGKMTEDVVECAKALLGGSNVRVDRKCMQSAEVQSPPFIITSNTDM
	>BAB87765.1:306-426_ORF1_protein_H-1_parvovirus
	KRRALWLFGPANTGKTLLAGAFAKLAPCFGCVNWNNENFPFSDCASQSLIWWEEGKMSEKFVEAAKAILGGSEIRIDIKGKPSEQFIPAPVVITSNGDM
	>CAD1807318.1:428-570_early_protein_E1_human_papillomavirus_73
	PKQNCIVLYGPPDTGKSHFGMSLIKFIQGVVISYVNSTSHFWLSPLADAKMALLDDATPGCWTYIDKYLRNALDGNPICLDRKHKNLLQVKCPPLLITSNTN
	>CAD1807333.1:428-570_early_protein_E1_human_papillomavirus_73
	PKQNCIVLYGPPDTGKSHFGMSLIKFIQGVVISYVNSTSHFWLSPLADAKMALLDDATPGCWTYIDKYLRNALDGNPICLDRKHKNLLQVKCPPLLITSNTN
	>QKY59682.1:228-361_NS1_partial_Human_parvovirus_B19
	KKNTLWFYGPPSTGKTNLAMAIAKSVPVYGMVNWNNENFPFNDVAGKSLVVWDEGIIKSTIVEAAKAILGGQPTRVDQKMRGSVAVPGVPVVITSNGDITFVVSGNTTTTVHAKALKERMVKLNF
	>QBA84513.1:306-426_nonstructural_protein_Porcine_parvovirus_2
	KRRALWLFGPANTGKTLLAGAFAKLAPCFGCVNWNNENFPFSDCASQSLIWWEEGKMSEKFVEAAKAILGGSEIRIDIKGKPSEQFIPAPVVITSNGDM
	>QBQ18531.1:306-426_nonstructural_protein_Porcine_parvovirus_2
	KRRALWLFGPANTGKTLLAGAFAKLAPCFGCVNWNNENFPFSDCASQSLIWWEEGKMSEKFVEAAKAILGGSEIRIDIKGKPSEQFIPAPVVITSNGDM
	>AGT28193.1:219-352_non-structural_protein_NS1_partial_Human_parvovirus_B19
	KKNTLWFYGPPSTGKTNLAMAIAKSVPVYGMVNWNNENFPFNDVAGKSLVVWDEGIIKSTIVEAAKAILGGQPTRVDQKMRGSVAVPGVPVVITSNGDITFVVSGNTTTTVHAKALKERMVKLNF
	>QDI06041.1:312-438_NS1_protein_partial_Porcine_bufavirus
	KRNTILLCGPASTGKSLIAQQIAKLVGNVGWYNASNVNFPFNDCCNRNLIWIEEAGNLGTQVNQFKAIMSGQSIRLDQKGKGSKSIEPTPVIMTTNEDITRVVIGSETKPEHRQPIMDRCL
	>CAD1807728.1:428-570_early_protein_E1_human_papillomavirus_73
	PKQNCIVLYGPPDTGKSHFGMSLIKFIQGVVISYVNSTSHFWLSPLADAKMALLDDATPGCWTYIDKYLRNALDGNPICLDRKHKNLLQVKCPPLLITSNTN
	>AOX47651.1:423-581_NS1_Rhinolophus_sinicus_bocaparvovirus
	KQNTLLLYGPASTGKTNLAKALVSAVRLYGCVNHQNKSFIFNDCAHKLVVWWEECLMHTDWVEQAKCILGGTEFRIDRKHKEWQLLPQTPVIISSNNDIYRVVGGNTVSEVHSKPLRERVVQLNF
	>AII82171.1:314-447_NS1_Human_parvovirus_B19
	KKNTLWFYGPPSTGKTNLAMAIAKTVPVYGMVNWNNENFPFNDVAGKSLVVWDEGIIKSTIVEAAKAILGGQPTRVDQKMRGSVAVPGVPVVITSNGDITFVVSGNTTTTVHAKALKERMVKLNF
	>Q82007.1:428-570_RecName:_Full_Replication_protein_E1_AltName:_Full_ATP-dependent_helicase_E1_human_papillomavirus_73
	PKQNCIVLYGPPDTGKSHFGMSLIKFIQGVVISYVNSTSHFWLSPLADAKMALLDDATPGCWTYIDKYLRNALDGNPICLDRKHKNLLQVKCPPLLITSNTN
	>QBQ18519.1:306-426_nonstructural_protein_Porcine_parvovirus_2
	KRRALWLFGPANTGKTLLAGAFAKLAPCFGCVNWNNENFPFSDCASQSLIWWEEGKMSEKFVEAAKAILGGSEIRIDIKGKPSEQFIPAPVVITSNGDM
	>AWO81949.1:306-426_non-structural_protein_Porcine_parvovirus_2
	KRRALWLFGPANTGKTLLAGAFAKLAPCFGCVNWNNENFPFSDCASQSLIWWEEGKMSEKFVEAAKAILGGSEIRIDIKGKPSEQFIPAPVVITSNGDM
	>AEX31166.1:377-522_E1_protein_Human_papillomavirus
	PKKSCIVIYGPPDSGKSYFAFSFIKALQGKVVSFMNKNSHFWTQPLVDAKIGMLDDATHACWTFLDMYMRNAFDGNTVSIDMKHKNLQQMQLPPMIITTN
	>QBA84554.1:306-426_nonstructural_protein_Porcine_parvovirus_2
	KRRALWLFGPANTGKTLLAGAFAKLAPCFGCVNWNNENFPFSDCASQSLIWWEEGKMSEKFVEAAKAILGGSEVRIDIKGKPSEQFLPAPVVITSNGDM
	>ALJ32629.1:428-570_early_protein_E1_human_papillomavirus_73
	PKQNCIVLYGPPDTGKSHFGMSLIKFIQGVVISYVNSTSHFWLSPLADAKMALLDDATPGCWTYIDKYLRNALDGNPICLDRKHKNLLQVKCPPLLITSNTN
	>AHK26987.1:422-534_NS1_Porcine_bocavirus_3
	KQNTLCFYGPASTGKTNLAKALAQAVKVYGCVNHLNKQFVFNDCQNKLICWWEEAVMHNDYVEQAKCFMGGTTFRVDRKHRDSAEQPQTPLLISTNHDIYTVV
	>AXU22771.1:306-426_nonstructural_protein_Porcine_parvovirus_2
	KRRALWLFGPANTGKTLLAGAFAKLAPCFGCVNWNNENFPFSDCASQSLIWWEEGKMSEKFVEAAKAILGGSEIRIDIKGKPSEQFIPAPVVITSNGDM
	>QIX02918.1:312-438_NS1_partial_Porcine_bufavirus
	KRNTILLCGPASTGKSLIAQQIAKLVGNVGCYNASNVNFPFNDCCNRNLIWIEEAGNLGTQVNQFKAIMSGQSIRLDQKGKGSKSIEPTPVIMTTNEDITRVVIGSETKPEHRQPIMDRCL
	>AER93229.1:375-517_NS1_Human_bocavirus
	KQNTVCFYGPASTGKTNMAKAIVQGIRLYGCVNHLNKGFVFNDCRQRLLVWWEECLMHHDWVEPAKCILGGTECIIDVKHRDSVLLTQTPVIISTNHDIYTVV
	>QBA84520.1:306-426_nonstructural_protein_Porcine_parvovirus_2
	KRRALWLFGPANTGKTLLAGAFAKLAPCFGCVNWNNENFPFSDCASQSLIWWEEGKMSEKFVEAAKAILGGSEVRIDIKGKPSEQFLPAPVVITSNGDM
	>YP_009389278.1:306-426_gp1_protein_Ungulate_tetraparvovirus_3
	KRRALWLFGPANTGKTLLAGAFAKLAPCFGCVNWNNENFPFSDCASQSLIWWEEGKMSEKFVEAAKAILGGSEIRIDIKGKPSEQFIPAPVVITSNGDM
	>AFM45144.1:298-431_non-structural_protein_1_partial_Human_parvovirus_B19
	KKNTLWFYGPPSTGKTNLAMAIAKSVPVYGMVNWNNENFPFNDVAGKSLVVWDEGIIKSTIVEAAKAILGGQPTRVDQKMRGSVAVPGVPVVITSNGDITFVVSGNTTTTVHAKALKERMVKLNF
	>QBQ18529.1:306-426_nonstructural_protein_Porcine_parvovirus_2
	KRRALWLFGPANTGKTLLAGAFAKLAPCFGCVNWNNENFPFSDCASQSLIWWEEGKMSEKFVEAAKAILGGSEIRIDIKGKPSEQFIPAPVVITSNGDM
	>QBQ18535.1:306-426_nonstructural_protein_Porcine_parvovirus_2
	KRRALWLFGPANTGKTLLAGAFAKLAPCFGCVNWNNENFPFSDCASQSLIWWEEGKMSEKFVEAAKAILGGSEIRIDIKGKPSEQFIPAPVVITSNGDM
	>QBA84464.1:306-426_nonstructural_protein_Porcine_parvovirus_2
	KRRALWLFGPANTGKTLLAGAFAKLAPCFGCVNWNNENFPFSDCASQSLIWWEEGKMSEKFVEAAKAILGGSEIRIDIKGKPSEQFIPAPVVITSNGDM
	>QKN88777.1:318-429_replication_protein_Dependoparvovirus_sp.
	KRNAIWLYGPATTGKTNIAEAIAHAVPFYGCVNWTNENFPFNDCVDKMIIWWEEGKMTGKVVESAKAILGGSKVRVDQKCKSSQQIESTPVIITSNTDMTIVIDGNQI
	>QJI53826.1:370-504_nonstructural_protein_1_Aveparvovirus_sp.
	KKNSVYFFGPANTGKTMMAESICKMVGIYGNVNHNNVNFPFNDCHNKAIIWWEECSMQEQYVEAAKCILGGSAVRVDKKGKDSVLVQRTPVVITSNNDITVVAGRNAISSNHAAALRSRCMKFAF
	>ALJ32779.1:456-591_early_protein_E1_Human_papillomavirus_type_61
	PKKSCMVFYGPSDTGKSLFCMSLLNFLGGAVISYVNSSSHFWLSPLANAKVGLLDDATYQCWQYIDTYLRTVLDGNAISIDRKHRNLTQLKCPPLMITTNINPLEDPTFKYLHSRIVVFQF
	>QBQ18541.1:306-426_nonstructural_protein_Porcine_parvovirus_2
	KRRALWLFGPANTGKTLLAGAFAKLAPCFGCVNWNNENFPFSDCASQSLIWWEEGKMSEKFVEAAKAILGGSEIRIDIKGKPSEQFIPAPVVITSNGDM
	>QEV86879.1:426-534_nonstructural_protein_1_Carnivore_bocaparvovirus_3
	KQNTLNFFGPASTGKTNLAKAIVNAIKLYGCVNHQNKNFIFNDCAAKLVAWWEECLMHSDWVEQAKCILGGTEFRIDRKHRESHLLPQTPVVISTNNNI
	>AXG65519.1:151-279_NS1_protein_partial_Goose_parvovirus
	KRNAIWLYGPATTGKTNIAEAIAHAVPFYGCVNWTNENFPFNDCVDKMLIWWEEGKMTNKVVESAKAILGGSAVRVDQKCKGSVCIEPTPVIITSNTDMCMIV
	>AKR53678.1:306-426_NS1_Porcine_parvovirus_2
	KRRALWLFGPANTGKTLLAGAFAKLAPCFGCVNWNNENFPFSDCASQSLIWWEEGKMSEKFVEAAKAILGGSEIRIDIKGKPSEQFIPAPVVITSNGDM
	>YP_009552695.1:392-496_NS1_Rhinolophus_pusillus_bocaparvovirus_1
	KQNTLSFFGPASTGKTNLAKAIVGAVKLYGCVNHQNKNFIFNDCAHKLVVWWEECLMHQDWVEQAKCIMGGTEFRIDKKHKESQLLPQTPVIVSTNNDI
	>AXN94203.1:413-518_NS1_Rat_bocavirus
	KQNTVCFFGPASTGKTNLAKALANTVGLYGCVNHQNRNFIFNDCAAKLLVWWEEGLMHQDWVEQAKCCLGGTSFRIDRKHKDSQEMVQTPCIISTNNNM
	>AYA94535.1:394-526_E1_protein_Human_papillomavirus
	PKKSCIVFYGPSDSGKSYFCFKLIKFLNGRVVSFMNKGSHFWLMPLIESKIGLLDDATYPCLLFLDSNMRNAFDGNHVSIDVKHKALQQIKLPPMLMTTN
	>QBQ18521.1:306-426_nonstructural_protein_Porcine_parvovirus_2
	KRRALWLFGPANTGKTLLAGAFAKLAPCFGCVNWNNENFPFSDCASQSLIWWEEGKMSEKFVEAAKAILGGSEIRIDIKGKPSEQFIPAPVVITSNGDM
	>QBA84558.1:306-426_nonstructural_protein_Porcine_parvovirus_2
	KRRALWLFGPANTGKTLLAGAFAKLAPCFGCVNWNNENFPFSDCASQSLIWWEEGKMSEKFVEAAKAILGGSEIRIDIKGKPSEQFIPAPVVITSNGDM
	>AGO88184.1_nonstructural_protein_Porcine_parvovirus_2
	KRRALWLFGPANTGKTLLAGAFAKLAPCFGCVNWNNENFPFSDCASQSLIWWEEGKMSEKFVEAAKAILGGSEIRIDIKGKPSEQFIPAPVVITSNGDMCTVYSGNVISTAHAGPLKSRMLKVTF
	>YP_009010974.1_NS1_Porcine_bocavirus
	KQNTICFFGPASTGKTNLAKALASAVKVYGCVNHLNKQFVFNDCQNKLVCWWEEAVMHNDYVEPAKCLMGGTTFRVDRKHRDSAEQPQTPLLISTNHDIYTVVGGNTVTTVHEKPIRDRVVQFNF
	>AYA94548.1_E1_protein_Human_papillomavirus
	PKKTCIVIYGPPDTGKSFFCFNLIKLLRGKIVSYMNKQSHFWLMPLSDGKIGLLDDATYSCWQFLDTNMRNAFDGNLVSVDIKHKSLQQMKLPPMIITTNVAVPKEPTLKYLYSRLTCFEF
	>AAA75285.1_NS1_partial_Goose_parvovirus
	KRNAIWLYGPATTGKTNIAEAIAHAVPFYGCVNWTNENFPFNDCVDKMLIWWEEGKMTNKVVESAKAILGGSAVRVDQKCKGSVCIEPTPVIITSNTDMCMIVDGNSTTMEHRIPLEERMFQIVL
	>AGT28059.1_non-structural_protein_NS1_partial_Human_parvovirus_B19
	KKNTLWFYGPPSTGKTNLAMAIAKSVPVYGMVNWNNENFPFNDVAGKSLVVWDEGIIKSTIVEAAKAILGGQPTRVDQKMRGSVAVPGVPVVITSNGDITFVVSGNTTTTVHAKALKERMVKLNF
	>QBQ18545.1_nonstructural_protein_Porcine_parvovirus_2
	KRRALWLFGPANTGKTLLAGAFAKLAPCFGCVNWNNENFPFSDCASQSLIWWEEGKMSEKFVEAAKAILGGSEIRIDIKGKPSEQFIPAPVVITSNGDMCTVYSGNVISTAHAGPLKSRMLKVTF
	>QBA84551.1_nonstructural_protein_Porcine_parvovirus_2
	KRRALWLFGPANTGKTLLAGAFAKLAPCFGCVNWNNENFPFSDCASQSLIWWEEGKMSEKFVEAAKAILGGSEIRIDIKGKPSEQFIPAPVVITSNGDMCTVFSGNVISTAHAGPLKSRMLKVTF
	>QBA84535.1_nonstructural_protein_Porcine_parvovirus_2
	KRRALWLFGPANTGKTLLAGAFAKLAPCFGCVNWNNENFPFSDCASQSLIWWEEGKMSEKFVEAAKAILGGSEIRIDIKGKPSEQFIPAPVVITSNGDMCTVYSGNVISTAHAGPLKSRMLKVTF
	>QBA84556.1_nonstructural_protein_Porcine_parvovirus_2
	KRRALWLFGPANTGKTLLAGAFAKLAPCFGCVNWNNENFPFSDCASQSLIWWEEGKMSEKFVEAAKAILGGSEIRIDIKGKPSEQFIPAPVVITSNGDMCTVYSGNVISTAHAGPLKSRMLKVTF
	>ADF32029.1_nonstructural_protein_Parvovirus_YX-2010/CHN
	KRRALWLFGPANTGKTLLAGAFAKLAPCFGCVNWNNENFPFSDCASQSLIWWEEGKMSEKFVEAAKAILGGSEVRIDIKGKPSEQFLPAPVVITSNGDMCTVYSGNVISTAHAGPLKSRMLKVTF
	>AXU22769.1_nonstructural_protein_Porcine_parvovirus_2
	KRRALWLFGPANTGKTLLAGAFAKLAPCFGCVNWNNENFPFSDCASQSLIWWEEGKMSEKFVEAAKAILGGSEIRIDIKGKPSEQFIPAPVVITSNGDMCTVYSGNVISTAHAGPLKSRMLKVTF
	>AFM45168.1_non-structural_protein_1_partial_Human_parvovirus_B19
	KKNTLWFYGPPSTGKTNLAMAIAKSVPVYGMVNWNNENFPFNDVAGKSLVVWDEGIIKSTIVEAAKAILGGQPTRVDQKMRGSVAVPGVPVVITSNGDITFVVSGNTTTTVHAKALKERMVKLNF
	>ABO76889.1_putative_replication_protein_E1_human_papillomavirus_66
	PKHNCLVLCGPPNTGKSCFAMSLINFFQGSVISFDNSQSHFWLQPLDNAKLGLLDDATDTCWRYIDDYLRNLLDGNPISLDRKHKQLVQIKCPPVIITTNVNPMQDAKLRYLHSRISVFKF
	>QBA84462.1_nonstructural_protein_Porcine_parvovirus_2
	KRRALWLFGPANTGKTLLAGAFAKLAPCFGCVNWNNENFPFSDCASQSLIWWEEGKMSEKFVEAAKAILGGSEIRIDIKGKPSEQFIPAPVVITSNGDMCTVYSGNVISTAHAGPLKSRMLKVTF
	>QBA84468.1_nonstructural_protein_Porcine_parvovirus_2
	KRRALWLFGPANTGKTLLAGAFAKLAPCFGCVNWNNENFPFSDCASQSLIWWEEGKMSEKFVEAAKAILGGSEIRIDIKGKPSEQFIPAPVVITSNGDMCTVYSGNVISTAHAGPLKSRMLKVTF
	>AFQ55394.1_non-structural_protein_Porcine_parvovirus_2
	KRRALWLFGPANTGKTLLAGAFAKLAPCFGCVNWNNENFPFSDCASQSLIWWEEGKMSEKFVEAAKAILGGSGIRIDIKGKPSEQFIPAPVVITSNGDMCTVYSGNVISTAHAGPLKSRMLKVTF
	>AHK26993.1_NS1_Porcine_bocavirus_3
	KQNTISFFGPASTGKTNLAKAIAQAVKVYGCVNHLNKSFVFNDCQNKLLCWWEEAVMHNDWVEPAKCLMGGTSFRVDRKHKDSAEQQQTPLILSTNHDIYTVVGGNTVSTVHEKPIRDRVVQLNF
	>AAV92680.1_NS1_partial_Porcine_parvovirus
	KRNTILFHGPASTGKSIIAQHIANLVGNVGCYNAANVNFPFNDCTNKNLIWIEEAGNFSNQVNQFKAICSGQTIRIDQKGKGSKQIEPTPVIMTTNEDITKVRIGCEERPEHTQPIRDRMLNINL
	>QBA84494.1_nonstructural_protein_Porcine_parvovirus_2
	KRRALWLFGPANTGKTLLAGAFAKLAPCFGCVNWNNENFPFSDCASQSLIWWEEGKMSEKFVEAAKAILGGSEIRIDIKGKPSEQFIPAPVVITSNGDMCTVYSGNVISTAHAGPLKSRMLKVTF
	>AXN94200.1_NS1_Rat_bocavirus
	KQNTVCFFGPASTGKTNLAKALANTVGLYGCVNHQNRNFIFNDCAAKLLVWWEEGLMHQDWVEQAKCCLGGTSFRIDRKHKDSQEMVQTPCIISTNNNMYECTGSNYVTQVHAKPLKDRIVQLNF
	>ALJ32765.1_early_protein_E1_Human_papillomavirus_type_61
	PKKSCMVFYGPSDTGKSLFCMSLLNFLGGAVISYVNSSSHFWLSPLANTKVGLLDDATYQCWQYIDTYLRTVLDGNAISIDRKHRNLTQLKCPPLMITTNINPLEDPTFKYLHSRIVVFQF
	>ABO76861.1_putative_replication_protein_E1_human_papillomavirus_66
	PKHNCLVLCGPPNTGKSCFAMSLINFFQGSVISFVNSQSHFWLQPLDNAKLGLLDDATDTCWRYIDDYLRNLLDGNPISLDRKHKQLVQIKCPPVIITTNVNPMQDAKLRYLHSRISVFKF
	>AIW06649.1_non-structural_protein_partial_Porcine_parvovirus
	KRNTILFHGPASTGKSIIAQHIANLVGNVGCYNAANVNFPFNDCTNKNLIWIEEAGNFSNQVNQFKAICSGQTIRIDQKGKGSKQIEPTPVIMTTNEDITKVRIGCEERPEHTQPIRDRMLNINL
	>ABO76882.1_putative_replication_protein_E1_human_papillomavirus_66
	PKHNCLVLCGPPNTGKSCFAMSLINFFQGSVISFVNSQSHFWLQPLDNAKLGLLDDATDTCWRYIDDYLRNLLDGNPISLDRKHKQLVQIKCPPVIITTNVNPMQDAKLRYLHSRISVFKF
	>AEI61640.1_early_protein_E1_human_papillomavirus_58
	PKKSCMLLCGPANTGKSYFGMSLIHFLKGCIISYVNSKSHFWLQPLSDAKLGMIDDVTAISWTYIDDYMRNALDGNDISIDVKHRALVQLKCPPLIITSNTNAGKDSRWPYLHSRLTVFEF
	>QBA84532.1_nonstructural_protein_partial_Porcine_parvovirus_2
	KRRALWLFGPANTGKTLLAGAFAKLAPCFGCVNWNNENFPFSDCASQSLIWWEEGKMSEKFVEAAKAILGGSEIRIDIKGKPSEQFIPAPVVITSNGDMCTVYSGNVISTAHAGPLKSRMLKVTF
	>AWO81941.1_non-structural_protein_Porcine_parvovirus_2
	KRRALWLFGPANTGKTLLAGAFAKLAPCFGCVNWNNENFPFSDCASQSLIWWEEGKMSEKFVEAAKAILGGSEIRIDIKGKPSEQFIPAPVVITSNGDMCTVYSGNVISTAHAGPLKSRMLKVTF
	>YP_009112878.1_non-structural_protein_Porcine_parvovirus_2
	KRRALWLFGPANTGKTLLAGAFAKLAPCFGCVNWNNENFPFSDCASQSLIWWEEGKMSEKFVEAAKAILGGSEIRIDIKGKPSEQFIPAPVVITSNGDMCTVYSGNVISTAHAGPLKSRMLKVTF
	>AFM45219.1_non-structural_protein_1_partial_Human_parvovirus_B19
	KKNTLWFYGPPSTGKTNLAMAIAKSVPVYGMVNWNNENFPFNDVAGKSLVVWDEGIIKSTIVEAAKAILGGQPTRVDQKMRGSVAVPGVPVVITSNGDITFVVSGNTTTTVHAKALKERMVKLNF
	>AFM45138.1_non-structural_protein_1_partial_Human_parvovirus_B19
	KKNTLWFYGPPSTGKTNLAMAIAKSVPVYGMVNWNNENFPFNDVAGKSLVVWDEGIIKSTIVEAAKAILGGQPTRVDQKMRGSVAVPGVPVVITSNGDITFVVSGNTTTTVHAKALKERMVKLNF
	>QBQ18517.1_nonstructural_protein_Porcine_parvovirus_2
	KRRALWLFGPANTGKTLLAGAFAKLAPCFGCVNWNNENFPFSDCASQSLIWWEEGKMSEKFVEAAKAILGGSEIRIDIKGKPSEQFIPAPVVITSNGDMCTVYSGNVISTAHAGPLKSRMLKVTF
	>QBA84486.1_nonstructural_protein_Porcine_parvovirus_2
	KRRALWLFGPANTGKTLLAGAFAKLAPCFGCVNWNNENFPFSDCASQSLIWWEEGKMSEKFVEAAKAILGGSEIRIDIKGKPSEQFIPAPVVITSNGDMCTVYSGNVISTAHAGPLKSRMLKVTF
	>AXN94224.1_NS1_Rat_bocavirus
	KQNTVCFFGPASTGKTNLAKALANTVGLYGCVNHQNRNFIFNDCAAKLLVWWEEGLMHQDWVEQAKCCLGGTSFRIDRKHKDSQEMVQTPCIISTNNNMYECTGSNYVTQVHAKPLKDRIVQLNF
	>AFM45102.1_non-structural_protein_1_partial_Human_parvovirus_B19
	KKNTLWFYGPPSTGKTNLAMAIAKSVPVYGMVNWNNENFPFNDVAGKSLVVWDEGIIKSTIVEAAKAILGGQPTRVDQKMRGSVAVPGVPVVITSNGDITFVVSGNTTTTVHAKALKERMVKLNF
	>AFM45147.1_non-structural_protein_1_partial_Human_parvovirus_B19
	KKNTLWFYGPPSTGKTNLAMAIAKSVPVYGMVNWNNENFPFNDVAGKSLVVWDEGIIKSTIVEAAKAILGGQPTRVDQKMRGSVAVPGVPVVITSNGDITFVVSGNTTTTVHAKALKERMVKLNF
	>AAD45916.1_NS1_partial_Human_parvovirus_B19
	KKNTLWFYGPPSTGKTNLAMAIAKSVPVYGMVNWNNENFPFNDVAGKSLVVWDEGIIKSTIVEAAKAILGGQPTRVDQKMRGSVAVPGVPVVITSNGDITFVVSGNTTTTVHAKALKERMVKLNF
	>ANJ89191.1_E1_Human_papillomavirus
	PKKNCLVLYGPPDSGKSYFAFSFMNFIRGRVVSLLNRNSQFFLQPLLEAKVGFMDDVTFPAWQYMDLNMRNALDGNLMSVDAKHRAPIQFKLPPLMVTTNIDVKAEASLMYLHSRVQCLHF
	>QDH44325.1_Rep_52_protein_Adeno-associated_virus
	KRNTIWLFGPATTGKTNIAEAIAHTVPFYGCVNWTNENFPFNDCVDKMVIWWEEGKMTAKVVESAKAILGGSKVRVDQKCKSSAQIDPTPVIVTSNTNMCAVIDGNSTTFEHQQPLQGMFKFEL
	>QNN89037.1_non-structural_protein_NS1_partial_Primate_erythroparvovirus_1
	KKNTLWFYGPPSTGKTNLAMAIAKSVPVYGMVNWNNENFPFNDVAGKSLVVWDEGIIKSTIVEAAKAILGGQPTRVDQKMRGSVAVPGVPVVITSNGDITFVVSGNTTTTVHAKALKERMVKLNF
	>AWO81953.1_non-structural_protein_Porcine_parvovirus_2
	KRRALWLFGPANTGKTLLAGAFAKLAPCFGCVNWNNENFPFSDCASQSLIWWEEGKMSEKFVEAAKAILGGSEIRIDIKGKPSEQFIPAPVVITSNGDMCTVYSGNVISTAHAGPLKSRMLKVTF
	>QIA46557.1_non-structural_protein_NS1_partial_Primate_erythroparvovirus_1
	KKNTLWFYGPPSTGKTNLAMAIAKSVPVYGMVNWNNENFPFNDVAGKSLVVWDEGIIKSTIVEAAKAILGGQPTRVDQKMRGSVAVPGVPVVITSNGDITFVVSGNTTTTVHAKALKERMVKLNF
	>QIX02916.1_NS1_partial_Porcine_bufavirus
	KRNTILLCGPASTGKSLMAQQVAKLVGNVGCYNASNVNFPFNDCCNRNLIWIEEAGNLGTQVNQFKAIMSGQSIRLDQKGKGSKSIEPTPVIMTTNEDITRVVIGSETKPEHRQPIMDRCLRVHL
	>ABS12699.1_E1_Sus_scrofa_papillomavirus_1
	PKKNCLVIHGPPNTGKSLFTMSLCSFLGGKVISFVNSKSHFWLQPLGECKVALLDDATRPCWDYFDLYLRNLLDGNPVSLDAKHRAPIQIKGPPLLITSNVDISTDDRWKYLHSRVRCFSF
	>QBQ18511.1_nonstructural_protein_Porcine_parvovirus_2
	KRRALWLFGPANTGKTLLAGAFAKLAPCFGCVNWNNENFPFSDCASQSLIWWEEGKMSEKFVEAAKAILGGSEMRIDIKGKPSEQFIPAPVVITSNGDMCTVYSGNVISTAHAGPLKSRMLKVTF
	>ABV71694.1_ORF1_partial_Human_parvovirus_4
	KRRAIWLWGPASTGKTLLAAAIANLSPSYGCVNWTNQNFPFNDCHCQSLVWWEEGRMTENIVEVAKAVLGGAPVRLDVKNKGSEDYIPTCVIITSNGDLTVTVDGPVVSTQHQEALQTRITMFQF
	>AFM45240.1_non-structural_protein_1_partial_Human_parvovirus_B19
	KKNTLWFYGPPSTGKTNLAMAIAKSVPVYGMVNWNNENFPFNDVAGKSLVVWDEGIIKSTIVEAAKAILGGQPTRVDQKMRGSVAVPGVPVVITSNGDITFVVSGNTTTTVHAKALKERMVKLNF
	>AFM45180.1_non-structural_protein_1_partial_Human_parvovirus_B19
	KKNTLWFYGPPSTGKTNLAMAIAKSVPVYGMVNWNNENFPFNDVAGKSLVVWDEGIIKSTIVEAAKAILGGQPTRVDQKMRGSVAVPGVPVVITSNGDITFVVSGNTTTTVHAKALKERMVKLNF
	>AGT28188.1_non-structural_protein_NS1_partial_Human_parvovirus_B19
	KKNTLWFYGPPSTGKTNLAMAIAKTVPVYGMVNWNNENFPFNDVAGKSLVVWDEGIIKSTIVEAAKAILGGQPTRVDQKMRGSVAVPGVPVVITSNGDITFVVSGNTTTTVHAKALKERMVKLNF
	>ALT54950.1_E1_human_papillomavirus_66
	PKHNCLVLCGPPNTGKSCFAMSLINFFQGSVISFVNSQSHFWLQPLDNAKLGLLDDATDTCWRYIDDYLRNLLDGNPISLDRKHKQLVQIKCPPVIITTNVNPMQDAKLRYLHSRISVFKF
	>AEI61720.1_early_protein_E1_human_papillomavirus_58
	PKKSCMLLCGPANTGKSYFGMSLIHFLKGCIISYVNSKSHFWLQPLSDAKIGMIDDVTAISWTYIDDYMRNALDGNDISIDVKHRALVQLKCPPLIITSNTNAGKDSRWPYLHSRLTVFEF
	>QBA84496.1_nonstructural_protein_Porcine_parvovirus_2
	KRRALWLFGPANTGKTLLAGAFAKLAPCFGCVNWNNENFPFSDCASQSLIWWEEGKMSEKFVEAAKAILGGSEIRIDIKGKPSEQFIPAPVVITSNGDMCTVYSGNVISTAHAGPLKSRMLKVTF
	>AFM45153.1_non-structural_protein_1_partial_Human_parvovirus_B19
	KKNTLWFYGPPSTGKTNLAMAIAKSVPVYGMVNWNNENFPFNDVAGKSLVVWDEGIIKSTIVEAAKAILGGQPTRVDQKMRGSVAVPGVPVVITSNGDITFVVSGNTTTTVHAKALKERMVKLNF
	>AYA94115.1_E1_protein_Human_papillomavirus
	PKKNCLVLYGPPDSGKSYFAFSFMNFIRGRVVSLLNRNSQFFLQPLLEAKVGFMDDVTFPAWQYMDLNMRNALDGNLMSVDAKHRAPIQFKLPPLMVTTNIDVKAEASLMYLHSRVQCLHF
[truncated: 3,948 more rows]
